# Supplementary material for: A partially fluorinated ligand for two super-hydrophobic porous coordination polymers with classic structures and increased porosities
Source: Natl Sci Rev. 2020 May 8;8(3):nwaa094. doi: 10.1093/nsr/nwaa094 (PMC8288338; doi:10.1093/nsr/nwaa094)
Supplement: nwaa094_Supplemental_Files [file nwaa094_supplemental_files.zip]

Archive with 5 entries (5 files):
- MAF-2.cif
- MAF-2F.cif
- MAF-9.cif
- MAF-9-LT-new.cif
- Supporting information.pdf
