# Supplementary material for: A partially fluorinated ligand for two super-hydrophobic porous coordination polymers with classic structures and increased porosities
Source: Natl Sci Rev. 2020 May 8;8(3):nwaa094. doi: 10.1093/nsr/nwaa094 (PMC8288338; doi:10.1093/nsr/nwaa094)
Supplement: nwaa094_Supplemental_Files [file nwaa094_supplemental_files.zip › MAF-2.cif]

data_maf-2
_audit_creation_date               2020-02-12
_audit_creation_method
;
Olex2 1.2
(compiled 2018.05.29 svn.r3508 for OlexSys, GUI svn.r5506)
;
_shelx_SHELXL_version_number       '2014/7'
_audit_contact_author_address      ?
_audit_contact_author_email        ?
_audit_contact_author_name         ''
_audit_contact_author_phone        ?
_publ_contact_author_id_orcid      ?
_publ_section_references
;
Dolomanov, O.V., Bourhis, L.J., Gildea, R.J, Howard, J.A.K. & Puschmann, H.
 (2009), J. Appl. Cryst. 42, 339-341.

Sheldrick, G.M. (2015). Acta Cryst. C71, 3-8.
;
_chemical_name_common              ?
_chemical_name_systematic          ?
_chemical_formula_moiety           'C6 H10 Cu N3'
_chemical_formula_sum              'C6 H10 Cu N3'
_chemical_formula_weight           187.71
_chemical_melting_point            ?
loop_
  _atom_type_symbol
  _atom_type_description
  _atom_type_scat_dispersion_real
  _atom_type_scat_dispersion_imag
  _atom_type_scat_source
 'C' 'C' 0.0181 0.0091 'International Tables Vol C Tables 4.2.6.8 and 6.1.1.4'
 'H' 'H' 0.0000 0.0000 'International Tables Vol C Tables 4.2.6.8 and 6.1.1.4'
 'Cu' 'Cu' -1.9646 0.5888
 'International Tables Vol C Tables 4.2.6.8 and 6.1.1.4'
 'N' 'N' 0.0311 0.0180 'International Tables Vol C Tables 4.2.6.8 and 6.1.1.4'

_shelx_space_group_comment
;
The symmetry employed for this shelxl refinement is uniquely defined
by the following loop, which should always be used as a source of
symmetry information in preference to the above space-group names.
They are only intended as comments.
;
_space_group_crystal_system        'trigonal'
_space_group_IT_number             148
_space_group_name_H-M_alt          'R -3'
_space_group_name_Hall             '-R 3'
loop_
  _space_group_symop_operation_xyz
 'x, y, z'
 '-y, x-y, z'
 '-x+y, -x, z'
 'x+2/3, y+1/3, z+1/3'
 '-y+2/3, x-y+1/3, z+1/3'
 '-x+y+2/3, -x+1/3, z+1/3'
 'x+1/3, y+2/3, z+2/3'
 '-y+1/3, x-y+2/3, z+2/3'
 '-x+y+1/3, -x+2/3, z+2/3'
 '-x, -y, -z'
 'y, -x+y, -z'
 'x-y, x, -z'
 '-x+2/3, -y+1/3, -z+1/3'
 'y+2/3, -x+y+1/3, -z+1/3'
 'x-y+2/3, x+1/3, -z+1/3'
 '-x+1/3, -y+2/3, -z+2/3'
 'y+1/3, -x+y+2/3, -z+2/3'
 'x-y+1/3, x+2/3, -z+2/3'

_cell_length_a                     19.6809(3)
_cell_length_b                     19.6809(3)
_cell_length_c                     14.1877(3)
_cell_angle_alpha                  90
_cell_angle_beta                   90
_cell_angle_gamma                  120
_cell_volume                       4759.18(18)
_cell_formula_units_Z              18
_cell_measurement_reflns_used      4363
_cell_measurement_temperature      298(2)
_cell_measurement_theta_max        73.7450
_cell_measurement_theta_min        6.0280
_shelx_estimated_absorpt_T_max     0.638
_shelx_estimated_absorpt_T_min     0.638
_exptl_absorpt_coefficient_mu      2.472
_exptl_absorpt_correction_T_max    1.00000
_exptl_absorpt_correction_T_min    0.72759
_exptl_absorpt_correction_type     multi-scan
_exptl_absorpt_process_details     ?
_exptl_absorpt_special_details     ?
_exptl_crystal_colour              colourless
_exptl_crystal_colour_primary      colourless
_exptl_crystal_density_diffrn      1.179
_exptl_crystal_density_meas        ?
_exptl_crystal_density_method      ?
_exptl_crystal_description         block
_exptl_crystal_F_000               1728
_exptl_crystal_size_max            0.2
_exptl_crystal_size_mid            0.2
_exptl_crystal_size_min            0.2
_exptl_transmission_factor_max     ?
_exptl_transmission_factor_min     ?
_diffrn_reflns_av_R_equivalents    0.0240
_diffrn_reflns_av_unetI/netI       0.0218
_diffrn_reflns_Laue_measured_fraction_full  0.962
_diffrn_reflns_Laue_measured_fraction_max  0.962
_diffrn_reflns_limit_h_max         18
_diffrn_reflns_limit_h_min         -23
_diffrn_reflns_limit_k_max         23
_diffrn_reflns_limit_k_min         -22
_diffrn_reflns_limit_l_max         10
_diffrn_reflns_limit_l_min         -16
_diffrn_reflns_number              5065
_diffrn_reflns_point_group_measured_fraction_full  0.962
_diffrn_reflns_point_group_measured_fraction_max  0.962
_diffrn_reflns_theta_full          67.464
_diffrn_reflns_theta_max           67.464
_diffrn_reflns_theta_min           4.054
_diffrn_ambient_temperature        298.0
_diffrn_detector_area_resol_mean   ?
_diffrn_measured_fraction_theta_full  0.962
_diffrn_measured_fraction_theta_max  0.962
_diffrn_measurement_device_type    'SuperNova (Cu) X-ray Source'
_diffrn_measurement_method         ?
_diffrn_radiation_type             CuK\a
_diffrn_radiation_wavelength       1.54184
_diffrn_source                     ?
_reflns_Friedel_coverage           0.000
_reflns_Friedel_fraction_full      .
_reflns_Friedel_fraction_max       .
_reflns_number_gt                  1765
_reflns_number_total               1840
_reflns_special_details
;
 Reflections were merged by SHELXL according to the crystal
 class for the calculation of statistics and refinement.
 
 _reflns_Friedel_fraction is defined as the number of unique
 Friedel pairs measured divided by the number that would be
 possible theoretically, ignoring centric projections and
 systematic absences.
;
_reflns_threshold_expression       'I > 2\s(I)'
_computing_cell_refinement         ?
_computing_data_collection         ?
_computing_data_reduction          ?
_computing_molecular_graphics      'Olex2 (Dolomanov et al., 2009)'
_computing_publication_material    'Olex2 (Dolomanov et al., 2009)'
_computing_structure_refinement    'ShelXL (Sheldrick, 2015)'
_computing_structure_solution      ?
_refine_diff_density_max           0.582
_refine_diff_density_min           -0.427
_refine_diff_density_rms           0.111
_refine_ls_extinction_coef         0.00030(6)
_refine_ls_extinction_expression  
 'Fc^*^=kFc[1+0.001xFc^2^\l^3^/sin(2\q)]^-1/4^'
_refine_ls_extinction_method       'SHELXL-2014/7 (Sheldrick 2014'
_refine_ls_goodness_of_fit_ref     1.038
_refine_ls_hydrogen_treatment      constr
_refine_ls_matrix_type             full
_refine_ls_number_parameters       94
_refine_ls_number_reflns           1840
_refine_ls_number_restraints       12
_refine_ls_R_factor_all            0.0475
_refine_ls_R_factor_gt             0.0464
_refine_ls_restrained_S_all        1.073
_refine_ls_shift/su_max            0.001
_refine_ls_shift/su_mean           0.000
_refine_ls_structure_factor_coef   Fsqd
_refine_ls_weighting_details      
 'w=1/[\s^2^(Fo^2^)+(0.1100P)^2^+6.8931P] where P=(Fo^2^+2Fc^2^)/3'
_refine_ls_weighting_scheme        calc
_refine_ls_wR_factor_gt            0.1453
_refine_ls_wR_factor_ref           0.1471
_refine_special_details            ?
_olex2_refinement_description
;
1. Fixed Uiso
 At 1.2 times of:
  All C(H,H) groups
 At 1.5 times of:
  All C(H,H,H) groups
2. Uiso/Uaniso restraints and constraints
Uanis(C6) \\sim Ueq, Uanis(C3) \\sim Ueq: with sigma of 0.01 and sigma for
terminal atoms of 0.01
3.a Secondary CH2 refined with riding coordinates:
 C2(H2A,H2B), C5(H5A,H5B)
3.b Idealised Me refined as rotating group:
 C3(H3A,H3B,H3C), C6(H6A,H6B,H6C)
;
_atom_sites_solution_hydrogens     geom
_atom_sites_solution_primary       ?
_atom_sites_solution_secondary     ?
loop_
  _atom_site_label
  _atom_site_type_symbol
  _atom_site_fract_x
  _atom_site_fract_y
  _atom_site_fract_z
  _atom_site_U_iso_or_equiv
  _atom_site_adp_type
  _atom_site_occupancy
  _atom_site_site_symmetry_order
  _atom_site_calc_flag
  _atom_site_refinement_flags_posn
  _atom_site_refinement_flags_adp
  _atom_site_refinement_flags_occupancy
  _atom_site_disorder_assembly
  _atom_site_disorder_group
 Cu1 Cu 0.41326(2) 0.45191(2) 0.55885(3) 0.0394(3) Uani 1 1 d . . . . .
 N1 N 0.50406(13) 0.54687(14) 0.61271(16) 0.0434(6) Uani 1 1 d . . . . .
 N2 N 0.57430(13) 0.58463(13) 0.56422(16) 0.0404(5) Uani 1 1 d . . . . .
 N3 N 0.58658(14) 0.65254(13) 0.69363(15) 0.0395(5) Uani 1 1 d . . . . .
 C1 C 0.62116(16) 0.64640(15) 0.61455(19) 0.0406(6) Uani 1 1 d . . . . .
 C2 C 0.7034(2) 0.7046(2) 0.5869(3) 0.0663(10) Uani 1 1 d . . . . .
 H2A H 0.7084 0.7560 0.5815 0.080 Uiso 1 1 calc R . . . .
 H2B H 0.7144 0.6904 0.5257 0.080 Uiso 1 1 calc R . . . .
 C3 C 0.7636(3) 0.7084(5) 0.6584(5) 0.123(2) Uani 1 1 d . U . . .
 H3A H 0.7555 0.7265 0.7179 0.185 Uiso 1 1 calc GR . . . .
 H3B H 0.8155 0.7441 0.6360 0.185 Uiso 1 1 calc GR . . . .
 H3C H 0.7574 0.6572 0.6659 0.185 Uiso 1 1 calc GR . . . .
 C4 C 0.51452(17) 0.58933(16) 0.6895(2) 0.0449(7) Uani 1 1 d . . . . .
 C5 C 0.4537(3) 0.5682(3) 0.7643(3) 0.0857(15) Uani 1 1 d . . . . .
 H5A H 0.4055 0.5231 0.7425 0.103 Uiso 1 1 calc R . . . .
 H5B H 0.4706 0.5520 0.8199 0.103 Uiso 1 1 calc R . . . .
 C6 C 0.4357(5) 0.6281(5) 0.7923(7) 0.161(4) Uani 1 1 d . U . . .
 H6A H 0.4061 0.6127 0.8498 0.241 Uiso 1 1 calc GR . . . .
 H6B H 0.4055 0.6347 0.7437 0.241 Uiso 1 1 calc GR . . . .
 H6C H 0.4837 0.6768 0.8018 0.241 Uiso 1 1 calc GR . . . .

loop_
  _atom_site_aniso_label
  _atom_site_aniso_U_11
  _atom_site_aniso_U_22
  _atom_site_aniso_U_33
  _atom_site_aniso_U_23
  _atom_site_aniso_U_13
  _atom_site_aniso_U_12
 Cu1 0.0345(3) 0.0408(3) 0.0308(4) -0.00514(14) 0.00982(13) 0.00977(19)
 N1 0.0374(11) 0.0436(12) 0.0321(11) -0.0114(9) 0.0089(9) 0.0073(9)
 N2 0.0359(11) 0.0396(11) 0.0322(11) -0.0098(9) 0.0067(8) 0.0088(9)
 N3 0.0497(12) 0.0356(11) 0.0303(11) -0.0105(9) -0.0043(9) 0.0191(9)
 C1 0.0400(13) 0.0361(13) 0.0352(13) -0.0065(11) -0.0019(10) 0.0110(11)
 C2 0.0424(17) 0.060(2) 0.063(2) -0.0178(17) 0.0029(15) 0.0005(15)
 C3 0.063(3) 0.156(5) 0.125(5) -0.016(4) -0.009(3) 0.035(3)
 C4 0.0505(16) 0.0404(14) 0.0327(13) -0.0121(11) 0.0037(11) 0.0144(12)
 C5 0.077(3) 0.082(3) 0.058(2) -0.033(2) 0.027(2) 0.009(2)
 C6 0.136(5) 0.163(6) 0.189(7) -0.027(5) 0.077(5) 0.079(5)

_geom_special_details
;
 All esds (except the esd in the dihedral angle between two l.s. planes)
 are estimated using the full covariance matrix.  The cell esds are taken
 into account individually in the estimation of esds in distances, angles
 and torsion angles; correlations between esds in cell parameters are only
 used when they are defined by crystal symmetry.  An approximate (isotropic)
 treatment of cell esds is used for estimating esds involving l.s. planes.
;
loop_
  _geom_bond_atom_site_label_1
  _geom_bond_atom_site_label_2
  _geom_bond_distance
  _geom_bond_site_symmetry_2
  _geom_bond_publ_flag
 Cu1 N1 1.983(2) . ?
 Cu1 N2 1.950(2) 10_666 ?
 Cu1 N3 1.974(2) 14_456 ?
 N1 N2 1.382(3) . ?
 N1 C4 1.325(3) . ?
 N2 Cu1 1.950(2) 10_666 ?
 N2 C1 1.310(3) . ?
 N3 Cu1 1.974(2) 15_556 ?
 N3 C1 1.349(4) . ?
 N3 C4 1.341(4) . ?
 C1 C2 1.493(4) . ?
 C2 H2A 0.9700 . ?
 C2 H2B 0.9700 . ?
 C2 C3 1.531(8) . ?
 C3 H3A 0.9600 . ?
 C3 H3B 0.9600 . ?
 C3 H3C 0.9600 . ?
 C4 C5 1.495(5) . ?
 C5 H5A 0.9700 . ?
 C5 H5B 0.9700 . ?
 C5 C6 1.445(9) . ?
 C6 H6A 0.9600 . ?
 C6 H6B 0.9600 . ?
 C6 H6C 0.9600 . ?

loop_
  _geom_angle_atom_site_label_1
  _geom_angle_atom_site_label_2
  _geom_angle_atom_site_label_3
  _geom_angle
  _geom_angle_site_symmetry_1
  _geom_angle_site_symmetry_3
  _geom_angle_publ_flag
 N2 Cu1 N1 118.20(9) 10_666 . ?
 N2 Cu1 N3 125.78(10) 10_666 14_456 ?
 N3 Cu1 N1 115.93(9) 14_456 . ?
 N2 N1 Cu1 120.20(16) . . ?
 C4 N1 Cu1 133.95(19) . . ?
 C4 N1 N2 105.8(2) . . ?
 N1 N2 Cu1 121.59(16) . 10_666 ?
 C1 N2 Cu1 132.08(19) . 10_666 ?
 C1 N2 N1 106.2(2) . . ?
 C1 N3 Cu1 125.24(19) . 15_556 ?
 C4 N3 Cu1 130.13(19) . 15_556 ?
 C4 N3 C1 103.2(2) . . ?
 N2 C1 N3 112.6(2) . . ?
 N2 C1 C2 124.0(3) . . ?
 N3 C1 C2 123.5(3) . . ?
 C1 C2 H2A 109.1 . . ?
 C1 C2 H2B 109.1 . . ?
 C1 C2 C3 112.3(4) . . ?
 H2A C2 H2B 107.9 . . ?
 C3 C2 H2A 109.1 . . ?
 C3 C2 H2B 109.1 . . ?
 C2 C3 H3A 109.5 . . ?
 C2 C3 H3B 109.5 . . ?
 C2 C3 H3C 109.5 . . ?
 H3A C3 H3B 109.5 . . ?
 H3A C3 H3C 109.5 . . ?
 H3B C3 H3C 109.5 . . ?
 N1 C4 N3 112.3(2) . . ?
 N1 C4 C5 123.9(3) . . ?
 N3 C4 C5 123.8(2) . . ?
 C4 C5 H5A 108.0 . . ?
 C4 C5 H5B 108.0 . . ?
 H5A C5 H5B 107.2 . . ?
 C6 C5 C4 117.2(5) . . ?
 C6 C5 H5A 108.0 . . ?
 C6 C5 H5B 108.0 . . ?
 C5 C6 H6A 109.5 . . ?
 C5 C6 H6B 109.5 . . ?
 C5 C6 H6C 109.5 . . ?
 H6A C6 H6B 109.5 . . ?
 H6A C6 H6C 109.5 . . ?
 H6B C6 H6C 109.5 . . ?

_shelx_res_file
;
    maf-2.res created by SHELXL-2014/7

TITL MAF-2.res in R-3
CELL 1.54184 19.6809 19.6809 14.1877 90 90 120
ZERR 18 0.0003 0.0003 0.0003 0 0 0
LATT 3
SYMM -Y,+X-Y,+Z
SYMM +Y-X,-X,+Z
SFAC C H Cu N
UNIT 108 180 18 54
ISOR 0.01 0.01 C6 C3

L.S. 20 0 0
PLAN  50
SIZE 0.2 0.2 0.2
TEMP 24.85
BOND $H
list 4
fmap 2 53
acta
OMIT -3 135
OMIT 0 1 2
OMIT -1 3 2
OMIT -3 4 2
OMIT -3 5 1
REM <olex2.extras>
REM <HklSrc "%.\\MAF-2.hkl">
REM </olex2.extras>

WGHT    0.110000    6.893100
EXTI    0.000300
FVAR       0.24270
CU1   3    0.413256    0.451907    0.558848    11.00000    0.03447    0.04081 =
         0.03080   -0.00514    0.00982    0.00977
N1    4    0.504062    0.546868    0.612712    11.00000    0.03737    0.04355 =
         0.03205   -0.01144    0.00886    0.00725
N2    4    0.574297    0.584631    0.564221    11.00000    0.03588    0.03959 =
         0.03225   -0.00978    0.00674    0.00875
N3    4    0.586583    0.652540    0.693633    11.00000    0.04968    0.03562 =
         0.03029   -0.01054   -0.00426    0.01908
C1    1    0.621163    0.646395    0.614545    11.00000    0.03995    0.03611 =
         0.03519   -0.00650   -0.00186    0.01105
C2    1    0.703351    0.704562    0.586947    11.00000    0.04243    0.06035 =
         0.06261   -0.01783    0.00286    0.00046
AFIX  23
H2A   2    0.708411    0.756024    0.581462    11.00000   -1.20000
H2B   2    0.714431    0.690443    0.525681    11.00000   -1.20000
AFIX   0
C3    1    0.763552    0.708449    0.658351    11.00000    0.06303    0.15556 =
         0.12510   -0.01586   -0.00877    0.03462
AFIX 137
H3A   2    0.755471    0.726504    0.717888    11.00000   -1.50000
H3B   2    0.815537    0.744090    0.636009    11.00000   -1.50000
H3C   2    0.757385    0.657188    0.665915    11.00000   -1.50000
AFIX   0
C4    1    0.514523    0.589332    0.689516    11.00000    0.05054    0.04040 =
         0.03267   -0.01207    0.00373    0.01445
C5    1    0.453665    0.568222    0.764279    11.00000    0.07668    0.08237 =
         0.05761   -0.03316    0.02668    0.00940
AFIX  23
H5A   2    0.405501    0.523080    0.742532    11.00000   -1.20000
H5B   2    0.470595    0.552021    0.819867    11.00000   -1.20000
AFIX   0
C6    1    0.435725    0.628145    0.792253    11.00000    0.13591    0.16306 =
         0.18876   -0.02707    0.07650    0.07896
AFIX 137
H6A   2    0.406090    0.612732    0.849788    11.00000   -1.50000
H6B   2    0.405517    0.634720    0.743702    11.00000   -1.50000
H6C   2    0.483654    0.676779    0.801847    11.00000   -1.50000
AFIX   0
HKLF 4

REM  MAF-2.res in R-3
REM R1 =  0.0464 for    1765 Fo > 4sig(Fo)  and  0.0475 for all    1840 data
REM     94 parameters refined using     12 restraints

END

WGHT      0.0973      6.8721

REM Highest difference peak  0.582,  deepest hole -0.427,  1-sigma level  0.111
Q1    1   0.4943  0.7077  1.0537  11.00000  0.05    0.58
Q2    1   0.8620  0.8993  0.5055  11.00000  0.05    0.57
Q3    1   0.8728  0.9282  0.5626  11.00000  0.05    0.55
Q4    1   0.4587  0.5788  0.8413  11.00000  0.05    0.46
Q5    1   0.4237  0.6581  1.0741  11.00000  0.05    0.46
Q6    1   0.5915  0.5651  0.5234  11.00000  0.05    0.45
Q7    1   0.4020  0.4819  0.5184  11.00000  0.05    0.43
Q8    1   0.3462  0.6136  1.0487  11.00000  0.05    0.42
Q9    1   0.3780  0.4412  0.6003  11.00000  0.05    0.39
Q10   1   0.3883  0.4162  0.5136  11.00000  0.05    0.39
Q11   1   0.4475  0.4945  0.5910  11.00000  0.05    0.36
Q12   1   0.6056  0.6540  0.6589  11.00000  0.05    0.34
Q13   1   0.4702  0.5147  0.5758  11.00000  0.05    0.33
Q14   1   0.4431  0.4567  0.5213  11.00000  0.05    0.30
Q15   1   0.7464  0.7621  0.6135  11.00000  0.05    0.29
Q16   1   0.4250  0.4359  0.6069  11.00000  0.05    0.27
Q17   1   0.5445  0.5601  0.5919  11.00000  0.05    0.26
Q18   1   0.3333  0.6667  0.9708  10.33333  0.05    0.26
Q19   1   0.5630  0.6787  0.7589  11.00000  0.05    0.25
Q20   1   0.4485  0.6094  0.7243  11.00000  0.05    0.24
Q21   1   0.6568  0.6809  0.6040  11.00000  0.05    0.22
Q22   1   0.5110  0.5698  0.6822  11.00000  0.05    0.21
Q23   1   0.4816  0.5633  0.5770  11.00000  0.05    0.21
Q24   1   0.3333  0.6667  1.0822  10.33333  0.05    0.19
Q25   1   0.5907  0.6110  0.5838  11.00000  0.05    0.19
Q26   1   0.7135  0.6665  0.6150  11.00000  0.05    0.18
Q27   1   0.5072  0.5056  0.5504  11.00000  0.05    0.18
Q28   1   0.8170  0.7888  0.6344  11.00000  0.05    0.18
Q29   1   0.7272  0.7635  0.5322  11.00000  0.05    0.17
Q30   1   0.5061  0.6507  0.8804  11.00000  0.05    0.16
Q31   1   0.6072  0.6638  0.7880  11.00000  0.05    0.15
Q32   1   0.5531  0.7671  0.7995  11.00000  0.05    0.15
Q33   1   0.6462  0.7765  0.5694  11.00000  0.05    0.14
Q34   1   0.8380  0.8116  0.7057  11.00000  0.05    0.13
Q35   1   0.5447  0.7109  0.8776  11.00000  0.05    0.13
Q36   1   0.3327  0.5729  0.9122  11.00000  0.05    0.13
Q37   1   0.7198  0.8017  0.6379  11.00000  0.05    0.13
Q38   1   0.3076  0.5575  0.9259  11.00000  0.05    0.13
Q39   1   0.4028  0.5530  0.9004  11.00000  0.05    0.13
Q40   1   0.2835  0.5100  0.9556  11.00000  0.05    0.13
Q41   1   0.6290  0.6344  0.5285  11.00000  0.05    0.12
Q42   1   0.3312  0.5253  0.8847  11.00000  0.05    0.12
Q43   1   0.5524  0.7906  0.9083  11.00000  0.05    0.11
Q44   1   0.5264  0.7637  0.9366  11.00000  0.05    0.11
Q45   1   0.5068  0.5745  0.4727  11.00000  0.05    0.11
Q46   1   0.4872  0.6731  0.9151  11.00000  0.05    0.11
Q47   1   0.8597  0.8040  0.6871  11.00000  0.05    0.11
Q48   1   0.7043  0.7194  0.5113  11.00000  0.05    0.10
Q49   1   0.3689  0.5670  0.9368  11.00000  0.05    0.10
Q50   1   0.6539  0.5667  0.5704  11.00000  0.05    0.10
;
_shelx_res_checksum                53899
_shelx_hkl_file
;
   0   0  -3   89.28    2.03
   0   0  -3   84.80    3.08
   0   0  -6 4805.61   34.45
   0   0  -6 4911.80   20.70
   0   0  -9 3055.99   36.05
   0   0  -9 2457.93   37.66
   0   0 -12  218.35    5.25
   0   0 -15  720.44    9.15
   1   0 -14   95.80    3.50
  -1   1 -14   97.64    3.58
   0  -1 -14   91.98    3.45
   0  -1 -11    5.20    2.08
   0  -1 -11    4.88    0.86
  -1   1 -11    3.64    0.77
   1   0 -11    4.10    0.76
   1   0  -8  424.30   14.12
   1   0  -8  539.09   14.40
   0  -1  -8  545.45   14.45
  -1   1  -8  429.07   14.51
   0  -1  -8  555.87   17.65
  -1   1  -8  507.50   13.34
   1   0  -5  949.81    9.50
  -1   1  -5  958.71   15.98
   0  -1  -5  918.84    5.96
  -1   1  -5  943.13   13.60
   0  -1  -5  930.02   13.30
  -1   1  -5  957.98    9.45
  -1   1  -2  713.36    5.88
  -1   1  -2  699.20    8.70
  -1   0  -1 4085.55    9.83
   0   1  -1 3830.24   12.13
   0   1  -1 3996.72   10.33
   0   1  -1 3830.75   14.38
  -1   0  -4 1196.26   13.58
  -1   0  -4 1181.14   17.41
  -1   0  -4 1124.73    7.78
   1  -1  -4 1179.67    8.06
   0   1  -4 1148.73   13.23
   0   1  -4 1151.80   15.03
   0   1  -4 1180.65    9.98
   1  -1  -7  214.10   10.25
  -1   0  -7  247.32    8.57
   0   1  -7  202.75    8.64
   0   1  -7  266.56    6.06
  -1   0  -7  256.27   10.69
   0   1  -7  251.40    8.83
   1  -1  -7  245.12    8.63
   1  -1 -10  246.37   11.12
   1  -1 -10  244.52    5.09
   1  -1 -10  256.26   13.19
  -1   0 -10  243.41   13.02
   0   1 -10  235.14    4.90
  -1   0 -10  246.43    5.06
   0   1 -13   76.95    3.20
   1  -1 -13   80.93    3.30
  -1   0 -13   79.22    3.26
   0   1 -16   52.77    2.20
  -1   0 -16   51.30    2.19
   1  -1 -16   55.12    2.30
  -1  -1 -15  151.69    4.25
   2  -1 -15  146.72    4.04
  -1   2 -15  147.44    4.10
  -1   2 -12  399.76    7.15
  -1  -1 -12  410.15    7.25
   2  -1 -12  386.23    6.92
   2  -1  -9  738.16   18.22
  -1   2  -9  769.62   19.57
   2  -1  -9  700.05   20.15
  -1  -1  -9  770.72   22.70
   2  -1  -6 2636.83   16.36
  -1  -1  -6 2587.76   25.24
  -1   2  -6 2608.10   19.29
  -1   2  -3  464.62    7.18
  -1   2  -3  479.47    6.34
  -1   2  -3  457.88    8.00
  -1  -1  -3  477.00    7.33
  -1  -1   0 4988.15   16.83
  -1   2   0 5040.49   14.17
   2  -1   0 5079.84   16.53
  -2   1   0 5041.16   15.34
  -2   1   0 5134.20   20.73
  -1  -1   0 4992.60   12.46
  -1   2   0 4969.64   17.05
  -2   1  -3   64.73    2.10
  -2   1  -3   68.10    3.58
   1   1  -6   32.34    2.15
  -2   1  -6   33.20    3.54
  -2   1  -6   30.34    1.74
   1  -2  -6   43.17    3.41
   1   1  -6   42.02    3.37
   1   1  -6   32.28    3.06
   1  -2  -9   58.57    6.40
  -2   1  -9   62.65    6.27
   1   1  -9   65.02    5.43
   1  -2  -9   65.65    5.50
   1  -2 -12  951.13   10.90
   1   1 -12  919.04   10.67
  -2   1 -12  943.61   10.98
  -2   1 -15   28.59    1.89
   1  -2 -15   24.53    1.77
   1   1 -15   25.29    1.75
   0  -2 -16  383.22    5.75
   2   0 -16  400.86    5.99
   2   0 -13  104.06    3.66
   0  -2 -13  110.03    3.82
  -2   2 -13  111.03    3.89
   0  -2 -10  635.62   21.96
   2   0 -10  614.97    8.05
  -2   2 -10  617.59    8.14
   0  -2 -10  620.95    8.01
   2   0 -10  634.37   18.21
   0  -2  -7 2618.48   28.58
  -2   2  -7 2509.70   19.18
   2   0  -7 2606.35   29.02
  -2   2  -7 2172.86   29.58
   2   0  -7 2574.16   19.18
   2   0  -7 2048.82   28.68
   0  -2  -7 2645.87   38.29
  -2   2  -4    8.73    1.42
   0  -2  -4   10.78    1.33
  -2   2  -4    7.61    0.92
  -2   2  -1 9999.00   24.18
   0  -2  -1 9984.07   18.99
  -2   0  -2 1811.32    9.14
   0   2  -2 1820.11   11.80
   0   2  -5 1396.22   16.06
  -2   0  -5 1493.87   22.17
   0   2  -5 1497.25   13.84
  -2   0  -5 1410.52    9.48
   2  -2  -8 2052.32   27.67
   0   2  -8 2011.48   26.99
   0   2  -8 2175.39   29.02
  -2   0  -8 2178.89   35.30
   0   2  -8 2085.95   19.91
   2  -2 -11  223.16   11.42
   2  -2 -11  225.96    5.18
  -2   0 -11  226.47    5.22
   0   2 -11  221.07    5.04
  -2   0 -11  217.46   13.25
   0   2 -14   74.33    3.09
   2  -2 -14   77.33    3.17
  -2   0 -14   83.66    3.39
   2  -2 -17  233.61    3.74
   3  -2 -16    2.66    0.65
   3  -2 -13  100.30    3.59
  -1   3 -13  102.10    3.66
  -2  -1 -13  105.38    3.78
  -1   3 -10  103.24    3.26
  -2  -1 -10  116.47    3.58
   3  -2 -10  110.22    7.80
  -2  -1 -10  109.78    9.31
   3  -2 -10  111.33    3.54
  -2  -1  -7    7.08    2.13
  -1   3  -7    3.88    1.08
  -1   3  -7    5.75    1.44
  -1   3  -7    6.19    1.17
  -1   3  -4  203.44    5.03
  -2  -1  -4  192.34    7.75
  -1   3  -4  203.46    5.52
  -2  -1  -1 1906.51   15.97
  -1   3  -1 1925.66   12.02
  -1   3   2  102.90    1.83
  -3   2  -2  102.41    2.86
  -3   2  -5  185.98    4.73
  -3   2  -5  196.17    7.82
   1  -3  -5  196.04    6.43
   2   1  -8   61.15    4.76
   1  -3  -8   67.23    5.18
   1  -3  -8   65.48    7.02
   2   1  -8   61.64    3.50
  -3   2  -8   63.11    5.77
   2   1 -11  495.60   16.69
  -3   2 -11  514.93    7.83
  -3   2 -11  520.53    7.66
   1  -3 -11  507.50    7.68
   2   1 -11  502.23    7.60
   1  -3 -11  514.00   21.05
   1  -3 -14  106.48    3.64
   2   1 -14  106.97    3.63
  -3   2 -14  109.60    3.82
   1  -3 -17    7.09    0.70
   3  -1 -17   17.33    1.05
  -1  -2 -17   17.97    1.02
  -1  -2 -14  114.00    3.86
   3  -1 -14  108.57    3.68
  -2   3 -14  110.58    3.80
  -1  -2 -11 1483.61   36.76
  -1  -2 -11 1506.92   13.54
   3  -1 -11 1482.81   29.99
  -2   3 -11 1436.19   12.98
   3  -1 -11 1430.21   12.88
  -1  -2  -8   12.67    3.09
   3  -1  -8   12.53    2.70
   3  -1  -8    8.95    2.13
  -2   3  -8    8.90    1.37
  -2   3  -5  813.74   10.79
  -1  -2  -5  799.45   12.61
  -1  -2  -5  803.59   18.44
  -2   3  -2 8288.38   27.40
   1   2  -1  163.53    4.71
  -3   1  -1  159.78    3.34
  -3   1  -4 3314.78   16.92
   1   2  -4 3287.30   19.07
   1   2  -4 3264.47   20.60
   1   2  -7 1551.44   20.67
   2  -3  -7 1536.30   22.69
  -3   1  -7 1563.06   27.39
   1   2 -10   29.53    1.78
  -3   1 -10   31.43    4.86
   2  -3 -10   35.48    4.45
   1   2 -10   31.17    3.96
   2  -3 -10   31.44    5.00
  -3   1 -10   28.43    1.80
   2  -3 -10   31.79    1.88
   1   2 -13  560.41    8.41
   2  -3 -13  568.16    8.51
   2  -3 -16   99.39    2.97
   1   2 -16   92.01    2.77
  -3   3 -15   53.30    2.42
   0  -3 -15   53.44    2.45
   0  -3 -12   10.59    1.26
  -3   3 -12    8.15    1.10
   3   0 -12   10.41    1.20
   0  -3  -9   21.28    4.14
   0  -3  -9   16.74    2.80
   3   0  -9   17.04    2.89
  -3   3  -6   14.98    1.60
   0  -3  -6   17.62    2.22
  -3   3  -6   13.53    2.21
  -3   3  -3   15.83    1.36
   0  -3  -3   16.24    1.38
   3   0   0 1830.60   15.83
  -3   3   0 1867.21   16.23
  -3   0   0 1860.43   14.94
  -3   3   0 1850.93   11.73
   0   3   0 1838.43   11.21
   0   3  -3 1070.55   10.96
   0   3  -3 1059.98   10.55
   0   3  -6  575.22   10.18
  -3   0  -6  573.93   15.96
   3  -3  -9   14.18    2.58
   3  -3  -9   16.32    3.66
   0   3  -9   14.76    2.62
  -3   0  -9   16.63    3.53
  -3   0 -12    2.03    0.74
   0   3 -12    1.15    0.65
   3  -3 -12    1.75    0.73
   0   3 -15  107.78    3.41
   3  -3 -15  107.56    3.41
  -3   0 -15  105.54    3.40
   4  -3 -17  138.21    2.78
  -3  -1 -14  615.92    8.76
   4  -3 -14  606.96    8.47
  -1   4 -14  607.02    8.52
  -3  -1 -11  114.82    3.80
   4  -3 -11  111.84    8.39
  -3  -1 -11  105.31    9.85
   4  -3 -11  111.29    3.67
  -1   4 -11  105.17    3.53
  -1   4  -8 1518.74   19.42
  -3  -1  -8 2002.92   36.52
  -1   4  -5 4591.23   29.28
  -3  -1  -5 4660.41   43.04
  -1   4  -2 1611.39   13.28
  -1   4  -2 1684.79   14.88
   4  -3   1 5390.04   17.14
  -4   3  -1 5352.36   22.94
  -1   4   1 5391.34   19.26
   1  -4  -4 3878.44   25.21
  -4   3  -4 3858.56   22.55
   1  -4  -7  133.81    6.57
  -4   3  -7  124.91    4.63
  -4   3 -10 1266.02   12.56
   1  -4 -10 1340.19   34.24
  -4   3 -10 1330.25   12.05
   3   1 -10 1370.48   27.37
   3   1 -10 1324.26   11.79
   1  -4 -10 1347.53   11.86
  -4   3 -10 1270.78   11.76
   1  -4 -10 1316.05   25.30
  -4   3 -13  447.86    7.01
   3   1 -13  424.01    7.18
  -4   3 -13  442.50    7.78
   1  -4 -13  426.19    7.29
   3   1 -16   35.51    1.73
   1  -4 -16   33.57    1.67
   4  -2 -15   30.97    1.88
  -2  -2 -15   29.61    1.80
  -2   4 -15   28.41    1.75
  -2   4 -12    3.36    0.82
   4  -2 -12    2.43    0.79
  -2  -2 -12    3.32    0.85
   4  -2  -9  238.51   10.91
  -2  -2  -9  244.95   13.69
   4  -2  -9  273.19   13.13
  -2   4  -6  432.25    9.13
  -2  -2  -6  425.53   14.71
  -2   4  -3 1727.57   15.03
  -2   4   0  363.24    6.32
   4  -2   0  349.40    6.41
  -2   4   0  346.21    5.32
  -4   2   0  362.52    7.95
  -2  -2   0  348.85    5.96
  -4   2   0  361.77    5.82
  -4   2  -3  604.37    7.99
   2  -4  -6  179.40    6.97
   2   2  -6  174.31    6.86
  -4   2  -6  178.20    4.92
  -4   2  -6  187.68    8.86
   2   2  -6  191.32    6.06
   2   2  -6  181.25    5.70
   2  -4  -9  174.86    9.10
  -4   2  -9  155.73   10.12
   2   2  -9  163.45    8.77
   2  -4  -9  172.43   11.92
  -4   2 -12   46.42    2.40
   2   2 -12   45.64    2.37
   2  -4 -12   45.92    2.42
  -4   2 -12   44.53    2.49
   2   2 -15   38.31    2.03
   2  -4 -15   38.61    2.05
   4  -1 -16   92.46    2.78
  -3   4 -13  131.17    4.21
  -1  -3 -13  132.37    4.15
   4  -1 -13  125.97    3.96
   4  -1 -10   78.61    3.00
  -3   4 -10   74.85    2.87
  -1  -3 -10   76.76    8.19
  -3   4 -10   72.93    2.79
   4  -1 -10   67.63    6.05
  -1  -3 -10   72.32    2.79
  -3   4  -7  784.87   12.91
  -1  -3  -7  984.48   25.10
  -1  -3  -4 3485.16   22.98
  -3   4  -4 3653.64   23.26
   4  -1  -1 2392.03   20.41
  -3   4  -1 2284.51   15.07
  -4   1  -2  665.60    7.84
  -3   4   2  701.58    7.52
  -4   1  -5 1266.38   21.89
   1   3  -5 1269.86   16.25
   1   3  -5 1228.43   14.51
  -4   1  -5 1211.11   11.45
   1   3  -8   17.54    2.71
  -4   1  -8   22.80    3.91
   1   3  -8   13.44    1.91
   3  -4  -8   15.56    2.58
  -4   1 -11  786.06    9.86
   3  -4 -11  759.25    9.50
  -4   1 -11  731.83    9.31
   3  -4 -11  758.26   25.76
   3  -4 -11  744.62   20.86
   1   3 -11  721.44    8.99
   3  -4 -14    0.90    0.69
  -4   1 -14    0.07    0.75
   1   3 -14    0.37    0.64
   3  -4 -17   13.17    0.87
   0  -4 -17   18.68    1.04
   4   0 -17   16.45    0.95
   0  -4 -14   80.86    3.09
   4   0 -14   77.96    3.04
  -4   4 -14   75.98    3.06
   4   0 -11   22.33    3.77
   4   0 -11   22.45    1.66
   0  -4 -11   21.20    4.69
  -4   4 -11   28.68    1.93
  -4   4 -11   22.00    1.70
   0  -4 -11   26.69    1.79
   0  -4  -8   13.23    2.30
  -4   4  -8   12.04    1.64
   4   0  -8   11.19    1.58
   0  -4  -8   11.95    3.29
   4   0  -8   13.78    2.53
   0  -4  -5   97.03    4.51
  -4   4  -5  100.54    4.23
   0  -4  -2 6934.06   22.26
   0   4   2 7019.37   19.87
   0   4  -1  158.09    4.05
  -4   0  -1  162.40    5.44
  -4   4   1  167.24    4.09
   0   4  -4  719.19   10.81
  -4   0  -4  715.97   15.78
   0   4  -4  707.08   10.36
  -4   0  -7  824.28   21.49
   0   4  -7  809.43   15.58
   0   4 -10   13.68    1.24
  -4   0 -10   15.57    1.37
   4  -4 -10   13.97    1.36
  -4   0 -10   11.13    1.23
   4  -4 -10   18.93    4.21
   4  -4 -10   17.33    3.18
   4  -4 -13  248.47    5.54
  -4   0 -13  264.67    6.01
   0   4 -13  246.35    5.44
  -4   0 -16   15.54    1.04
   4  -4 -16   14.20    1.13
  -1   5 -15    6.51    0.84
  -4  -1 -15    7.16    0.88
   5  -4 -15    6.15    0.92
  -1   5 -12    9.51    1.13
   5  -4 -12   14.48    1.45
  -4  -1 -12   12.13    1.38
  -4  -1  -9  870.25   26.38
   5  -4  -9  846.28   20.62
  -1   5  -9  853.70   16.37
  -4  -1  -6   31.06    4.14
  -1   5  -6   27.49    2.60
  -1   5  -3  180.50    5.28
  -4  -1  -3  193.42    7.81
  -5   4   0    5.70    1.25
  -1   5   0    5.75    0.85
  -5   4   0    5.91    0.93
  -5   4  -3  348.93    7.20
  -1   5   3  339.16    4.14
  -5   4  -6   58.10    3.42
   1  -5  -6   58.01    3.94
   1  -5  -9  708.26   25.41
   4   1  -9  644.42   17.28
  -5   4 -12  164.80    4.54
  -5   4 -12  153.83    4.50
   4   1 -12  154.04    4.31
   1  -5 -12  162.28    4.44
   4   1 -15   41.36    2.04
   1  -5 -15   41.54    2.03
   5  -3 -16   65.57    2.31
  -3  -2 -16   65.55    2.19
   5  -3 -13   61.05    2.81
  -2   5 -13   63.86    2.88
  -3  -2 -13   56.60    2.79
  -3  -2 -10  541.08    7.71
   5  -3 -10  516.90   16.80
  -2   5 -10  525.48    7.47
  -2   5  -7  248.74    7.90
  -3  -2  -7  297.62   13.39
  -2   5  -4 1571.53   16.49
  -3  -2  -4 1455.69   23.24
  -3  -2  -1    1.53    0.71
  -2   5  -1    2.04    0.62
  -2   5   2  161.61    3.49
  -5   3  -2  121.15    3.89
  -5   3  -5 2381.40   19.49
   2  -5  -8    2.03    1.20
   3   2  -8    2.29    1.13
   3   2  -8    5.63    1.32
   3   2 -11   15.08    3.02
   2  -5 -11   12.83    1.26
   2  -5 -11   12.35    3.63
  -5   3 -11   14.12    1.38
   3   2 -11   11.54    1.22
  -5   3 -11   12.99    1.36
   3   2 -14  258.17    5.37
   2  -5 -14  258.45    5.38
   2  -5 -17    1.84    0.43
   5  -2 -17   90.21    2.20
  -3   5 -14   70.37    2.86
  -2  -3 -14   74.77    3.01
   5  -2 -14   73.65    2.98
   5  -2 -11  593.63    8.56
  -2  -3 -11  612.50   24.48
   5  -2 -11  596.49   19.41
  -2  -3 -11  582.91    8.34
  -3   5 -11  617.63    8.45
  -3   5 -11  597.02    8.43
  -3   5  -8 1212.70   18.27
  -2  -3  -8 1412.14   31.66
  -3   5  -5  372.63    8.46
  -2  -3  -5  367.21   13.41
  -3   5  -2 8473.03   33.66
  -2  -3  -2 8243.44   46.93
   5  -2   1   56.26    2.91
  -5   2  -1   57.98    2.63
   2   3  -1   56.43    3.47
  -2  -3   1   56.33    1.90
  -5   2  -4   21.69    1.74
  -5   2  -4   18.60    2.61
  -5   2  -7  975.10   22.91
   3  -5  -7  989.81   18.33
   2   3  -7  957.18   17.34
  -5   2 -10  853.36    9.91
   3  -5 -10  915.40    9.93
   2   3 -10  870.49    9.59
  -5   2 -10  922.17   10.34
  -5   2 -10  864.22   10.33
   3  -5 -10  955.13   29.97
   3  -5 -10  940.36   22.38
   2   3 -10  883.48   20.98
   3  -5 -13   33.74    2.08
   2   3 -13   34.67    2.08
  -5   2 -13   35.59    2.24
   3  -5 -16  131.28    3.18
   2   3 -16  124.20    3.00
   5  -1 -15   68.64    2.67
  -1  -4 -15   67.37    2.50
  -4   5 -12  505.30    8.10
  -1  -4 -12  506.15    7.82
   5  -1 -12  485.31    7.77
  -1  -4  -9 1061.61   29.92
   5  -1  -9  992.31   22.14
  -1  -4  -6   62.06    6.38
  -4   5  -6   60.73    3.72
   1   4   3 9309.13   21.58
  -4   5  -3 9520.88   38.89
   5  -1   0 1658.88   18.23
  -4   5   0 1654.50   18.21
  -5   1   0 1619.10   18.50
   1   4  -3 1336.20   18.54
   1   4  -3 1310.25   12.32
   1   4  -3 1308.63   14.67
  -5   1  -3 1293.20   19.76
   1   4  -6 4390.97   31.52
   1   4  -6 4368.50   33.23
  -5   1  -6 4441.43   46.66
   4  -5  -9  105.60    7.01
   1   4  -9   98.32    5.52
   1   4  -9   90.33    6.28
  -5   1  -9   93.64    8.46
   4  -5 -12  289.63    5.99
  -5   1 -12  282.94    6.14
   4  -5 -15  298.76    5.40
   1   4 -15  296.40    5.30
   5   0 -16   93.76    2.65
   0  -5 -16   91.65    2.66
   5   0 -13    4.33    0.87
   0  -5 -13    2.75    0.73
  -5   5 -13    4.56    0.90
  -5   5 -13    3.81    0.91
  -5   5 -10  413.96    6.69
  -5   5 -10  411.29    7.34
   5   0 -10  421.66    6.93
   0  -5 -10  426.12    6.62
   5   0 -10  394.11   14.49
  -5   5 -10  418.19    6.94
  -5   5 -10  409.82    6.95
   0  -5 -10  438.20   20.61
   0  -5  -7 1260.16   19.46
  -5   5  -7 1263.23   17.67
   0  -5  -4  934.65   11.78
  -5   5  -4  974.30   13.50
   0   5   1 3428.99   18.37
  -5   5  -1 3460.48   21.91
   0   5  -2  164.31    4.89
  -5   5   2  178.27    4.81
  -5   0  -2  169.89    6.85
   0   5  -2  178.36    6.38
  -5   0  -5  947.24   20.69
   0   5  -5  936.99   14.01
  -5   0  -8  671.28   21.64
   0   5  -8  531.68   12.85
   5  -5 -11  169.90   10.37
   5  -5 -11  171.96    4.62
   0   5 -11  168.56    4.38
  -5   0 -11  181.46    4.83
   0   5 -14  168.01    4.26
   5  -5 -14  208.30    4.87
   5  -5 -17   94.38    2.06
   6  -5 -16  141.40    3.20
  -1   6 -13  555.82    8.02
   6  -5 -13  721.81    9.42
  -1   6 -10    1.99    0.61
  -5  -1 -10    0.08    1.45
  -5  -1 -10    1.09    0.60
  -5  -1  -7 2816.10   42.51
  -1   6  -7 2311.29   26.32
  -5  -1  -4 1207.28   22.23
  -1   6  -4 1211.26   15.72
  -6   5   1    8.62    1.78
  -1   6  -1    8.82    1.19
   1  -6  -2 5884.74   19.61
  -1   6   2 5906.38   23.66
   1  -6  -5  521.48   10.58
  -6   5  -5  665.00   11.99
   1  -6  -8  404.18   19.19
  -6   5  -8  379.49    9.93
   1  -6  -8  279.13   10.01
   5   1  -8  271.22    8.91
   5   1 -11  611.33   19.55
   5   1 -11  592.49    8.29
  -6   5 -11  575.74    8.36
   1  -6 -11  602.13    8.07
  -6   5 -11  595.83    9.06
  -6   5 -11  585.43    8.66
   1  -6 -11  595.04   24.89
   1  -6 -14  146.24    3.85
   5   1 -14  138.48    3.85
   1  -6 -17   66.92    1.80
   6  -4 -17   15.24    0.88
  -2   6 -14   21.26    1.53
   6  -4 -14   26.74    1.83
  -4  -2 -11  182.18    4.83
   6  -4 -11  169.37   10.39
  -2   6 -11  176.38    4.52
   6  -4 -11  180.41    4.85
  -4  -2 -11  191.71   13.85
  -4  -2  -8  309.39   15.27
  -2   6  -8  222.58    8.34
  -2   6  -5  458.03   10.23
  -4  -2  -5  429.04   14.25
  -2   6  -2 3996.13   25.46
  -4  -2  -2 4032.72   33.54
  -4  -2   1   12.13    1.37
  -6   4  -1   12.32    1.43
  -2   6   1   13.10    1.42
  -6   4  -4    6.59    1.19
   2  -6  -7 1254.90   20.07
   4   2  -7 1264.97   18.64
   2  -6 -10    6.44    3.10
  -6   4 -10    3.20    0.71
   4   2 -10    3.50    0.72
   4   2 -10    4.08    1.73
   2  -6 -10   -0.27    0.98
  -6   4 -10    0.75    0.67
  -6   4 -10    1.89    0.68
  -6   4 -10    0.05    0.49
   2  -6 -10    5.89    0.84
   4   2 -13   85.43    3.14
   2  -6 -13   84.10    3.11
  -6   4 -13   79.69    3.12
   2  -6 -16   32.64    1.43
   2  -6 -16   35.30    1.66
   4   2 -16   35.54    1.60
   6  -3 -15  151.07    3.91
  -3  -3 -15  142.25    3.64
   6  -3 -12   53.24    2.66
  -3  -3 -12   51.96    2.61
  -3   6  -9  235.98    8.86
  -3  -3  -9  233.94   14.23
  -3   6  -6 1367.04   18.41
  -3  -3  -6 1308.58   27.26
  -3  -3  -3  217.53    8.73
  -3   6  -3  236.80    6.57
  -6   3   0  505.64   11.67
  -3   6   0  487.35    7.81
   6  -3   0  485.66    9.14
  -3   6   0  519.18    9.32
  -3  -3   0  497.54    8.75
  -6   3  -3 1182.18   13.66
  -3   6   3 1211.83   10.68
   3   3  -3 1211.80   19.94
   3  -6  -6  638.17   13.41
  -6   3  -6  576.58   10.46
   3   3  -9 1091.76   18.46
   3   3  -9 1081.74   22.73
  -6   3  -9 1024.07   10.45
  -6   3 -12  251.15    5.72
  -6   3 -12  253.77    5.65
   3  -6 -12  265.33    5.54
   3  -6 -15    4.63    0.75
   3   3 -15    4.95    0.80
   6  -2 -16   88.25    2.55
  -2  -4 -16   90.06    2.58
  -4   6 -13   97.98    3.44
  -2  -4 -13  108.93    3.64
   6  -2 -13  106.05    3.67
  -4   6 -10   78.12    2.91
  -4   6 -10   80.36    3.33
  -2  -4 -10   84.34    3.04
  -4   6 -10   79.39    3.06
  -4   6 -10   79.23    3.02
   6  -2 -10   82.08    7.08
  -2  -4 -10   84.19    9.07
  -2  -4  -7 1098.80   27.58
  -4   6  -7  912.35   15.97
  -2  -4  -4   35.57    4.20
  -4   6  -4   38.11    2.84
   6  -2  -1  231.62    7.40
  -6   2   1  200.48    7.42
  -4   6  -1  205.79    5.53
  -2  -4  -1  229.64    7.53
   2   4  -2 2054.92   23.99
  -4   6   2 2029.79   15.33
   2   4  -5  109.69    4.89
   2   4  -5  102.58    4.92
   2   4  -8  189.08    8.70
   4  -6  -8  179.51    8.67
   4  -6 -11   30.17    4.22
  -6   2 -11   30.50    2.02
  -6   2 -11   28.97    1.97
   4  -6 -11   31.46    1.98
   2   4 -11   35.64    2.01
   4  -6 -11   35.83    6.22
   4  -6 -14   53.98    2.47
   2   4 -14   42.82    2.14
   4  -6 -17    6.83    0.62
   6  -1 -17    0.28    0.24
   6  -1 -14   15.55    1.40
  -1  -5 -14   16.65    1.35
   6  -1 -11   10.08    2.56
  -5   6 -11   17.47    1.58
  -5   6 -11    8.35    1.04
  -1  -5 -11   12.60    3.68
  -1  -5 -11   13.59    1.29
  -5   6 -11   14.50    1.39
   6  -1 -11   12.27    1.33
  -5   6  -8   59.59    4.26
  -1  -5  -8   82.85    8.44
  -5   6  -5  261.31    7.93
   1   5   2 1941.80   13.50
  -5   6  -2 2076.16   18.87
   1   5  -1   59.35    3.04
   6  -1   1   56.99    3.70
   1   5  -1   60.20    4.01
  -5   6   1   61.06    2.92
  -5   6   1   54.40    3.87
   1   5  -4  144.85    4.73
  -6   1  -4  131.63    7.33
   1   5  -4  133.16    5.32
   1   5  -7    2.63    1.11
   1   5  -7    0.72    0.62
  -6   1  -7   -0.49    1.61
   5  -6 -10   34.19    4.39
   5  -6 -10   34.26    2.08
  -6   1 -10   32.24    2.02
  -6   1 -10   31.74    2.02
  -6   1 -10   38.39    2.21
   1   5 -10   32.04    1.84
   1   5 -13   27.59    1.80
   5  -6 -13   36.15    2.10
   5  -6 -16    3.78    0.61
   0  -6 -15  488.05    5.91
   0  -6 -15  508.46    6.84
  -6   6 -12  342.84    6.71
   0  -6 -12  340.43    6.10
  -6   6  -9  250.02    5.43
  -6   6  -9  259.40    5.23
  -6   6  -9  249.40    5.06
  -6   6  -9  251.51    5.30
   6   0  -9  268.74   11.82
  -6   6  -6 2957.54   28.07
   0   6   3 2323.83   13.58
  -6   6  -3 2414.91   22.30
   6   0   0 2734.52   28.21
  -6   6   0 2733.57   21.01
  -6   6   0 2808.63   28.95
   0   6   0 2738.03   19.51
  -6   0  -3 4538.23   40.81
   0   6  -3 4457.14   29.78
  -6   0  -6 1499.19   29.15
   0   6  -6 1488.21   20.29
   0   6  -6 1528.93   18.96
   6  -6  -9 1951.16   31.77
  -6   0  -9 2014.44   40.99
  -6   0  -9 1878.96   14.22
  -6   0  -9 1808.64   14.37
   6  -6 -12  550.76    8.22
   0   6 -12  422.61    6.90
   6  -6 -15   17.30    1.32
  -1   7 -14    1.60    0.48
   7  -6 -14    2.69    0.73
  -6  -1 -14    3.61    0.73
   7  -6 -11   31.97    2.10
  -1   7 -11   21.46    1.56
  -6  -1  -8 1150.96   29.94
  -1   7  -8  930.94   18.70
  -6  -1  -5   70.57    6.14
  -1   7  -5   67.44    4.26
  -1   7  -2 1119.59   14.71
  -7   6   2 1145.44   21.25
  -6  -1  -2 1116.81   19.22
  -6  -1   1  868.53   14.27
  -7   6  -1  835.21   12.63
   6   1  -1  842.70   17.20
  -1   7   1  869.36   11.22
  -7   6  -4   71.43    4.19
   1  -7  -4   65.30    3.08
  -7   6  -7  479.62   11.90
   1  -7  -7  581.56   12.90
  -7   6 -10  219.65    5.43
   6   1 -10  219.98   11.01
  -7   6 -10  218.53    5.28
   1  -7 -10  233.03    4.75
  -7   6 -10  228.40    5.30
   6   1 -10  225.57    5.09
  -7   6 -13    7.60    1.20
   1  -7 -13    6.89    0.92
   6   1 -13    6.37    0.95
   1  -7 -16   72.40    2.25
   6   1 -16   73.82    2.13
   7  -5 -15    4.46    0.80
  -5  -2 -15    5.66    0.78
  -5  -2 -12    0.93    0.66
  -2   7 -12    1.11    0.52
   7  -5 -12    2.44    0.79
  -5  -2  -9    3.68    2.11
  -2   7  -9    1.43    0.77
  -5  -2  -9    4.80    0.82
  -5  -2  -6   42.76    5.19
  -2   7  -6    0.46    0.74
  -5  -2  -3  135.48    7.14
  -2   7  -3  142.30    5.54
  -7   5   0    7.68    1.71
  -7   5   0    9.77    1.42
   5   2   0   10.66    1.99
  -2   7   0   10.06    1.30
  -2   7   3  164.55    3.97
   2  -7  -3  171.31    4.61
   2  -7  -6  157.62    6.45
  -7   5  -6  160.67    6.33
  -7   5  -9   28.37    1.86
   5   2  -9   30.75    3.93
   2  -7  -9   24.21    3.18
  -7   5  -9   26.41    1.70
  -7   5  -9   29.22    1.88
   2  -7  -9   33.98    6.27
  -7   5 -12   22.26    1.67
   5   2 -12   24.51    1.71
  -7   5 -12   29.98    2.05
   2  -7 -12   29.85    1.84
   2  -7 -15   41.68    1.78
   5   2 -15   41.44    1.89
  -4  -3 -16   95.70    2.44
   7  -4 -16   94.95    2.57
  -3   7 -13   73.18    2.85
   7  -4 -13  102.13    3.62
  -3   7 -10 1211.37   11.55
  -4  -3 -10 1289.04   12.31
   7  -4 -10 1222.74   27.41
  -3   7 -10 1265.24   12.12
  -4  -3 -10 1334.14   36.11
  -4  -3  -7 3285.42   47.47
  -3   7  -7 2710.12   29.01
  -3   7  -4  435.16   10.07
  -4  -3  -4  405.17   13.21
  -7   4   1 3222.00   32.58
  -3   7  -1 3259.00   23.11
  -4  -3  -1 3280.68   28.65
   7  -4   2 6384.54   30.31
  -7   4  -2 6391.38   33.72
  -3   7   2 6291.13   27.13
  -7   4  -5  187.90    6.33
   4   3  -8 2033.49   25.77
   3  -7  -8 2091.58   28.36
  -7   4 -11  634.27    9.37
  -7   4 -11  616.27    8.88
   4   3 -11  624.42   18.91
  -7   4 -11  495.30    7.64
   3  -7 -11  637.57    8.21
   4   3 -11  474.33    7.32
   3  -7 -11  691.85   27.86
   3  -7 -14  111.33    3.25
   4   3 -14   92.67    3.07
   7  -3 -14    4.98    0.94
  -3  -4 -14    2.70    0.77
  -4   7 -11  319.58    6.33
   7  -3 -11  304.92    6.29
  -3  -4 -11  326.94    6.28
  -3  -4 -11  321.08   18.62
  -4   7  -8   19.95    2.64
  -3  -4  -8   24.51    4.64
  -4   7  -5    2.08    1.00
  -3  -4  -5    1.29    1.51
  -4   7  -2  882.36   12.79
  -3  -4  -2  811.68   16.07
   3   4  -1  141.97    6.64
  -4   7   1  147.26    5.92
  -4   7   1  137.54    4.39
  -3  -4   1  135.94    3.69
  -7   3  -4  148.88    5.24
   3   4  -7  109.83    5.85
   4  -7  -7  111.09    6.20
  -7   3 -10  174.45    4.70
  -7   3 -10  171.43    4.49
   4  -7 -10  188.27    4.45
   3   4 -10  180.93    4.38
   3   4 -10  189.41    9.90
   4  -7 -10  176.60    9.63
  -7   3 -10  169.15    4.51
   3   4 -13   56.08    2.49
   4  -7 -13   71.86    2.80
   4  -7 -16   35.24    1.44
   3   4 -16   31.30    1.31
  -2  -5 -15  215.55    4.45
   7  -2 -15  221.02    4.49
   7  -2 -12    3.69    0.86
  -2  -5 -12    4.70    0.84
  -5   7  -9 2221.50   15.43
  -5   7  -9 2244.82   15.88
  -5   7  -9 2216.90   16.49
  -2  -5  -9 2234.66   45.52
  -5   7  -9 2212.02   15.02
  -5   7  -6 3274.61   30.84
  -2  -5  -6 3114.23   46.26
  -2  -5  -3 4173.62   42.77
   2   5   3 4373.19   20.64
  -5   7   0 5387.56   37.78
  -2  -5   0 5312.60   33.44
  -7   2   0 5343.32   40.74
  -5   7   0 5298.28   29.44
   2   5  -3  871.06   13.99
   2   5  -3  872.90   17.77
  -5   7   3  902.95   11.29
   2   5  -6  210.68    7.85
   2   5  -6  213.57    7.53
  -7   2  -9 2877.18   18.28
  -7   2  -9 2945.78   17.78
  -7   2  -9 2820.59   17.58
   5  -7  -9 2769.33   35.69
   2   5 -12   17.10    1.41
   5  -7 -12   21.35    1.63
   5  -7 -15  247.36    4.46
   2   5 -15  240.86    4.25
  -1  -6 -16    0.21    0.35
   7  -1 -16    0.10    0.34
  -6   7 -13   66.24    2.86
  -1  -6 -13   61.98    2.53
   7  -1 -13   60.20    2.72
   7  -1 -10  315.77   13.91
  -1  -6 -10  334.91    5.78
  -6   7 -10  287.96    5.66
  -6   7 -10  310.71    6.29
  -6   7 -10  311.24    6.58
  -6   7 -10  318.86    6.24
  -1  -6 -10  340.00   18.90
  -6   7  -7    2.20    1.01
  -1  -6  -7    0.56    1.66
  -6   7  -4 1811.27   21.21
  -6   7  -1  765.37   12.13
   1   6   1  728.15    9.98
  -7   1   1  773.87   15.40
   1   6  -2  282.65    7.48
  -6   7   2  303.08    7.11
   1   6  -2  306.83   10.25
   1   6  -5  873.34   15.40
   1   6  -5  915.17   13.42
   1   6  -8   96.31    6.00
   1   6 -11    3.11    0.66
   6  -7 -11    4.93    0.96
   6  -7 -14  231.83    4.82
   1   6 -14  170.66    3.96
   0  -7 -14  200.75    3.91
   7   0 -14  199.66    4.47
   0  -7 -14  194.99    4.56
  -7   7 -11   21.62    1.89
  -7   7 -11   21.09    1.79
   7   0 -11   20.11    1.65
  -7   7 -11   18.13    1.60
   0  -7 -11   21.74    1.52
   0  -7  -8 1293.59   35.85
  -7   7  -8  944.83   18.29
  -7   7  -5 1747.96   22.38
  -7   0   2 2340.04   27.76
   7   0  -2 2406.71   31.41
   0   7   2 2348.74   17.39
  -7   7  -2 2421.28   23.17
  -7   7   1  988.72   13.75
   7   0   1  946.54   17.92
   0   7  -1  953.04   13.18
  -7   7   1  956.73   18.63
   0   7  -4  264.32    8.16
   0   7  -7  312.53   10.73
  -7   0  -7  282.06   14.09
  -7   0 -10  778.13    9.60
   7  -7 -10  777.19   21.08
   0   7 -13   55.71    2.38
   7  -7 -13   58.74    2.63
   7  -7 -16   49.98    1.70
   8  -7 -15   22.71    1.39
   8  -7 -12  196.39    4.98
  -7  -1 -12  171.89    4.59
  -7  -1  -9  112.03    3.59
  -7  -1  -9  113.24   10.26
  -1   8  -6  583.72   14.24
  -7  -1  -6  565.33   19.15
  -1   8  -3   47.74    3.49
  -1   8  -3   41.40    3.67
   7   1   0  545.51   14.86
  -8   7   0  549.08   15.03
  -8   7   0  544.01   11.04
  -1   8   0  557.70   10.28
  -7  -1   3  802.86   16.93
  -1   8   3  815.52    9.82
  -8   7  -3  825.21   14.72
  -8   7  -6  166.64    7.41
   1  -8  -9   18.65    4.93
  -8   7  -9   15.87    1.49
  -8   7  -9   12.79    1.28
  -8   7  -9   13.37    1.38
   7   1  -9   14.68    2.95
  -8   7 -12   37.30    2.21
  -8   7 -12   34.42    2.22
   7   1 -12   35.65    2.07
   1  -8 -15    9.97    1.01
   7   1 -15    9.62    0.91
   8  -6 -16    0.54    0.36
  -6  -2 -13  132.03    3.94
   8  -6 -13  163.20    4.44
  -2   8 -10  889.71   10.20
  -6  -2 -10  866.84   29.69
  -2   8  -7   17.21    2.59
  -6  -2  -7   12.21    3.26
  -2   8  -4 2066.38   23.40
  -6  -2  -4 2023.45   31.36
  -8   6   1 2224.57   29.96
  -2   8  -1 2234.21   21.02
  -8   6  -2    2.71    0.98
  -2   8   2    2.44    0.66
  -6  -2   2    2.44    0.83
  -8   6  -5 1585.18   20.75
   2  -8  -5 1600.44   17.96
  -8   6  -8 1175.17   11.30
  -8   6  -8 1165.22   11.24
  -8   6 -11   69.36    3.12
  -8   6 -11   66.57    3.20
   2  -8 -11   73.17    2.73
   6   2 -11   51.55    2.45
  -8   6 -11   57.31    2.78
   6   2 -14  541.71    7.20
   2  -8 -14  701.72    7.40
   8  -5 -14   37.49    2.04
  -5  -3 -14   32.37    1.87
  -5  -3 -11    2.19    0.69
  -3   8 -11    2.58    0.75
  -3   8 -11    1.18    0.51
  -5  -3  -8  257.37   14.59
  -3   8  -8  191.19    8.59
  -5  -3  -5   12.64    2.83
  -3   8  -5   16.08    2.23
  -5  -3  -2    4.93    1.39
  -8   5   2    3.71    1.50
  -3   8  -2    5.69    1.22
  -3   8   1 1004.73   12.67
  -8   5  -1  961.59   13.96
   5   3  -1 1001.59   19.76
   3  -8  -4    7.34    1.18
  -8   5  -4    6.94    1.42
   3  -8  -7   67.13    4.65
   5   3  -7   72.19    5.07
   5   3 -10  317.20   13.48
  -8   5 -10  300.33    6.19
   3  -8 -10  306.59    5.45
   5   3 -10  299.71    5.68
  -8   5 -10  317.29    6.15
  -8   5 -10  296.87    6.24
   3  -8 -13    1.39    0.57
  -8   5 -13    0.76    0.55
   5   3 -13    2.02    0.62
  -8   5 -13    2.20    0.83
   5   3 -16   47.68    1.50
   3  -8 -16   52.39    1.87
  -4  -4 -15    7.35    0.87
   8  -4 -15    6.89    0.87
   8  -4 -12   26.01    1.94
  -4  -4 -12   24.82    1.69
  -4  -4  -9  704.80    8.52
  -4  -4  -9  740.66   26.64
  -4   8  -9  698.62    9.30
  -4   8  -9  664.03    8.10
  -4   8  -9  648.31    9.13
  -4   8  -6  524.21   12.84
  -4  -4  -6  504.02   18.10
  -4   8  -3  588.98   11.69
  -4  -4  -3  587.55   15.30
  -4  -4   0  470.23    9.77
  -4   8   0  481.07    9.21
  -4   8   3  343.41    6.82
   4   4  -3  330.58   12.11
  -8   4  -3  313.16    8.10
   8  -4   3  333.61    8.38
   4  -8  -6  248.10    8.42
  -8   4  -6  238.91    7.53
   4  -8  -9  118.82    7.30
   4   4  -9  172.73    9.15
  -8   4  -9  152.63    4.26
   4  -8  -9  169.99    3.97
   4   4  -9  116.78    6.67
   4   4  -9  155.86    3.89
  -8   4  -9  147.37    4.17
  -8   4 -12   32.06    2.13
  -8   4 -12   33.16    2.01
   4   4 -12   32.10    1.88
   4   4 -15   65.21    2.20
   4  -8 -15   63.77    2.10
  -3  -5 -16    0.11    0.31
   8  -3 -16   -0.20    0.38
  -5   8 -13   10.48    1.18
  -3  -5 -13   11.49    1.27
   8  -3 -13    9.76    1.24
  -5   8 -10   63.75    2.89
   8  -3 -10   61.32    6.32
  -3  -5 -10   69.47    2.77
  -5   8 -10   62.47    3.00
  -5   8 -10   59.76    2.55
  -3  -5 -10   63.47    8.35
  -3  -5  -7  338.81   16.08
  -5   8  -7  263.96    9.65
  -3  -5  -4  873.18   21.10
  -5   8  -4 1106.03   16.99
  -8   3   1  772.04   17.10
  -5   8  -1  772.19   12.60
  -3  -5  -1  745.67   14.68
  -5   8   2  198.45    8.07
   8  -3   2  200.33    7.29
  -5   8   2  198.95    5.68
   3   5  -2  204.85    9.02
   3   5  -5  305.94    8.44
   3   5  -5  290.61    9.44
   3   5  -8  633.71   15.17
   5  -8  -8  618.34   16.03
  -8   3 -11   14.42    1.49
   3   5 -11    9.38    1.03
  -8   3 -11   14.17    1.48
  -8   3 -11    9.64    1.10
   5  -8 -11   12.90    1.25
   3   5 -14   98.33    2.95
   5  -8 -14  128.71    3.39
  -2  -6 -14  152.62    4.03
   8  -2 -14  157.28    4.01
  -2  -6 -11  265.10    5.38
  -6   8 -11  240.80    5.70
  -2  -6  -8 1092.98   31.55
  -6   8  -8  818.99   17.74
  -6   8  -5 4101.85   34.88
  -2  -6  -5 4059.23   51.88
  -8   2   2   32.43    3.66
  -6   8  -2   41.93    3.18
   2   6  -1 2207.64   28.53
   2   6  -1 2206.81   21.34
  -6   8   1 2231.13   27.17
   8  -2   1 2270.43   27.05
  -2  -6   1 2247.29   17.44
  -6   8   1 2179.27   20.10
   2   6  -4 3254.87   29.51
   2   6  -4 3669.88   23.86
   2   6  -7   10.61    1.90
   2   6  -7   11.48    2.07
   6  -8 -10  490.04   16.18
  -8   2 -10  483.86    7.85
  -8   2 -10  493.73    7.80
   2   6 -13  301.05    5.39
   6  -8 -13  293.49    5.46
   6  -8 -16    6.35    0.61
   6  -8 -16    5.79    0.66
  -1  -7 -15   56.84    2.23
   8  -1 -15   56.23    2.15
  -7   8 -12   86.52    3.46
   8  -1 -12   85.70    3.29
  -7   8  -9   30.31    1.97
  -7   8  -9   29.41    1.99
  -1  -7  -9   30.88    5.74
  -7   8  -9   29.35    2.00
  -7   8  -6   14.55    2.32
  -1  -7  -6   12.82    3.63
   1   7   3 1708.90   14.20
  -8   1   3 1697.63   27.42
  -7   8  -3 1716.09   21.46
   1   7   0   20.84    1.99
  -7   8   0   21.26    2.21
   1   7  -3 1636.98   20.46
  -7   8   3 1693.48   18.27
   1   7  -6  420.63   11.95
  -8   1  -9   23.23    1.67
   1   7  -9   18.22    2.88
   7  -8  -9   26.27    3.79
  -8   1  -9   23.37    1.82
   7  -8 -12  190.12    4.68
   7  -8 -15   76.68    2.35
   0  -8 -16  182.89    3.25
   8   0 -16  181.17    2.91
  -8   8 -13  539.12    8.19
   8   0 -13  534.13    7.60
   0  -8 -10    1.58    1.96
  -8   8 -10    1.58    0.72
  -8   8 -10    1.36    0.74
   8   0 -10    0.72    1.25
  -8   8 -10    2.35    0.87
   0  -8  -7 2538.58   50.31
  -8   8  -7 1916.21   27.09
  -8   8  -4 2418.38   27.38
   0   8   1  383.61    8.23
  -8   0   1  368.60   11.21
  -8   8  -1  381.05    9.75
   8   0  -1  398.26   13.62
  -8   8   2 3507.46   27.74
   8   0   2 3546.00   39.02
  -8   8   2 3409.59   38.95
   0   8  -2 3391.12   28.17
   0   8  -5 1899.91   24.67
   0   8  -8  530.81   15.02
   8  -8 -11 1024.95   11.33
   8  -8 -14   85.32    2.79
   9  -8 -16   14.82    0.81
   9  -8 -13   17.74    1.46
   9  -8 -10    2.50    1.52
  -8  -1 -10    2.13    0.63
  -1   9  -7    4.62    1.57
  -1   9  -4  189.84    7.85
  -9   8   1    9.78    2.37
  -9   8   1   12.32    1.90
  -1   9  -1    8.90    1.92
  -1   9  -1   11.93    1.81
   8   1   1    8.20    2.09
   8   1  -2  728.22   19.81
  -9   8  -2  710.89   14.19
  -1   9   2  741.58   11.33
  -8  -1   2  721.95   15.74
  -9   8  -5  358.45   11.27
  -9   8  -8   43.53    2.36
  -9   8  -8   39.89    2.15
  -9   8  -8   41.63    2.33
  -9   8  -8   32.51    3.69
   1  -9  -8   46.74    7.64
  -9   8 -11   38.92    2.46
  -9   8 -11   43.71    2.50
  -9   8 -11   42.44    2.63
  -9   8 -14   46.71    2.17
   8   1 -14   48.28    2.05
   1  -9 -14   46.69    2.18
   9  -7 -14   49.52    2.19
  -7  -2 -14   53.00    2.19
  -7  -2 -11  158.93    4.56
  -2   9  -8  346.80    6.26
  -7  -2  -8  351.25    6.31
  -7  -2  -8  344.04   17.34
  -2   9  -8  346.68   12.20
  -2   9  -5  696.79   15.03
  -7  -2  -5  703.84   20.62
  -9   7   2  527.22   16.16
  -2   9  -2  522.48   11.39
  -2   9   1  242.04    6.75
  -9   7  -1  239.65    7.83
   7   2  -1  237.49   10.56
  -9   7  -4 1356.42   20.38
  -9   7  -7   92.29    5.79
   7   2 -10   62.38    6.04
  -9   7 -10   68.94    3.12
  -9   7 -10   69.84    3.07
  -9   7 -10   62.09    2.99
  -9   7 -13  436.82    7.28
   7   2 -13  339.17    5.77
   2  -9 -16   11.31    0.84
  -6  -3 -15   19.86    1.21
   9  -6 -15   18.34    1.24
   9  -6 -12    0.10    0.76
  -6  -3 -12    0.77    0.60
  -3   9  -9 1064.54   21.87
  -6  -3  -9 1094.11   32.40
  -6  -3  -9 1092.41   11.56
  -3   9  -9 1119.86   11.73
  -3   9  -6  454.96   12.71
  -6  -3  -6  451.78   17.52
  -3   9  -3  450.59   11.09
  -9   6   3  453.51   15.86
  -6  -3  -3  456.72   14.30
  -3   9   0  882.74   13.33
  -9   6   0  898.31   20.25
   6   3   0  862.94   19.58
   6   3  -3  199.90   10.24
  -6  -3   3  199.22    7.23
  -3   9   3  203.65    5.40
  -9   6  -3  190.57    7.11
  -9   6  -6   70.57    4.71
   6   3  -9  473.76   15.38
  -9   6  -9  453.33    7.51
  -9   6  -9  447.62    7.50
   6   3  -9  464.80   13.95
   6   3  -9  464.89    7.05
  -9   6 -12   81.14    3.38
  -9   6 -12   76.73    3.18
   3  -9 -15   78.06    2.54
   6   3 -15   78.47    2.25
   9  -5 -16   67.94    1.93
   9  -5 -13  116.13    3.72
  -5  -4 -13   94.44    3.38
  -5  -4 -10    7.83    3.32
  -4   9 -10   12.74    1.34
  -5  -4 -10    7.24    1.08
  -4   9  -7  613.08   15.35
  -5  -4  -7  624.76   22.41
  -5  -4  -4  530.36   16.73
  -4   9  -4  556.89   12.63
  -5  -4  -1    7.83    1.58
  -9   5   1    8.88    2.19
  -4   9  -1    4.84    1.13
  -4   9  -1    5.74    1.09
  -4   9   2 1663.96   16.72
  -9   5  -2 1607.17   19.58
   5   4  -2 1528.23   26.32
  -4   9   2 1745.78   22.12
   4  -9  -5  330.33    8.71
  -9   5  -5  253.12    8.26
   5   4  -8    4.13    1.39
   5   4  -8    7.85    1.91
  -9   5  -8    7.93    1.07
  -9   5  -8    5.69    0.89
  -9   5 -11  149.88    4.38
   5   4 -11  136.88    3.80
   4  -9 -11  185.60    4.21
  -9   5 -11  178.98    4.89
  -9   5 -11  188.78    5.23
   4  -9 -14  167.09    3.47
   5   4 -14  168.43    3.69
  -4  -5 -14   99.57    3.23
   9  -4 -14   98.60    3.17
  -5   9 -11  113.32    3.88
  -4  -5 -11  105.54    3.77
  -5   9  -8 1867.74   14.29
  -5   9  -8 1914.60   14.92
  -5   9  -8 1886.96   14.68
  -4  -5  -5  344.98   14.47
  -5   9  -5  358.32   10.64
  -5   9  -2 2246.44   23.53
  -9   4   2 2231.27   32.30
  -4  -5  -2 2230.64   28.94
  -5   9   1 3070.59   30.47
   4   5  -1 2948.68   36.03
  -5   9   1 2939.37   23.89
   9  -4   1 3068.75   29.12
   4   5  -7 1288.89   20.84
   4   5  -7 1184.03   21.04
  -9   4 -10 1400.14   13.37
   5  -9 -10 1419.50   11.66
   5  -9 -13    8.30    0.94
   4   5 -13    9.13    0.98
  -9   4 -13    9.34    1.05
   5  -9 -16  303.63    4.18
  -3  -6 -15   92.48    2.74
   9  -3 -15   91.01    2.65
  -6   9 -12    2.99    0.90
  -3  -6 -12    4.88    0.96
   9  -3 -12    2.49    0.92
  -6   9  -9   53.76    2.66
  -6   9  -9   49.29    4.76
  -6   9  -9   47.78    2.57
  -6   9  -9   46.95    2.43
  -3  -6  -9   51.88    7.35
  -3  -6  -6  247.29   13.59
  -6   9  -6  259.58    9.74
  -6   9  -3   50.78    3.85
  -9   3   3   47.46    5.07
  -3  -6  -3   51.37    5.06
  -3  -6   0    4.53    1.12
   9  -3   0    4.94    1.45
  -6   9   0    2.83    0.94
   9  -3   3    4.66    1.38
  -6   9   3    6.65    1.21
   3   6  -3    4.27    1.34
   3   6  -6   14.68    2.40
  -9   3  -9  293.23    5.90
   3   6  -9  311.78   11.61
  -9   3  -9  296.17    6.12
   6  -9  -9  279.21   11.15
   6  -9  -9  310.51    5.56
  -9   3 -12   34.80    2.01
   6  -9 -12   44.96    2.15
   6  -9 -15    5.90    0.65
   9  -2 -16   52.81    1.62
  -2  -7 -16   51.39    1.66
  -7   9 -13   33.49    2.07
   9  -2 -13   33.16    2.01
  -2  -7 -13   31.66    2.00
  -7   9 -10  198.70    5.08
  -7   9 -10  198.64    5.25
  -7   9 -10  208.72    5.54
   9  -2 -10  193.14   11.30
  -2  -7 -10  212.18   15.73
  -2  -7  -7 2233.58   44.46
  -7   9  -7 1752.40   26.53
  -7   9  -4  278.27    9.44
  -2  -7  -4  291.56   13.55
  -9   2   1 1428.35   24.55
  -2  -7  -1 1491.51   23.37
   2   7   1 1424.98   16.21
  -7   9  -1 1431.52   19.17
   9  -2  -1 1449.06   24.54
   9  -2   2  398.65   12.34
  -7   9   2  380.91   12.49
   2   7  -2  379.61    9.87
   2   7  -2  405.29   13.67
  -7   9   2  384.01    9.04
   2   7  -5    5.61    1.50
  -9   2  -8  817.31    9.84
   2   7  -8  843.83   18.89
   7  -9 -11  136.52    3.88
  -9   2 -11   98.23    3.55
   7  -9 -14  139.36    3.40
  -8   9 -14   43.07    2.05
   9  -1 -14   42.23    1.97
  -1  -8 -14   43.36    2.13
  -8   9 -11    1.65    0.82
  -8   9 -11    3.21    0.86
  -8   9 -11    4.17    1.12
  -1  -8 -11    4.41    1.01
   9  -1 -11    4.36    0.91
  -8   9  -8    0.55    0.53
  -8   9  -8    0.28    0.51
  -1  -8  -5  290.29   15.21
  -8   9  -5  290.41   10.16
   1   8   2    7.63    1.19
  -8   9  -2    7.40    1.60
  -8   9   1  652.31   17.15
   1   8  -1  671.57   12.74
   1   8  -1  663.12   17.19
  -8   9   1  655.39   12.64
   9  -1   1  706.93   17.72
   1   8  -4  165.49    7.20
   1   8  -7   90.21    6.18
   8  -9 -10   27.21    3.95
  -9   1 -10   20.56    1.61
   8  -9 -13  137.86    3.65
   9   0 -15   56.07    1.87
   0  -9 -15   56.92    2.07
   0  -9 -12  104.87    3.73
  -9   9 -12  107.40    3.90
  -9   9  -9   39.63    2.29
  -9   9  -9   36.97    2.29
  -9   9  -9   35.44    2.29
   0  -9  -9   40.99    7.09
  -9   9  -6  828.44   18.45
   0  -9  -6  798.96   27.53
  -9   9  -3   83.89    5.38
  -9   0   3   84.52    6.14
  -9   9   0   12.81    2.04
   9   0   0   11.78    2.47
   0   9   0   10.52    1.64
  -9   9   3  168.54    9.93
   0   9  -3  171.35    7.30
   9   0   3  177.80    9.63
   0   9  -3  143.15    8.02
   0   9  -6    4.07    1.40
   0   9  -9   78.81    6.27
   9  -9 -12    1.72    0.63
   9  -9 -15    7.45    0.72
  10  -9 -14   -0.01    0.41
  -1  10  -8  729.47   18.76
  -1  10  -8  791.45    9.79
 -10   9   5   18.18    3.90
  -1  10  -5   18.33    2.80
 -10   9   2  989.59   24.08
  -1  10  -2 1023.61   20.73
  -1  10  -2  987.80   17.45
   9   1   2  954.40   23.15
  -1  10   1 2112.56   21.91
   9   1  -1 2119.78   35.88
 -10   9  -1 2105.02   25.83
  -9  -1   4  158.86    8.65
 -10   9  -4  165.76    7.96
 -10   9  -7  959.24   10.14
 -10   9  -7  981.56   10.93
   1 -10  -7  967.57   10.71
 -10   9  -7  962.44   10.89
 -10   9 -10   13.13    1.49
 -10   9 -10   13.38    1.46
   1 -10 -10   12.48    1.41
   1 -10 -13   17.91    1.51
 -10   9 -13   16.00    1.49
   9   1 -13   15.48    1.22
  10  -8 -15   25.32    1.29
  10  -8 -12  241.16    5.43
  -8  -2 -12  266.71    5.58
  -2  10  -9  350.07    6.51
  -8  -2  -9  363.28    6.84
  -2  10  -6  396.86   12.90
  -2  10  -3 2065.09   25.31
 -10   8   3 2091.23   36.17
 -10   8   0  553.84   12.54
   8   2   0  587.53   17.92
  -2  10   0  605.12   12.23
  -8  -2   3 1379.72   21.68
 -10   8  -3 1375.02   21.69
   8   2  -3 1338.50   28.56
 -10   8  -6 1037.75   20.27
 -10   8  -9   15.76    1.58
   2 -10  -9   17.69    5.13
 -10   8  -9   18.10    1.70
   8   2  -9   15.02    3.13
 -10   8  -9   15.62    1.48
   8   2  -9   13.14    2.59
 -10   8 -12  202.68    5.27
   2 -10 -12  198.56    4.98
 -10   8 -12  212.18    5.56
   8   2 -15  159.46    2.83
   2 -10 -15  165.00    3.43
  10  -7 -16   52.96    1.48
  10  -7 -13   10.70    1.21
  -7  -3 -13    9.02    1.05
  -3  10 -10   31.40    2.08
  -7  -3 -10   23.34    1.81
  -3  10  -7  269.41   10.69
  -3  10  -7  270.31    5.57
  -7  -3  -7  272.52   14.94
  -7  -3  -4    7.95    2.36
  -3  10  -4    8.25    1.78
 -10   7   4    7.95    2.60
  -3  10  -1  199.42    7.77
  -3  10  -1  185.69    6.90
 -10   7   1  196.04   10.36
   7   3   1  193.74   10.04
  -3  10   2  905.09   13.16
   7   3  -2  904.00   23.12
 -10   7  -5  443.16   12.34
 -10   7  -8  197.24    4.93
 -10   7  -8  192.77    4.89
   7   3  -8  205.92    9.62
   7   3  -8  218.18   10.32
 -10   7 -11   23.44    1.84
 -10   7 -11   22.47    1.92
 -10   7 -11   22.26    1.87
   7   3 -11   18.57    1.42
   7   3 -14    1.76    0.45
   3 -10 -14    2.88    0.71
  -6  -4 -14   13.77    1.21
  10  -6 -14   14.11    1.23
  -4  10 -11   56.54    2.71
  -6  -4 -11   43.19    2.47
  -6  -4  -8  119.57   10.63
  -4  10  -8  113.91    7.28
  -4  10  -8  109.48    3.69
  -6  -4  -8  120.60    3.86
  -4  10  -8  107.84    3.55
  -4  10  -5   34.66    3.54
  -6  -4  -5   35.68    4.87
 -10   6   2 1593.48   29.68
  -4  10  -2 1554.07   20.53
  -6  -4  -2 1614.07   25.78
   6   4  -1  166.75    9.59
  -4  10   1  174.45    6.15
 -10   6  -4  727.30   14.82
 -10   6  -7  130.11    3.78
 -10   6  -7  130.73    3.85
   6   4  -7  145.82    7.65
   6   4  -7  137.61    7.71
 -10   6 -10   10.93    1.33
 -10   6 -10    9.27    1.26
 -10   6 -10    9.84    1.27
   6   4 -13  191.75    4.11
 -10   6 -13  152.53    4.02
   4 -10 -16   20.82    1.03
  -5  -5 -15   30.49    1.48
  10  -5 -15   30.99    1.52
  10  -5 -12  161.92    4.63
  -5  10 -12  175.52    4.70
  -5  -5 -12  166.93    4.69
  -5  -5  -9   38.44    2.30
  -5  10  -9   41.60    2.46
  -5  -5  -9   38.46    6.44
  -5  10  -9   37.67    4.31
  -5  10  -9   38.06    2.27
  -5  10  -6  512.29   14.13
  -5  -5  -6  509.06   19.62
 -10   5   3  456.58   16.52
  -5  10  -3  456.13   11.72
  -5  -5  -3  461.40   15.11
  -5  10   0  280.17    8.23
   5   5   0  277.59   11.87
   5   5  -3  859.30   22.01
  -5  10   3  851.57   18.16
   5   5  -6  445.41   13.47
   5   5  -9   40.02    4.32
 -10   5  -9   43.77    2.46
 -10   5  -9   44.53    2.39
 -10   5 -12   36.97    2.30
 -10   5 -12   33.48    2.05
   5 -10 -15  102.85    2.74
  10  -4 -16    4.08    0.47
  -6  10 -13   46.59    2.31
  -4  -6 -13   45.60    2.37
  10  -4 -13   44.27    2.33
  -6  10 -10    8.68    1.25
  -4  -6 -10   12.75    1.41
  -6  10  -7  255.32   10.44
  -6  10  -7  237.11    5.26
  -4  -6  -7  235.68    5.21
  -6  10  -7  229.77    4.97
  -4  -6  -7  245.09   14.59
 -10   4   4  570.03   19.29
  -6  10  -4  568.99   13.72
  -4  -6  -4  543.60   17.75
 -10   4   1  793.39   20.26
  -6  10  -1  780.73   14.43
   4   6  -2    4.51    1.73
  -6  10   2    4.97    1.49
  10  -4   2    6.63    1.55
  -6  10   2    4.12    1.06
   4   6  -5   95.80    6.03
 -10   4  -8    9.21    1.08
 -10   4  -8    9.25    1.18
   4   6  -8   10.10    2.17
 -10   4 -11  160.71    4.39
 -10   4 -11  191.37    5.09
   6 -10 -11  203.81    4.37
 -10   4 -11  158.69    4.68
   6 -10 -14    0.77    0.36
  -7  10 -14  238.63    4.49
  -3  -7 -14  234.08    4.76
  10  -3 -14  237.18    4.62
  -7  10 -11  802.43   10.61
  -3  -7 -11  786.14   10.45
  -7  10  -8   30.27    2.06
  -7  10  -8   29.15    1.93
  -3  -7  -8   34.66    5.96
  -7  10  -8   27.86    1.92
  -3  -7  -8   39.26    2.24
  -7  10  -8   29.18    3.74
  -3  -7  -5 1920.62   36.74
  -7  10  -5 1944.05   26.82
  -3  -7  -2 1183.08   22.84
 -10   3   2 1166.02   24.55
  -7  10  -2 1198.53   18.93
   3   7   2 1156.50   14.74
  -7  10   1    2.34    0.96
  -7  10   1    6.43    1.71
  10  -3   1    3.31    1.30
   3   7  -1    1.59    0.96
   3   7  -1    4.13    1.73
  10  -3   4 1717.79   26.36
   3   7  -4 1691.76   31.04
 -10   3  -7  658.79    8.76
   3   7  -7  665.71   16.77
 -10   3 -10    0.28    0.43
 -10   3 -10    0.73    0.76
   7 -10 -10    0.70    0.52
 -10   3 -13  187.03    4.14
   7 -10 -13  173.13    3.79
  -2  -8 -15   88.67    2.52
  10  -2 -15   90.13    2.44
  -2  -8 -12  282.62    6.10
  -8  10 -12  294.49    6.32
  10  -2 -12  291.77    6.01
  -8  10  -9   33.67    2.15
  -8  10  -9   35.74    4.29
  -8  10  -9   33.13    2.19
  -2  -8  -9   34.85    2.20
  -8  10  -9   35.49    2.25
  -2  -8  -9   30.51    5.96
  -8  10  -6 1206.53   22.33
  -2  -8  -6 1215.06   32.60
  -8  10  -3  585.40   14.08
  -2  -8  -3  596.58   18.84
  -8  10   0  416.80   10.87
  10  -2   0  426.82   14.21
   2   8   0  410.54    9.97
   2   8  -3  839.63   21.65
   2   8  -3 1054.71   18.47
  -8  10   3 1061.37   15.83
  10  -2   3 1038.42   21.83
  -8  10   3  816.90   20.92
   2   8  -6  136.62    7.49
 -10   2  -9    3.99    0.94
   2   8  -9    5.70    1.88
   8 -10  -9    3.42    1.44
 -10   2  -9    3.95    0.77
   8 -10 -12  531.57    7.17
 -10   2 -12  528.52    7.21
   8 -10 -15    6.02    0.58
   8 -10 -15    5.18    0.63
  -9  10 -13  361.88    6.49
  -1  -9 -13  352.46    6.30
  10  -1 -13  363.24    6.06
  -9  10 -10  132.92    4.34
  -1  -9 -10  129.36    4.29
  -9  10 -10  130.23    4.42
  -9  10 -10  131.69    4.49
  -1  -9  -7   98.00   10.06
  -9  10  -7  100.82    6.87
  -9  10  -7  105.60    3.75
  -1  -9  -7   94.96    3.45
  -9  10  -7   97.25    3.37
  -9  10  -7   95.44    3.42
  -9  10  -4 1671.76   25.45
 -10   1   4 1637.75   30.97
  -1  -9  -1 1442.42   25.94
  10  -1  -1 1370.74   27.24
   1   9   1 1402.15   18.02
  -9  10  -1 1377.48   20.89
  -9  10   2  196.16   10.29
   1   9  -2  197.30    7.67
  -9  10   2  200.70    7.37
  10  -1   2  226.50   10.90
   1   9  -2  168.44    9.48
   1   9  -5 1529.41   24.76
   1   9  -8  216.48   10.41
   9 -10 -11  166.75    4.31
   9 -10 -14  104.24    2.67
  10   0 -14   95.83    2.62
 -10  10 -14   93.42    2.84
   0 -10 -14   94.06    2.89
 -10  10 -11   16.40    1.59
 -10  10 -11   16.37    1.73
 -10  10 -11   19.66    1.88
   0 -10 -11   18.60    1.73
  10   0 -11   16.90    1.51
   0 -10  -8   42.10    7.18
 -10  10  -8   37.99    2.33
   0 -10  -8   39.14    2.32
 -10  10  -8   38.93    2.26
 -10  10  -8   40.50    2.40
 -10  10  -8   38.90    4.47
 -10   0   5  940.17   24.34
 -10  10  -5  919.45   19.82
 -10  10  -2  317.07   10.60
  10   0  -2  320.77   14.09
   0  10   2  346.86    8.59
 -10  10   1  680.16   19.72
   0  10  -1  660.24   13.83
  10   0   1  664.73   19.70
 -10  10   1  638.84   13.92
  10   0   4 1129.67   26.80
 -10  10   4 1137.78   28.41
   0  10  -4 1103.31   20.42
   0  10  -7   27.73    1.78
   0  10  -7   24.95    3.57
  10 -10 -13  163.33    3.75
  11 -10 -15   19.01    0.89
  11 -10 -12    8.28    1.02
  -1  11  -9   88.36    3.23
 -11  10   6    7.50    2.85
 -10  -1  -6    5.65    0.84
  -1  11  -6    9.05    2.16
 -11  10   3   32.38    4.87
  -1  11  -3   28.67    3.33
  10   1   3   35.07    4.94
 -11  10   0  710.91   15.69
  -1  11   0  731.29   14.41
 -11  10  -3  228.79    9.72
 -10  -1   3  230.93   10.30
 -11  10  -6  240.69    5.01
 -11  10  -6  239.77    5.37
 -11  10  -6  258.14    5.68
 -11  10  -6  271.05   11.43
 -11  10  -6  263.19    5.73
   1 -11  -6  243.94    5.52
 -11  10  -9   94.38    3.80
 -11  10  -9   95.14    3.66
 -11  10  -9   91.03    3.68
   1 -11  -9   92.17    3.66
 -11  10 -12   53.97    2.76
   1 -11 -12   59.06    2.74
 -11  10 -12   60.40    2.77
   1 -11 -15   13.96    0.92
  11  -9 -13  112.89    3.25
  -2  11 -10    9.67    1.20
  -9  -2 -10    6.17    0.98
  -2  11  -7 1149.15   23.46
  -9  -2  -7 1140.09   10.99
  -2  11  -7 1150.59   11.85
  -2  11  -4  628.76   15.35
 -11   9   4  608.97   21.10
  -2  11  -1    5.03    1.55
  -2  11  -1    9.54    1.81
 -11   9   1    4.19    1.83
   9   2   1    5.59    1.95
 -11   9  -2 2080.57   27.28
   9   2  -2 2107.11   37.69
 -11   9  -5 1078.76   21.43
   2 -11  -8  355.87   21.07
 -11   9  -8  330.33    6.28
 -11   9  -8  330.30   12.24
 -11   9  -8  327.74    6.61
 -11   9  -8  325.59    6.62
   9   2  -8  321.15   12.96
   2 -11  -8  324.12    6.45
 -11   9 -11  253.02    5.95
 -11   9 -11  236.52    5.86
   2 -11 -11  232.24    5.57
 -11   9 -11  240.23    6.09
   9   2 -14   50.77    1.75
   2 -11 -14   51.81    2.13
  11  -8 -14    1.28    0.53
  -3  11 -11  164.45    4.41
  -8  -3 -11  121.06    3.99
  -3  11  -8  257.37   11.43
  -3  11  -8  256.37    5.78
  -8  -3  -8  269.95    5.94
 -11   8   5  160.11   11.43
  -3  11  -5  157.36    7.92
 -11   8   2   14.25    3.24
   8   3   2   16.54    3.43
 -11   8  -1   11.52    2.06
  -3  11   1   11.52    1.74
   8   3  -1   14.65    3.10
 -11   8  -4  467.55   13.23
 -11   8  -7   55.73    2.62
 -11   8  -7   59.18    2.75
   3 -11  -7   53.67    2.54
 -11   8 -10   68.39    3.08
 -11   8 -10   65.75    3.13
 -11   8 -10   64.61    3.14
   3 -11 -10   66.60    2.99
   8   3 -13   41.02    1.82
 -11   8 -13   40.57    2.24
   3 -11 -13   40.55    2.13
 -11   8 -13   40.33    2.10
  11  -7 -15  229.10    3.68
  -4  11 -12  300.02    5.71
  11  -7 -12  276.02    5.87
  -4  11  -9  156.03    9.13
  -4  11  -9  160.87    4.63
  -7  -4  -9  166.49    4.77
  -7  -4  -9  162.68   13.12
  -4  11  -6 1867.12   28.11
  -7  -4  -6 1836.89   37.67
 -11   7   3  876.84   24.16
  -4  11  -3  876.37   16.92
  -7  -4  -3  897.22   21.89
  -4  11   0  805.83   14.73
   7   4   0  778.17   21.55
 -11   7  -3 3699.97   35.51
   7   4  -3 3799.84   50.09
 -11   7  -6  242.44    9.59
 -11   7  -6  305.02    5.67
 -11   7  -9  644.92    9.41
   7   4  -9  645.26   17.78
 -11   7  -9  650.50    9.35
 -11   7 -12  549.09    8.43
   4 -11 -12  554.14    8.07
 -11   7 -12  573.60    8.90
   4 -11 -15   18.25    1.13
  -5  11 -13   32.39    1.80
  11  -6 -13   30.94    1.89
  -6  -5 -13   28.82    1.83
  -5  11 -10    6.46    1.05
  -6  -5 -10    1.48    0.73
  -6  -5  -7  343.15    6.50
  -5  11  -7  336.45    6.61
  -6  -5  -7  344.70   17.51
  -5  11  -7  333.73   12.45
 -11   6   4  361.79   16.22
  -6  -5  -4  369.75   15.10
  -5  11  -4  343.79   11.15
  -5  11  -1 1124.94   18.30
 -11   6   1 1096.21   25.51
   6   5   1 1111.93   25.67
  -5  11   2    4.83    1.15
   6   5  -2    2.69    1.44
 -11   6  -8   47.15    2.50
   6   5  -8   51.21    5.00
 -11   6 -11  185.13    4.88
 -11   6 -11  179.43    5.07
   5 -11 -14    0.34    0.40
  11  -5 -14  367.76    5.58
  -5  -6 -14  372.09    5.70
  -6  11 -11  188.72    5.14
  -5  -6 -11  182.05    5.05
  -6  11  -8  312.82    6.37
  -6  11  -8  324.69   12.58
  -5  -6  -8  350.63    6.83
  -6  11  -8  316.45    6.24
  -5  -6  -8  331.48   18.09
  -6  11  -5 2084.17   28.73
 -11   5   5 2132.82   40.92
  -5  -6  -5 2140.83   39.19
 -11   5   2  204.64   11.25
  -6  11  -2  199.36    8.01
  -5  -6  -2  207.71    9.61
  -6  11   1 1579.50   20.18
   5   6  -1 1552.83   30.40
  -6  11   4 2736.79   36.95
   5   6  -4 2629.33   32.20
   5   6  -7   11.61    2.44
 -11   5  -7   12.32    1.22
 -11   5  -7   12.03    1.33
 -11   5 -10  512.34    8.37
 -11   5 -10  546.42    8.54
 -11   5 -13  119.66    3.39
  -4  -7 -15   19.37    1.14
  11  -4 -15   18.67    1.09
  -7  11 -12    1.72    0.82
  11  -4 -12    1.57    0.79
  -4  -7  -9  134.72    4.35
  -7  11  -9  138.38    4.42
  -7  11  -9  132.91    4.44
  -7  11  -9  126.36    8.09
  -4  -7  -9  143.29   12.81
  -7  11  -6  147.82    4.00
  -7  11  -6  157.14    4.38
  -7  11  -6  151.18    8.12
  -4  -7  -6  146.98    4.15
  -4  -7  -6  154.54   11.33
 -11   4   3  124.42    8.90
  -7  11  -3  124.39    6.63
  -4  -7  -3  128.53    8.40
  -7  11   0 1619.42   21.63
   4   7   0 1611.25   21.23
   4   7   0 1588.21   30.57
   4   7  -3   66.44    4.93
  -7  11   3   68.37    4.05
   4   7  -3   65.91    6.52
   4   7  -6  202.03    9.46
 -11   4  -9  311.76    6.26
 -11   4  -9  301.21    6.27
   4   7  -9  308.66   12.42
 -11   4 -12    0.09    0.45
   7 -11 -15  148.57    2.93
  11  -3 -13  192.15    4.45
  -8  11 -13  200.82    4.70
  -3  -8 -13  194.22    4.66
  -8  11 -10   56.17    2.97
  -3  -8 -10   58.64    2.97
  -8  11 -10   61.64    3.13
  -8  11  -7   35.16    2.10
  -8  11  -7   36.27    4.19
  -8  11  -7   35.83    2.19
  -8  11  -7   36.03    2.13
  -3  -8  -7   36.18    2.20
  -3  -8  -7   36.84    6.02
  -8  11  -4   31.16    3.59
  -3  -8  -4   26.76    4.30
 -11   3   4   24.45    4.22
   3   8   1  509.72   11.12
  -8  11  -1  511.11   12.82
  -3  -8  -1  548.41   14.43
   3   8  -2    4.81    1.46
  -8  11   2    4.63    1.67
   3   8  -2   10.07    2.63
  11  -3   2    5.31    1.78
  -8  11   2    6.29    1.42
  -8  11   5  366.50   15.93
   3   8  -5  490.68   14.29
 -11   3  -8   38.96    2.13
 -11   3  -8   42.25    2.40
   3   8  -8   39.37    4.43
 -11   3 -11    3.01    0.76
   8 -11 -11    4.49    0.74
   8 -11 -14    8.47    0.85
   8 -11 -14    8.33    0.70
  -9  11 -14    3.22    0.65
  11  -2 -14    2.50    0.57
  -2  -9 -14    2.48    0.61
  -9  11 -11   10.18    1.47
  -2  -9 -11    7.86    1.23
  -9  11 -11    8.29    1.32
  -9  11  -8   35.08    2.22
  -9  11  -8   35.75    2.16
  -9  11  -8   35.42    4.32
  -9  11  -8   34.00    2.26
  -2  -9  -8   35.90    6.29
  -2  -9  -8   33.78    2.19
  -2  -9  -5  611.97   22.61
 -11   2   5  587.10   20.79
  -9  11  -5  591.60   16.09
  -9  11  -2   26.44    3.16
   2   9   2   17.90    2.02
  -2  -9  -2   19.24    3.28
  -9  11   1   34.43    3.32
   2   9  -1   36.84    3.41
   2   9  -1   38.22    4.90
  11  -2   1   39.30    4.75
   2   9  -4  352.70   11.64
  11  -2   4  371.71   14.33
 -11   2  -7   11.13    1.32
   2   9  -7   10.31    2.36
 -11   2  -7    8.64    0.99
   9 -11 -10   23.77    1.64
 -11   2 -10   17.27    1.47
   9 -11 -13   57.49    2.06
  -1 -10 -15   28.38    1.29
 -10  11 -12  147.82    4.45
  -1 -10 -12  150.34    4.33
 -10  11  -9  261.15    6.02
 -10  11  -9  263.68    6.28
  -1 -10  -9  270.22    6.28
 -10  11  -9  262.05    6.22
  -1 -10  -6  647.41   25.21
 -10  11  -6  591.28    8.11
 -10  11  -6  582.75    8.37
 -11   1   6  643.13   22.39
 -10  11  -6  633.99   17.45
 -10  11  -6  628.73    9.09
  -1 -10  -6  581.68    8.61
 -10  11  -6  588.72    8.55
  -1 -10  -3   53.22    6.29
 -10  11  -3   50.49    4.60
 -11   1   3   52.22    5.50
   1  10   0 2997.44   43.33
 -10  11   0 2954.43   32.00
   1  10   0 2911.04   28.63
  11  -1   0 2939.32   42.36
   1  10  -3   76.12    5.39
  11  -1   3   75.91    6.92
   1  10  -3   79.80    6.92
 -11   1  -6  416.55    6.75
 -10  11   6  421.97   19.08
   1  10  -6  450.61   15.01
  10 -11 -12  124.20    3.33
 -11   1 -12  123.07    3.23
 -11  11 -13    7.65    1.05
  11   0 -13    8.62    0.87
   0 -11 -13    7.69    1.00
 -11  11 -10   27.68    2.07
 -11  11 -10   28.17    2.19
   0 -11 -10   29.53    2.12
 -11  11 -10   29.28    2.19
   0 -11  -7  193.34   14.79
 -11  11  -7  171.11    4.81
 -11  11  -7  168.97    4.58
 -11  11  -7  185.33    9.94
 -11  11  -7  175.56    4.92
   0 -11  -7  168.94    4.77
   0 -11  -4  139.46   11.17
 -11   0   4  155.08    9.52
 -11  11  -4  140.66    8.01
 -11  11  -4  134.24    3.87
  11   0  -1  563.70   19.63
 -11  11  -1  569.00   15.01
   0  11   1  603.37   12.93
   0  11  -2   95.25    6.05
 -11  11   2   96.47    8.15
  11   0   2   96.03    8.16
   0  11  -2   95.50    7.46
 -11  11   5  137.99   10.76
   0 -11   5  135.58    4.16
 -11   0  -5  135.20    3.82
   0  11  -5  138.90    8.08
  11   0   5  137.25   10.07
   0  11  -8   79.62    6.65
 -11  11   8   75.00    8.87
   0  11  -8   84.79    3.22
  11 -11 -11  186.12    4.45
  11 -11 -14    0.44    0.28
  12 -11 -13   11.89    0.97
  -1  12  -7 1082.02   24.30
 -12  11   7 1081.80   32.87
  -1  12  -7 1073.93   11.56
 -12  11   4   82.02    8.37
  11   1   4   75.60    7.79
   1 -12   4   75.99    3.15
 -11  -1  -4   75.44    2.91
  -1  12  -4   78.45    5.94
  -1  12  -1 1982.37   26.54
  11   1   1 1888.15   36.58
 -12  11  -2 1272.00   23.37
   1 -12  -5  250.89   16.05
 -12  11  -5  224.80    4.79
   1 -12  -5  227.47    5.48
 -12  11  -5  227.53    5.26
 -12  11  -5  247.14    5.56
 -12  11  -5  253.07   11.36
 -12  11  -5  230.81    5.37
 -12  11  -8 1016.84   12.04
 -12  11  -8 1047.69   12.37
 -12  11  -8 1033.53   11.69
   1 -12  -8 1039.55   12.14
 -12  11 -11  246.22    5.68
 -12  11 -11  239.75    5.82
   1 -12 -11  241.66    5.58
  11   1 -11  231.38    4.79
   1 -12 -14   62.75    2.07
  12 -10 -14   24.59    1.22
  -2  12  -8   12.19    1.33
  -2  12  -8   10.24    2.56
 -10  -2  -5    2.23    0.64
  10   2   5    1.10    1.33
  -2  12  -5    0.82    1.14
 -12  10   5    0.45    1.80
  -2  12  -2  287.79   10.28
 -12  10   2  291.15   14.67
  10   2   2  283.48   14.51
  -2  12   1   22.24    2.56
 -12  10  -1   19.06    2.85
  10   2  -1   21.98    4.13
 -12  10  -4   53.39    4.96
 -12  10  -4   52.55    2.49
 -12  10  -4   49.93    2.39
 -12  10  -7   23.61    3.52
   2 -12  -7   21.83    5.31
 -12  10  -7   19.71    1.71
   2 -12  -7   23.70    1.84
 -12  10  -7   19.41    1.67
 -12  10  -7   19.09    1.53
 -12  10 -10   47.07    2.62
 -12  10 -10   43.15    2.60
   2 -12 -10   47.70    2.62
  10   2 -10   44.96    2.22
 -12  10 -10   47.07    2.74
   2 -12 -13    1.46    0.58
 -12  10 -13    1.58    0.74
  12  -9 -15  110.59    2.16
  12  -9 -12    8.22    1.10
  -9  -3 -12    8.83    1.06
  -9  -3  -9  212.22    5.34
  -3  12  -9  268.19    5.85
 -12   9   6  350.35   17.94
  -3  12  -6  373.32   13.33
  -9  -3  -6  363.59    6.07
  -9  -3  -6  387.31    6.88
  -3  12  -3   15.70    2.54
 -12   9   3   12.92    3.30
   9   3   3   15.93    3.59
  -3  12   0 1684.75   22.66
   9   3   0 1630.21   33.79
 -12   9  -3  189.91    8.81
   9   3  -3  197.44   12.18
 -12   9  -6  237.92   10.43
 -12   9  -6  224.32    5.20
 -12   9  -6  240.89    5.50
 -12   9  -6  233.05    5.39
 -12   9  -9  337.07    7.00
 -12   9  -9  336.14    6.66
 -12   9  -9  329.37    6.92
   3 -12  -9  330.26    6.71
 -12   9 -12   24.78    1.80
 -12   9 -12   20.92    1.77
   3 -12 -12   21.26    1.62
 -12   9 -12   24.33    1.90
   3 -12 -15   32.05    1.28
  -8  -4 -13   10.19    1.04
  12  -8 -13    9.28    1.06
  -4  12 -10   46.37    2.55
  -8  -4 -10   40.28    2.40
 -12   8   7   16.59    4.15
  -4  12  -7   15.89    2.95
  -4  12  -7   20.18    1.67
  -8  -4  -7   23.82    1.81
 -12   8   4   16.35    3.84
  -4  12  -4   14.14    2.44
  -4  12  -1  149.39    7.00
   8   4   1  197.12   11.62
  -4  12   2  460.56   10.66
   8   4  -2  416.40   17.23
 -12   8  -5  166.72    4.36
 -12   8  -8   79.92    3.32
 -12   8  -8   76.35    3.26
   8   4  -8   73.78    6.21
   4 -12  -8   73.72    3.06
 -12   8 -11  159.64    4.67
 -12   8 -11  147.38    4.52
   4 -12 -11  151.97    4.40
 -12   8 -11  154.26    4.73
   4 -12 -14    7.75    0.84
  12  -7 -14  128.23    3.07
  -7  -5 -14  135.67    3.14
  -5  12 -11    1.97    0.75
  -7  -5 -11    1.80    0.68
  -5  12  -8   63.97    2.98
  -5  12  -8   64.64    5.96
 -12   7   8   57.07    7.80
  -7  -5  -8   61.53    2.99
  -7  -5  -8   63.30    8.10
  -5  12  -5  699.49   17.17
 -12   7   5  730.38   25.14
  -7  -5  -5  706.32   22.78
 -12   7   2   24.05    4.29
  -5  12  -2   25.07    3.09
   7   5   2   20.30    3.86
  -5  12   1  393.85   10.51
   7   5  -1  367.40   15.70
 -12   7  -7    1.20    0.59
 -12   7  -7    0.21    0.60
   7   5  -7    0.05    0.87
 -12   7 -10   80.05    3.25
 -12   7 -10   75.89    3.32
   5 -12 -10   77.52    3.15
 -12   7 -10   77.48    3.36
 -12   7 -13    0.87    0.53
   5 -12 -13    0.34    0.48
  12  -6 -15   32.28    1.30
  -6  12 -12    6.24    1.01
  -6  -6 -12    5.37    0.97
  12  -6 -12    4.99    0.97
  -6  12  -9  459.20    8.22
  -6  -6  -9  462.62    8.16
  -6  -6  -6   14.88    3.87
 -12   6   6   13.47    3.63
  -6  -6  -6   13.43    1.35
  -6  12  -6   11.79    2.43
  -6  12  -6   11.92    1.32
 -12   6   3   59.04    6.70
  -6  -6  -3   62.83    6.01
  -6  12  -3   64.59    4.96
   6   6   0  308.60   14.41
  -6  12   0  307.84    9.81
   6   6  -3  576.01   20.57
 -12   6  -6  129.21    3.77
 -12   6  -6  135.79    4.04
   6   6  -6  142.61    8.24
 -12   6  -9  330.29    6.66
 -12   6  -9  328.45    6.74
 -12   6 -12   46.73    2.47
   6 -12 -12   50.26    2.37
   6 -12 -15    8.98    0.70
  -5  -7 -13  538.57    7.41
  12  -5 -13  523.60    7.09
  -7  12 -10  370.06    7.31
  -5  -7 -10  365.32    7.32
 -12   5   7  105.59   10.21
  -7  12  -7  111.51    3.89
  -7  12  -7  108.46    7.37
  -7  12  -7  108.32    3.52
  -5  -7  -7  109.30   10.33
  -5  -7  -7  111.41    3.88
 -12   5   4 1442.36   33.05
  -7  12  -4 1428.62   23.97
  -5  -7  -4 1518.49   32.28
   5   7   1  998.85   17.01
  -7  12  -1  988.81   18.41
   5   7   1  980.46   25.91
  -7  12   2  454.93   11.12
   5   7  -2  428.28   12.59
   5   7  -2  433.66   17.16
   5   7  -5 1530.54   25.75
 -12   5  -8  258.34    5.63
 -12   5  -8  264.56    5.91
   5   7  -8  261.18   11.52
 -12   5 -11  250.46    5.43
 -12   5 -11  201.88    5.19
   7 -12 -14  114.88    2.86
  -8  12 -14    4.47    0.68
  -4  -8 -14    3.48    0.64
  12  -4 -14    3.58    0.64
  -8  12 -11  200.35    5.31
  -4  -8 -11  196.80    5.27
 -12   4   8   46.06    6.98
  -8  12  -8   56.28    2.94
  -4  -8  -8   54.54    2.85
  -8  12  -8   51.01    5.22
  -8  12  -8   52.01    2.63
  -4  -8  -8   58.38    8.16
  -4  -8  -5   14.79    3.66
  -8  12  -5   13.00    1.23
 -12   4   5   24.35    4.54
  -8  12  -5   23.61    1.73
  -4  -8  -5   18.05    1.54
  -8  12  -5   13.98    1.31
  -8  12  -5   16.00    2.86
   4   8   2  193.04    6.92
 -12   4   2  171.32   10.85
  -8  12  -2  179.46    8.21
  -4  -8  -2  197.19    9.92
  -8  12   1   34.51    3.31
   4   8  -1   25.73    2.94
   4   8  -1   36.96    5.16
  -8  12   4   65.91    6.28
   4   8  -4   95.86    6.33
 -12   4  -7  490.14    7.52
 -12   4  -7  506.19    7.99
 -12   4 -10   11.51    1.27
 -12   4 -13   18.67    1.28
   8 -12 -13   17.29    1.25
  -3  -9 -15    0.67    0.32
  12  -3 -15    0.96    0.29
  12  -3 -12  696.75    8.92
  -3  -9 -12  698.98    9.28
  -9  12  -9   69.76    3.29
  -9  12  -9   73.45    3.30
  -3  -9  -9   75.30    3.36
  -9  12  -6  177.74    4.54
 -12   3   6  182.58   12.72
  -9  12  -6  190.26    4.97
  -9  12  -6  188.01    4.68
  -3  -9  -6  188.26    4.98
  -9  12  -6  188.17    4.93
  -9  12  -6  188.31    9.58
  -3  -9  -6  194.16   13.32
  -3  -9  -3 1343.72   28.60
 -12   3   3 1280.71   29.72
  -9  12  -3 1273.43   22.76
   3   9   0 1061.21   18.04
   3   9   0 1043.12   26.60
  -9  12   3  814.44   15.32
   3   9  -3  785.73   17.59
   3   9  -3  808.93   23.80
 -12   3  -6 1106.74   11.43
 -12   3  -6 1039.08   10.27
 -12   3  -9   79.38    3.10
 -12   3 -12  217.40    4.49
 -10  12 -13    0.25    0.58
  12  -2 -13    1.27    0.56
  -2 -10 -13    0.05    0.53
 -10  12 -10    2.56    0.94
 -10  12 -10    3.53    0.97
  -2 -10 -10    3.75    0.93
  -2 -10  -7  109.00   10.72
 -10  12  -7  102.76    3.70
 -10  12  -7  105.22    3.64
 -12   2   7  100.58    9.74
 -10  12  -7  100.50    7.39
 -10  12  -7  118.51    4.25
  -2 -10  -7  112.31    3.97
  -2 -10  -4   89.79    8.34
 -10  12  -4   92.45    6.59
 -12   2   4   87.61    7.96
  -2 -10  -4   89.45    3.37
 -10  12  -4   86.43    3.15
   2  10   1  102.26    5.40
 -10  12  -1   94.09    6.06
 -10  12   2   31.89    4.60
 -10  12   2   43.86    3.83
   2  10  -2   43.42    4.03
   2  10  -2   45.53    5.61
  12  -2   2   51.82    5.88
 -12   2  -5    1.16    0.53
 -10  12   5    1.23    1.38
   2  10  -5    1.41    0.90
  -2 -10   5    3.54    0.78
 -12   2  -8  133.16    3.82
 -10  12   8  128.21   11.23
   2  10  -8  136.34    8.80
  10 -12 -11   38.99    1.88
 -11  12 -14    0.42    0.39
  -1 -11 -14    0.58    0.37
  12  -1 -14   -0.05    0.28
 -11  12 -11  246.25    5.87
  -1 -11 -11  247.04    5.72
 -11  12 -11  252.47    6.08
 -11  12  -8  276.79    6.29
 -11  12  -8  274.41    6.43
 -11  12  -8  265.43    6.03
  -1 -11  -8  277.46    6.38
  -1 -11  -5  272.84   16.03
 -11  12  -5  251.80    5.25
 -11  12  -5  242.54    5.34
 -12   1   5  262.47   13.85
 -11  12  -5  260.54    5.79
 -11  12  -5  255.32   11.24
  -1 -11  -5  243.74    5.66
 -11  12  -5  247.73    5.55
 -11  12  -2  515.65   15.09
 -11  12   1  269.52    9.95
   1  11  -1  279.54    9.94
  12  -1   1  297.12   14.39
  -1 -11   4 1038.66   11.80
 -12   1  -4 1026.76   10.72
   1  11  -4 1114.41   22.70
  12  -1   4 1153.02   29.09
 -11  12   7  171.58   12.98
   1  11  -7  187.67    4.66
   1  11  -7  176.00    9.88
  11 -12 -13   73.49    2.08
 -12  12 -12   73.09    2.98
   0 -12 -12   73.49    2.84
  12   0 -12   72.21    2.46
 -12  12  -9    0.45    0.68
 -12  12  -9    0.32    0.67
 -12  12  -9   -0.31    0.94
   0 -12  -9    1.08    0.66
   0 -12  -6   40.95    6.80
 -12  12  -6   40.40    2.25
 -12  12  -6   39.81    2.33
 -12  12  -6   41.81    2.45
   0 -12  -6   41.73    2.43
 -12  12  -6   41.60    2.44
 -12  12  -6   37.23    4.68
 -12  12  -3  240.49    4.75
 -12  12  -3  235.30    5.19
 -12  12  -3  239.76    5.21
   0 -12  -3  223.91    5.51
 -12  12  -3  228.86    5.19
 -12  12  -3  247.34   11.01
  12   0   0   19.28    4.05
   0  12   0   25.47    4.58
 -12   0   0   23.16    1.71
 -12  12   3   28.90    5.01
   0 -12   3   25.56    1.93
   0  12  -3   26.06    3.54
 -12   0  -3   24.37    1.72
  12   0   3   23.49    4.42
   0  12  -6  525.71   16.72
 -12  12   6  482.71   21.29
 -12   0  -6  491.43    7.61
  12 -12 -12    4.52    0.69
  13 -12 -11   40.77    1.98
  -1  13  -8  137.97    4.26
 -12  -1  -5   23.75    1.73
 -13  12   5   22.13    4.67
  -1  13  -5   32.09    4.18
   1 -13   5   23.99    1.87
  12   1   5   32.58    5.55
  -1  13  -2  537.07   15.15
   1 -13   2  550.88    8.96
 -12  -1  -2  538.32    8.10
  12   1   2  509.92   20.33
 -13  12  -1  232.86    5.24
 -13  12  -1  222.58   10.17
  12   1  -1  230.62   13.93
  -1  13   1  242.82   13.41
 -12  -1   1  229.65    5.52
   1 -13  -4  217.76   14.63
 -13  12  -4  198.39    4.52
 -13  12  -4  220.74   10.77
 -13  12  -4  206.05    5.06
 -13  12  -4  227.34    5.34
   1 -13  -4  198.18    5.27
 -13  12  -4  206.93    5.14
 -13  12  -7  231.88    5.48
 -13  12  -7  239.31    5.90
 -13  12  -7  230.27    5.72
   1 -13  -7  225.11    5.68
 -13  12 -10   96.91    3.68
 -13  12 -10   99.34    3.81
   1 -13 -10   93.20    3.58
  12   1 -10   94.83    3.11
 -13  12 -10   98.37    3.81
 -13  12 -13   47.00    2.03
   1 -13 -13   46.91    1.93
  13 -11 -12    0.33    0.46
  -2  13  -9   37.03    2.18
  -2  13  -6  365.14   14.03
 -13  11   6  344.35   18.29
 -11  -2  -6  347.68    6.29
  11   2   6  349.67   18.17
 -11  -2  -3    1.15    0.51
 -13  11   3    0.55    1.77
  -2  13  -3    0.43    1.11
   2 -13   3   -0.01    0.63
  11   2   3   -0.01    1.48
  -2  13   0  255.51    9.51
  11   2   0  268.02   15.19
 -13  11  -3  113.62    3.66
 -13  11  -3  117.60    7.54
   2 -13  -3  105.65    3.69
 -13  11  -3  112.95    3.64
   2 -13  -6    5.85    2.71
 -13  11  -6   -1.39    0.73
 -13  11  -6    1.75    1.44
 -13  11  -6    3.41    0.87
 -13  11  -6    0.65    0.59
   2 -13  -6    6.65    1.06
 -13  11  -6    0.54    0.64
 -13  11  -9  225.76    5.78
 -13  11  -9  234.08    5.71
 -13  11  -9  232.73    5.92
 -13  11 -12    1.13    0.74
   2 -13 -12    0.63    0.52
  13 -10 -13   63.62    2.19
  -3  13 -10  325.57    6.42
 -10  -3 -10  329.16    6.36
  -3  13  -7    5.26    1.98
 -13  10   7    7.81    2.99
  -3  13  -7    7.23    1.08
 -10  -3  -7    6.17    1.00
 -10  -3  -7    3.75    0.72
  -3  13  -4  786.48   18.84
 -13  10   4  801.87   26.76
 -10  -3  -4  789.78    9.70
 -10  -3  -4  785.85    9.32
  10   3   4  802.37   26.49
  -3  13  -1  702.94   15.99
  10   3   1  714.60   24.14
 -13  10  -2   19.16    1.52
  10   3  -2   19.97    4.30
 -13  10  -5 1167.72   11.85
 -13  10  -5 1222.43   12.36
 -13  10  -5 1192.66   24.29
   3 -13  -5 1127.15   11.95
 -13  10  -5 1154.37   11.95
 -13  10  -8  183.57    5.13
 -13  10  -8  181.12    4.81
 -13  10  -8  192.79    5.35
   3 -13  -8  188.25    5.08
 -13  10 -11    8.29    1.18
 -13  10 -11    9.59    1.37
   3 -13 -11    9.35    1.19
 -13  10 -11   11.82    1.45
   3 -13 -14  133.37    2.86
  13  -9 -14  198.57    3.33
  -4  13 -11   49.89    2.41
  -9  -4 -11   37.80    2.16
  -4  13  -8  325.87    6.68
  -9  -4  -8  250.96    5.94
 -13   9   5  967.74   29.64
  -4  13  -5  975.45   21.44
  -9  -4  -5 1012.37   11.30
  -9  -4  -5  956.86   10.08
  -4  13  -2  139.98    7.42
   9   4   2  132.88   10.31
 -13   9   2  132.70   10.32
  -4  13   1 1080.07   18.52
   9   4  -1 1048.54   29.70
 -13   9  -4 1277.75   12.16
 -13   9  -4 1272.27   11.91
 -13   9  -7   10.11    1.27
 -13   9  -7   12.29    1.45
   4 -13  -7    9.24    1.16
   9   4  -7   12.45    2.81
 -13   9 -10  603.19    9.28
   4 -13 -10  610.12    8.89
 -13   9 -10  610.85    9.34
   4 -13 -13  106.53    3.05
  -5  13 -12  222.46    4.68
  13  -8 -12  213.05    4.81
  -5  13  -9  273.01    6.17
  -8  -5  -9  227.38    5.69
  -8  -5  -6   87.26    3.44
 -13   8   6   83.60    8.92
  -5  13  -6   82.84    3.27
 -13   8   3 1328.19   33.11
  -5  13  -3 1282.32   23.04
   8   5   3 1284.26   32.60
  -5  13   0  215.26    8.61
   8   5   0  223.27   13.27
   8   5  -3  313.70   15.86
 -13   8  -6  743.13    9.45
 -13   8  -6  792.25   10.09
   8   5  -6  815.34   20.79
   5 -13  -6  723.87    9.16
 -13   8  -9    4.95    0.99
 -13   8  -9    5.89    1.14
   5 -13  -9    4.86    0.93
 -13   8 -12  140.06    3.96
   5 -13 -12  136.11    3.78
 -13   8 -12  144.81    4.23
  -6  13 -13  461.91    6.07
  -7  -6 -13  453.66    6.38
  -7  -6 -10    1.82    0.77
  -6  13 -10    0.03    0.76
  -6  13  -7  736.22   19.69
 -13   7   7  726.37   27.29
  -6  13  -7  773.54   10.44
  -7  -6  -7  774.14   10.40
  -7  -6  -7  753.17   27.04
 -13   7   4 1445.06   35.14
  -7  -6  -4 1450.31   13.30
  -6  13  -4 1429.90   25.08
  -7  -6  -4 1496.38   32.27
  -6  13  -1  108.62    6.31
   7   6   1  102.79    8.88
  -6  13   2 1819.32   22.86
   7   6  -2 1758.88   38.00
 -13   7  -5  548.61    8.03
 -13   7  -5  571.08    8.19
   7   6  -5  574.34   16.99
 -13   7  -5  547.32    7.67
 -13   7  -8   88.91    3.48
 -13   7  -8   86.21    3.48
   6 -13  -8   88.16    3.27
 -13   7 -11  831.75   10.06
   6 -13 -11  821.69    9.68
 -13   7 -11  832.39   10.55
   6 -13 -14   16.57    1.06
  -6  -7 -14    4.19    0.60
  13  -6 -14    3.97    0.60
  -7  13 -11   89.10    3.47
  -6  -7 -11   88.86    3.46
  -7  13  -8    9.25    1.29
  -6  -7  -8   12.16    1.46
  -7  13  -8    9.36    1.17
  -6  -7  -5   10.15    3.13
 -13   6   5    8.05    2.89
  -7  13  -5    7.66    2.02
  -7  13  -5    9.37    1.16
  -6  -7  -5   10.28    1.24
  -7  13  -5    9.57    1.13
 -13   6   2   81.98    7.97
   6   7   2   93.05    5.30
  -7  13  -2   83.96    5.83
   6   7   2   85.41    8.21
   6   7  -1   20.50    4.14
  -7  13   1   19.35    2.59
  -6  -7   4   29.29    2.01
 -13   6  -4   28.66    1.77
   6   7  -4   30.37    3.86
 -13   6  -7   39.89    2.24
 -13   6  -7   41.61    2.39
   6   7  -7   47.13    5.08
 -13   6 -10   16.09    1.67
   7 -13 -10   21.01    1.63
 -13   6 -10   18.64    1.71
 -13   6 -13    5.26    0.74
   7 -13 -13    4.99    0.73
  -8  13 -12  283.63    5.74
  -5  -8 -12  274.71    5.67
  13  -5 -12  273.76    5.49
  -8  13  -9  155.64    4.94
  -5  -8  -9  152.14    4.82
  -8  13  -9  157.06    4.61
 -13   5   6  162.03   12.36
  -8  13  -6  186.62    5.11
  -5  -8  -6  181.85    4.94
  -8  13  -6  178.99    9.60
  -5  -8  -6  182.04   12.87
 -13   5   3  171.96   11.70
  -8  13  -3  183.79    8.92
  -8  13   0  117.09    6.55
   5   8   0  111.55    6.17
   5   8   0  110.12    9.22
   5   8  -3  442.20   13.71
   5   8  -3  454.74   19.34
 -13   5  -6   37.51    2.09
 -13   5  -6   42.55    2.35
   5   8  -6   38.37    4.51
 -13   5  -9   55.33    2.68
 -13   5  -9   69.31    3.14
 -13   5 -12  132.88    3.65
   8 -13 -12  138.35    3.59
  -9  13 -13   70.28    2.55
  13  -4 -13   71.27    2.43
  -4  -9 -13   71.80    2.60
  -9  13 -10    3.61    0.91
  -4  -9 -10    1.72    0.78
  -9  13 -10    3.73    1.06
  -9  13  -7  362.49   14.04
 -13   4   7  334.98   18.04
  -9  13  -7  372.19    7.25
  -4  -9  -7  366.68    7.26
  -4  -9  -7  371.14   19.78
  -9  13  -7  362.83    6.76
  -9  13  -4  573.12    7.66
 -13   4   4  593.21   22.22
  -9  13  -4  598.81    8.62
  -4  -9  -4  595.85    8.78
  -9  13  -4  599.53    8.39
  -9  13  -4  592.59   16.51
   4   9   1   15.37    2.25
   4   9   1   12.31    3.31
  -9  13  -1    9.72    2.10
   4   9  -2  802.80   17.83
  -9  13   2  814.35   16.53
   4   9  -2  834.74   25.89
 -13   4  -5  262.75    5.33
 -13   4  -5  259.86    5.49
   4   9  -5  283.10   11.52
 -13   4  -5  287.07    5.90
 -13   4  -8   21.91    1.67
   9 -13 -11  333.80    5.67
 -13   4 -11  247.36    5.32
 -10  13 -14    0.77    0.40
  -3 -10 -14   -0.16    0.37
  13  -3 -14    0.31    0.29
 -10  13 -11  113.03    3.97
  -3 -10 -11  108.92    3.81
 -10  13  -8    2.18    0.78
 -10  13  -8    1.93    0.74
 -10  13  -8    3.34    0.87
  -3 -10  -8    1.74    0.79
 -10  13  -5  150.16    4.13
 -10  13  -5  149.37    4.12
 -10  13  -5  158.64    9.19
  -3 -10  -5  150.26    4.55
 -13   3   5  154.22   11.55
 -10  13  -5  155.78    4.56
 -10  13  -5  149.75    4.38
  -3 -10  -5  161.67   11.96
 -10  13  -2  132.63    7.74
  -3 -10  -2  131.91    4.18
   3  10  -1  963.72   18.58
 -10  13   1 1004.96   19.62
 -13   3  -4  198.42    4.51
 -13   3  -4  205.55    4.84
  -3 -10   4  225.38    5.66
   3  10  -4  223.72   10.16
   3  10  -7    6.31    2.01
 -13   3  -7    4.13    0.73
 -13   3 -10  123.89    3.71
 -13   3 -13    6.94    0.72
 -11  13 -12  210.33    4.93
  -2 -11 -12  210.14    4.74
  13  -2 -12  205.19    4.32
 -11  13  -9   49.50    2.65
 -11  13  -9   52.26    2.90
  -2 -11  -9   51.75    2.86
 -11  13  -9   51.66    2.80
 -11  13  -6 1249.88   12.47
 -11  13  -6 1263.04   12.66
 -13   2   6 1264.62   33.15
  -2 -11  -6 1288.24   13.52
 -11  13  -6 1240.76   25.93
 -11  13  -6 1264.23   13.31
  -2 -11  -6 1249.68   35.05
 -11  13  -3  483.95    6.85
 -11  13  -3  464.96    6.90
 -11  13  -3  469.33   14.99
 -11  13  -3  472.89    7.47
  -2 -11  -3  462.41    8.00
 -11  13  -3  455.12    7.35
 -13   2   3  450.93    7.22
   2  11   0  943.27   27.36
   2  11   0  915.95   17.77
 -13   2   0  896.30   10.05
 -11  13   0  925.29   19.89
  -2 -11   3  778.17   10.46
   2  11  -3  772.81   18.39
 -13   2  -3  752.31    9.26
   2  11  -3  803.77   24.83
 -11  13   6  267.42   15.41
   2  11  -6  301.69   13.06
 -13   2 -12  387.29    5.44
 -12  13 -13    2.86    0.65
  -1 -12 -13    3.30    0.63
  13  -1 -13    2.87    0.47
 -12  13 -10  239.08    5.94
  -1 -12 -10  237.20    5.66
 -12  13 -10  243.50    5.95
 -12  13  -7  176.77    4.96
 -12  13  -7  164.27    4.62
 -12  13  -7  170.01    5.04
  -1 -12  -7  166.42    4.95
 -12  13  -4   62.11    2.64
 -12  13  -4   58.48    2.64
 -12  13  -4   62.68    2.89
 -12  13  -4   62.34    2.87
  -1 -12  -4   61.00    2.98
 -12  13  -4   62.70    5.87
 -12  13  -1  878.49    9.67
  -1 -12  -1  820.82   10.99
 -13   1   1  838.22   10.06
   1  12   1  858.08   26.32
 -12  13  -1  847.05   19.74
  -1 -12   2  729.83   10.32
  13  -1   2  733.97   23.97
   1  12  -2  730.63   17.89
 -13   1  -2  687.78    9.08
 -13   1  -5   96.18    3.42
 -12  13   5   96.17    9.42
  -1 -12   5   98.70    3.89
   1  12  -5  101.82    7.40
  12 -13 -11  168.08    3.58
  13   0 -11  103.92    2.96
 -13  13 -11  109.66    3.69
   0 -13 -11  108.81    3.56
 -13  13 -11  113.28    3.77
 -13  13  -8  170.87    5.02
 -13  13  -8  167.67    4.80
 -13  13  -8  181.63    5.23
   0 -13  -8  174.41    5.06
 -13  13  -5  515.59   17.04
 -13  13  -5  510.11    7.75
 -13  13  -5  485.33    7.85
 -13  13  -5  537.38    8.55
 -13  13  -5  487.27    8.11
   0 -13  -5  504.26    8.49
 -13  13  -2   24.48    3.62
 -13  13  -2   21.38    1.59
   0 -13  -2   19.97    1.76
 -13   0   2   21.03    1.75
   0  13  -1  237.33    9.98
  13   0   1  246.42   14.68
 -13  13   1  244.82    5.37
 -13   0  -1  236.50    5.46
   0  13  -4  649.23   18.07
 -13   0  -4  645.33    8.91
 -13  13   4  631.36   24.14
   0 -13   4  649.17    9.98
   0  13  -7    4.82    0.91
  14 -13 -12   19.54    1.09
  -1  14  -9   76.38    2.89
 -13  -1  -6  701.95    9.19
  -1  14  -3  471.58   15.25
 -13  -1  -3  474.53    7.78
   1 -14   3  484.24    8.71
  13   1   3  487.51   21.84
  -1  14   0  484.36   13.90
 -14  13   0  470.30    7.51
  13   1   0  457.41   20.54
 -13  -1   0  460.97    7.80
 -14  13  -3   26.62    1.66
 -14  13  -3   25.76    1.86
   1 -14  -3   22.24    1.83
 -14  13  -3   26.70    3.94
 -14  13  -3   28.66    1.96
 -14  13  -6   55.94    2.68
 -14  13  -6   59.45    2.92
   1 -14  -6   59.05    2.99
 -14  13  -6   62.12    3.09
 -14  13  -9  316.40    6.40
 -14  13  -9  327.16    6.83
   1 -14  -9  308.01    6.47
 -14  13  -9  311.05    6.57
   1 -14 -12   -0.02    0.49
 -14  13 -12    0.77    0.56
  14 -12 -13   38.97    1.38
  -2  14 -10   20.24    1.52
  -2  14  -7  146.52    4.42
  -2  14  -4  246.12   11.25
 -14  12   4  255.36   15.76
 -12  -2  -4  245.41    5.53
  12   2   4  245.33   15.72
   2 -14   4  242.26    5.92
  -2  14  -1    6.94    1.74
 -12  -2  -1    8.80    1.14
  12   2   1    8.14    2.92
 -14  12  -2  202.29    4.99
   2 -14  -2  165.59    4.76
   2 -14  -5  323.62   18.83
 -14  12  -5  309.82    5.86
 -14  12  -5  324.79    6.44
   2 -14  -5  315.60    6.61
 -14  12  -5  318.54    6.51
 -14  12  -5  334.66   13.76
 -14  12  -8    0.26    0.67
 -14  12  -8   -0.10    0.80
   2 -14  -8   -0.33    0.81
 -14  12 -11  183.56    4.52
 -14  12 -11  176.14    4.62
   2 -14 -11  176.11    4.37
 -14  12 -11  181.79    4.77
  -3  14 -11   32.58    1.78
  -3  14  -8  170.38    4.80
 -11  -3  -8  185.77    4.87
 -14  11   5  141.43   11.97
  -3  14  -5  145.51    8.78
 -11  -3  -5  137.82    4.02
 -11  -3  -5  156.61    4.58
  11   3   5  136.14   11.68
  -3  14  -2  650.96   16.83
 -11  -3  -2  653.45    8.99
 -11  -3  -2  665.51    9.10
  11   3   2  685.11   25.20
 -14  11  -1  720.18    9.38
  11   3  -1  722.74   25.80
 -14  11  -4  170.63    4.76
 -14  11  -4  173.92    4.64
 -14  11  -4  162.38    4.62
   3 -14  -4  155.66    4.53
 -14  11  -7  301.00    6.52
 -14  11  -7  294.56    6.05
   3 -14  -7  297.10    6.40
 -14  11 -10  226.50    5.58
 -14  11 -10  218.86    5.52
   3 -14 -10  212.12    5.17
 -14  11 -10  213.88    5.47
   3 -14 -13   47.57    1.84
  14 -10 -12   34.33    1.78
  -4  14  -9   66.25    2.96
 -10  -4  -9   50.29    2.60
 -10  -4  -6    4.13    0.75
  -4  14  -6    7.11    2.16
 -14  10   6    7.32    3.12
  -4  14  -6    5.43    0.95
 -10  -4  -6    4.68    0.87
  10   4   6    7.27    2.95
 -14  10   3  352.61   18.01
  -4  14  -3  346.80   12.62
 -10  -4  -3  344.22    6.68
 -10  -4  -3  340.25    6.34
  10   4   3  359.39   18.22
 -10  -4   0   63.80    2.79
  -4  14   0   68.48    5.14
  10   4   0   64.34    7.70
 -14  10  -3  163.20    4.44
 -14  10  -3  168.08    4.42
 -14  10  -6  146.71    4.40
 -14  10  -6  164.19    4.77
   4 -14  -6  151.69    4.44
 -14  10  -6  154.09    4.62
 -14  10  -9  131.97    4.40
 -14  10  -9  133.52    4.23
 -14  10  -9  136.35    4.51
   4 -14  -9  136.33    4.24
 -14  10 -12    5.27    0.87
 -14  10 -12    6.19    1.05
 -14  10 -12    5.09    0.91
   4 -14 -12    4.39    0.74
  -9  -5 -13    8.84    0.80
  14  -9 -13    7.84    0.80
  -5  14 -10   38.65    2.28
  -9  -5 -10   33.47    2.12
  -5  14  -7   73.80    3.26
  -9  -5  -7   59.19    2.92
 -14   9   4   48.24    6.91
  -5  14  -4   47.43    4.87
  -9  -5  -4   44.65    2.28
  -9  -5  -4   43.31    2.41
   9   5   4   46.79    6.66
  -5  14  -1  505.33   14.26
  -9  -5  -1  483.83    7.82
   9   5   1  492.28   20.82
 -14   9  -2   58.63    2.67
  -9  -5   2   62.24    2.92
 -14   9  -5  253.41    5.62
 -14   9  -5  248.79    5.54
 -14   9  -8    3.64    0.93
 -14   9  -8    5.68    1.14
   5 -14  -8    4.31    0.87
 -14   9 -11   17.08    1.58
 -14   9 -11   14.81    1.53
   5 -14 -11   14.31    1.35
 -14   9 -11   15.40    1.59
  14  -8 -14   29.43    1.23
  -6  14 -11  132.86    3.93
  -8  -6 -11  106.01    3.63
  -6  14  -8  418.25    7.68
  -8  -6  -8  457.33    8.17
 -14   8   5   78.50    8.83
  -6  14  -5   77.21    3.24
  -6  14  -5   78.66    6.38
  -8  -6  -5   81.96    3.36
  -8  -6  -2  462.95    7.82
   8   6   2  440.07   19.48
  -8  -6  -2  454.29    7.43
 -14   8  -1  643.88    8.85
  -8  -6   1  621.20    8.97
  -6  14   1  672.62   15.37
   8   6  -1  629.45   23.47
 -14   8  -4  264.09    5.58
   8   6  -4  263.53   11.64
 -14   8  -4  253.34    5.28
 -14   8  -7  396.20    7.20
 -14   8  -7  426.00    7.62
 -14   8 -10  411.23    7.16
 -14   8 -10  401.70    7.31
   6 -14 -10  421.07    6.99
 -14   8 -10  408.80    7.42
 -14   8 -13    1.23    0.47
   6 -14 -13    1.16    0.43
  -7  14 -12  171.43    4.17
  -7  -7 -12  180.07    4.36
  -7  14  -9   23.54    2.04
  -7  -7  -9   24.40    1.98
 -14   7   6  100.20   10.04
  -7  14  -6  114.46    4.02
  -7  -7  -6  110.76    4.00
  -7  14  -6  103.62    7.44
  -7  -7  -6  105.55    9.95
 -14   7   3   98.40    9.40
  -7  14  -3   82.50    6.13
  -7  -7  -3   87.74    3.41
  -7  -7  -3   84.48    3.06
   7   7   3   82.36    8.67
  -7  14   0    9.07    2.05
  -7  -7   0    5.57    0.92
   7   7   0    4.26    2.10
   7   7  -3    3.49    2.16
 -14   7  -3    5.63    0.92
   7   7  -3    7.81    2.15
   7   7  -6    0.92    1.02
 -14   7  -6    0.77    0.55
 -14   7  -6    0.86    0.63
 -14   7  -9   16.26    1.55
 -14   7  -9   16.62    1.63
   7 -14  -9   18.39    1.51
 -14   7 -12    1.39    0.58
   7 -14 -12    0.63    0.42
  -6  -8 -13    1.21    0.51
  -8  14 -13    0.46    0.42
  14  -6 -13    0.50    0.46
  -8  14 -10  542.60    8.70
  -6  -8 -10  571.86    8.96
  -8  14  -7  245.94    5.94
  -6  -8  -7  254.40    6.13
 -14   6   4   53.00    7.05
  -8  14  -4   51.69    5.06
  -8  14  -4   47.34    2.49
  -6  -8  -4   56.09    2.76
  -8  14  -4   49.92    2.43
  -6  -8  -1 1444.14   14.01
  -6  -8  -1 1456.64   13.72
   6   8   1 1418.32   34.49
  -8  14  -1 1460.51   24.57
 -14   6  -2 1116.41   11.41
  -8  14   2 1186.39   19.92
   6   8  -2 1096.92   21.67
 -14   6  -2 1103.45   10.83
   6   8  -2 1212.56   33.28
  -6  -8   2 1142.99   12.16
   6   8  -5   57.31    5.46
 -14   6  -5   54.26    2.55
 -14   6  -5   56.89    2.65
 -14   6  -8  574.39    8.92
 -14   6  -8  571.15    8.57
 -14   6 -11  255.08    5.23
   8 -14 -11  275.14    5.14
  -5  -9 -14   35.37    1.40
  14  -5 -14   33.15    1.27
  -9  14 -11  259.66    5.74
  -5  -9 -11  280.03    5.92
  -9  14  -8   75.05    3.52
  -5  -9  -8   67.22    3.25
  -9  14  -8   75.01    3.14
 -14   5   5  149.32   11.99
  -5  -9  -5  150.07    4.62
  -9  14  -5  152.79    4.61
  -9  14  -5  148.86    4.42
  -9  14  -5  148.17    8.83
  -5  -9  -5  151.94   11.38
  -9  14  -2  258.69   10.89
  -5  -9  -2  266.65    6.09
  -9  14  -2  262.17    5.43
 -14   5  -1   29.17    1.91
  -9  14   1   20.54    2.87
  -5  -9   1   24.62    2.01
 -14   5  -1   23.86    1.65
   5   9  -1   23.48    3.13
   5   9  -1   25.30    4.84
   5   9  -4  501.03   15.70
  -5  -9   4  478.62    8.21
 -14   5  -4  478.01    7.53
 -14   5  -7  144.77    4.22
 -14   5  -7  195.05    5.06
 -14   5 -10   17.21    1.48
 -14   5 -13   94.08    2.47
 -10  14 -12   12.71    1.30
  -4 -10 -12   13.88    1.30
  14  -4 -12   12.98    1.20
 -10  14  -9  262.82    6.27
  -4 -10  -9  269.21    6.35
 -10  14  -9  274.44    6.11
 -10  14  -6  250.18    5.41
 -10  14  -6  245.32   11.80
 -14   4   6  232.95   15.15
 -10  14  -6  245.29    5.88
  -4 -10  -6  246.09    5.99
 -10  14  -6  243.32    5.87
  -4 -10  -6  251.57   15.83
 -10  14  -3   41.21    2.28
 -10  14  -3   41.83    2.30
  -4 -10  -3   40.86    2.44
 -14   4   3   41.46    2.09
 -10  14   0 1153.07   22.02
   4  10   0 1110.22   19.91
  -4 -10   0 1138.92   12.93
 -14   4   0 1120.76   11.12
   4  10   0 1173.66   32.00
 -14   4  -3  181.71    4.48
  -4 -10   3  200.77    5.34
   4  10  -3  185.67    9.14
 -14   4  -3  189.67    4.71
   4  10  -3  202.75   13.38
 -14   4  -6   89.84    3.16
   4  10  -6  129.45    8.47
 -14   4  -9   87.47    3.20
 -14   4 -12   19.18    1.31
 -11  14 -13   47.66    1.92
  14  -3 -13   45.36    1.67
  -3 -11 -13   45.21    1.88
 -11  14 -10  159.80    4.80
  -3 -11 -10  160.50    4.71
 -11  14 -10  164.39    4.72
 -11  14  -7   41.89    2.40
 -11  14  -7   40.66    2.61
  -3 -11  -7   42.04    2.59
 -11  14  -4  288.73    5.60
 -11  14  -4  296.87    5.62
 -11  14  -4  290.29   12.46
 -11  14  -4  299.40    6.32
  -3 -11  -4  297.79    6.54
 -11  14  -4  296.65    6.26
 -14   3   4  284.54    5.59
  -3 -11  -1  110.24    4.09
 -14   3   1  102.74    3.48
   3  11   1  105.78    9.58
 -11  14  -1  112.32    7.34
 -14   3  -2   84.02    3.07
  -3 -11   2   84.93    3.53
   3  11  -2   84.57    6.17
 -11  14   2   83.17    5.70
 -14   3  -2   88.07    3.26
   3  11  -2   93.33    9.28
 -14   3  -5  281.39    5.96
 -14   3  -5  259.57    5.21
   3  11  -5  287.78   12.39
 -14   3  -8   44.75    2.23
 -12  14 -11   92.64    3.41
  -2 -12 -11   91.18    3.28
  14  -2 -11   86.75    2.91
 -12  14  -8  303.57    6.79
 -12  14  -8  293.58    6.22
  -2 -12  -8  307.58    6.81
 -12  14  -8  306.79    6.55
 -12  14  -5   39.75    2.20
 -12  14  -5   34.96    2.13
 -12  14  -5   44.10    2.57
  -2 -12  -5   38.65    2.49
 -12  14  -5   41.15    4.95
 -12  14  -5   38.05    2.37
 -14   2   5   41.02    2.22
 -12  14  -2  210.84    4.78
 -12  14  -2  200.04    4.84
  -2 -12  -2  198.65    5.55
 -12  14  -2  202.69   10.27
 -14   2   2  192.38    4.85
   2  12   2  198.67   13.48
 -12  14   1   81.13    6.01
 -14   2  -1   80.57    3.00
  -2 -12   1   86.76    3.66
  -2 -12   1   75.70    3.52
 -14   2  -1   87.69    3.31
   2  12  -1   83.95    6.12
   2  12  -1   86.82    8.60
  -2 -12   4  216.13    5.84
 -12  14   4  201.79   13.09
 -14   2  -4  200.38    4.99
   2  12  -4  226.52   11.01
 -13  14 -12    3.37    0.72
  -1 -13 -12    3.14    0.64
  14  -1 -12    3.45    0.51
 -13  14  -9   46.37    2.72
  -1 -13  -9   47.07    2.62
 -13  14  -9   46.97    2.58
 -13  14  -6   76.87    3.13
 -13  14  -6   79.43    3.30
 -13  14  -6   78.43    3.45
 -13  14  -6   82.29    3.48
  -1 -13  -6   76.69    3.45
 -14   1   6   78.00    3.07
 -13  14  -3    7.57    1.00
 -13  14  -3    6.90    1.05
  -1 -13  -3    6.13    1.09
 -13  14  -3    4.43    0.85
 -14   1   3    6.22    1.02
 -13  14   0    7.57    2.11
 -13  14   0    9.69    1.12
  -1 -13   0    9.12    1.28
   1  13   0   10.73    2.19
 -14   1   0    8.30    1.12
   1  13   0    7.54    2.79
 -14   1  -3    7.04    1.06
   1  13  -3    5.25    1.79
  -1 -13   3    5.50    1.09
 -14   1 -12   20.30    1.10
 -14  14 -13  136.33    2.72
   0 -14 -13  137.87    2.69
 -14  14 -10  292.30    6.05
   0 -14 -10  281.20    5.80
 -14  14 -10  292.85    6.00
 -14  14  -7  126.71    4.20
 -14  14  -7  134.50    4.16
 -14  14  -7  165.27    4.89
   0 -14  -7  125.74    4.32
 -14   0   7  159.84    4.31
 -14  14  -4  581.52    8.45
   0 -14  -4  558.45    9.08
 -14  14  -4  571.84    8.85
 -14   0   4  581.67    8.81
 -14  14  -1  166.79    4.39
 -14   0   1  170.85    4.78
   0  14  -2   71.99    5.94
 -14  14   2   81.48    3.15
   0 -14   2   77.03    3.53
 -14   0  -2   76.83    3.20
  14   0   2   80.21    9.00
 -14   0  -5  596.68    8.71
   0  14  -8   46.20    2.34
  14 -14 -11    1.73    0.43
  15 -14 -10   -0.10    0.42
  -1  15  -7    1.60    0.72
   1 -15   4   69.62    3.37
 -14  -1  -4   74.18    3.15
 -15  14   1   13.91    1.37
   1 -15   1   12.03    1.52
 -14  -1  -1   15.66    1.56
  14   1   1   10.87    3.43
  -1  15  -1    9.76    2.24
 -15  14  -2    1.02    0.55
   1 -15  -2    1.03    0.61
 -14  -1   2    0.98    0.65
 -15  14  -2    0.31    0.73
 -15  14  -5   38.65    2.19
 -15  14  -5   37.17    2.23
 -15  14  -5   30.34    2.06
   1 -15  -5   34.31    2.27
 -14  -1   5   36.69    2.29
 -15  14  -8   19.08    1.67
 -15  14  -8   19.79    1.65
   1 -15  -8   19.63    1.72
 -15  14  -8   19.83    1.78
 -14  -1   8   19.67    1.48
 -15  14 -11    4.43    0.79
   1 -15 -11    3.56    0.66
 -15  14 -11    4.45    0.82
  15 -13 -11    1.63    0.49
  -2  15  -8   50.37    2.52
 -13  -2  -5   12.77    1.33
  -2  15  -2    0.25    1.30
 -13  -2  -2   -0.26    0.64
   2 -15   2    4.39    0.89
  13   2   2   -0.18    2.07
 -13  -2   1    0.09    0.62
 -15  13  -1    0.33    0.47
 -15  13  -4  125.74    3.73
 -15  13  -4  119.45    3.92
   2 -15  -4  115.49    4.03
 -15  13  -4  125.68    4.16
 -15  13  -7   12.33    1.40
 -15  13  -7   12.43    1.40
 -15  13  -7    9.84    1.31
 -15  13 -10   78.11    2.98
 -15  13 -10   76.06    3.12
   2 -15 -10   74.60    2.89
 -15  13 -10   73.31    2.99
  15 -12 -12  115.07    2.66
  -3  15  -9   47.98    2.40
  -3  15  -6   14.88    1.50
 -12  -3  -6   11.71    1.21
  -3  15  -3  961.42   22.14
   3 -15   3  919.40   11.62
 -12  -3  -3  985.16   11.39
 -12  -3  -3  973.11   11.29
  12   3   3  973.59   31.35
 -15  12   0  120.44    3.98
  12   3   0  116.62   10.84
 -12  -3   0  116.79    4.10
 -15  12  -3  148.23    3.79
 -15  12  -3  148.40    4.36
 -15  12  -3  145.14    4.34
 -15  12  -6  608.68    8.53
 -15  12  -6  605.82    9.05
   3 -15  -6  614.64    9.17
 -15  12  -6  636.79    9.50
 -15  12  -9   69.75    3.10
 -15  12  -9   72.73    3.12
 -15  12  -9   70.53    3.17
   3 -15  -9   71.82    3.02
 -15  12 -12   91.02    2.83
   3 -15 -12   93.66    2.66
  15 -11 -13   27.48    1.18
  -4  15 -10    5.38    0.89
 -11  -4 -10    8.06    1.02
 -11  -4  -7    0.90    0.55
  -4  15  -7    2.42    0.78
 -15  11   4  237.01   15.55
  -4  15  -4  233.79   11.24
 -11  -4  -4  232.08    5.31
  11   4   4  242.47   15.99
  -4  15  -1   10.51    2.34
 -11  -4  -1    7.74    1.12
  11   4   1    7.00    2.95
 -11  -4  -1    8.87    1.18
 -15  11  -2  117.05    3.92
 -15  11  -2  110.98    3.71
  11   4  -2  120.97   10.92
 -15  11  -5    1.36    0.59
 -15  11  -5    0.53    0.50
 -15  11  -5    0.01    0.64
 -15  11  -8   18.77    1.73
 -15  11  -8   18.69    1.64
 -15  11  -8   21.09    1.86
   4 -15  -8   20.96    1.69
 -15  11 -11    0.94    0.59
 -15  11 -11    1.39    0.67
 -15  11 -11    1.84    0.82
   4 -15 -11    1.67    0.56
  -5  15 -11  470.09    6.75
 -10  -5 -11  487.29    6.84
  -5  15  -8   51.30    2.69
 -10  -5  -8   46.79    2.57
 -15  10   5  183.76   13.80
  -5  15  -5  198.16   10.47
 -10  -5  -5  144.85    4.52
 -10  -5  -5  135.32    3.92
  10   5   5  194.97   14.32
  -5  15  -2 1834.96   29.20
  10   5   2 1883.17   43.17
 -10  -5  -2 1838.54   15.25
 -15  10  -1   17.34    1.55
 -10  -5   1   16.31    1.56
  10   5  -1   15.70    4.14
 -15  10  -4  693.08    9.48
 -15  10  -4  679.10    9.25
 -15  10  -7  513.86    8.47
   5 -15  -7  528.12    8.10
 -15  10 -10    5.23    1.03
 -15  10 -10    6.47    1.08
 -15  10 -10    5.53    1.10
   5 -15 -10    4.96    0.83
   5 -15 -13  211.53    3.37
  -6  15 -12  153.96    3.55
  -9  -6 -12  154.35    3.57
  -9  -6  -9    0.83    0.64
  -6  15  -9    1.66    0.78
  -6  15  -6  457.97    8.06
  -9  -6  -6  484.07    8.34
  -6  15  -3  268.11   11.47
  -9  -6  -3  278.75    6.32
  -9  -6  -3  270.48    5.76
  -9  -6  -3  283.21    6.00
   9   6   3  287.74   16.82
  -9  -6   0  181.76    4.99
  -9  -6   0  186.38    5.15
  -6  15   0  188.90    8.91
   9   6   0  168.12   12.22
 -15   9  -3 1011.05   11.14
 -15   9  -3  979.69   10.54
 -15   9  -6    7.01    1.09
 -15   9  -6    6.59    1.09
 -15   9  -9  155.70    4.61
 -15   9  -9  157.05    4.43
 -15   9  -9  157.72    4.67
   6 -15  -9  165.27    4.40
 -15   9 -12  101.04    3.01
   6 -15 -12  104.51    2.80
  -7  15 -13   57.51    1.81
  -8  -7 -13   58.16    1.92
  -7  15 -10  301.93    6.19
  -8  -7 -10  317.86    6.45
  -7  15  -7   15.30    1.60
  -8  -7  -7   16.39    1.64
 -15   8   4  118.64   10.90
  -8  -7  -4  122.92    4.08
  -8  -7  -4  119.70    4.14
  -7  15  -4  114.34    7.72
  -8  -7  -4  119.13    3.65
   8   7   4  126.55   11.30
  -8  -7  -1  566.41    8.78
   8   7   1  570.13   15.16
  -8  -7  -1  563.17    8.91
  -7  15  -1  565.59   16.05
   8   7   1  558.08   23.07
  -8  -7   2   19.20    1.69
 -15   8  -2   19.48    1.63
   8   7  -2   22.60    3.40
 -15   8  -2   18.22    1.42
   8   7  -2   19.00    4.37
 -15   8  -5  314.27    6.22
   8   7  -5  330.21   13.44
 -15   8  -8   80.86    3.33
 -15   8  -8   86.07    3.46
 -15   8 -11   43.82    2.20
   7 -15 -11   45.48    2.04
 -15   8 -11   42.42    2.27
  15  -7 -14    1.41    0.30
  -8  15 -11   26.93    1.79
  -7  -8 -11   28.09    1.86
  -8  15  -8  148.57    4.68
  -7  -8  -8  161.47    4.95
 -15   7   5  128.29   11.53
  -8  15  -5  141.67    4.47
  -7  -8  -5  142.93    4.59
  -8  15  -5  144.98    8.93
  -7  -8  -2  138.45    4.41
  -8  15  -2  149.56    4.06
  -7  -8  -2  140.72    4.50
  -8  15  -2  136.59    8.09
  -7  -8   1  288.82    6.38
  -8  15   1  321.34   11.22
 -15   7  -1  302.32    6.26
   7   8  -1  282.06   11.23
 -15   7  -1  286.99    5.53
   7   8  -1  299.09   17.03
   7   8  -4   97.55    7.14
 -15   7  -4   94.75    3.42
 -15   7  -7  161.56    4.58
 -15   7  -7  123.31    4.08
 -15   7 -10  181.52    4.56
 -15   7 -10  187.72    4.77
 -15   7 -13    3.98    0.57
  -9  15 -12    0.77    0.57
  -6  -9 -12    0.28    0.51
  15  -6 -12    0.12    0.53
  -9  15  -9  166.74    4.92
  -6  -9  -9  171.95    5.01
  -9  15  -6  237.62    5.91
  -6  -9  -6  236.35    5.97
  -9  15  -3   98.79    3.57
  -6  -9  -3   99.59    3.82
  -9  15  -3  101.81    3.54
   6   9   3   99.68    9.78
  -9  15  -3   93.80    6.98
  -9  15   0  551.35   15.55
  -6  -9   0  567.89    9.26
 -15   6   0  536.33    7.54
   6   9   0  527.17   14.51
  -6  -9   0  538.64    8.76
   6   9   0  580.09   23.74
  -6  -9   3  401.03    7.70
 -15   6  -3  389.34    6.86
 -15   6  -3  395.24    6.88
   6   9  -3  395.60   13.97
   6   9  -3  407.65   19.84
 -15   6  -6   14.72    1.40
 -15   6  -6   12.82    1.35
 -15   6  -9   62.37    2.79
 -15   6 -12   28.13    1.54
 -10  15 -13    1.71    0.47
  -5 -10 -13    1.23    0.41
  15  -5 -13    1.61    0.43
 -10  15 -10    0.70    0.72
  -5 -10 -10    1.46    0.86
 -10  15  -7    0.99    0.77
  -5 -10  -7    0.86    0.74
 -10  15  -4    0.06    1.15
  -5 -10  -4    0.34    0.56
 -10  15  -4    0.04    0.56
 -10  15  -4    0.64    0.60
  -5 -10  -1  145.32    4.72
 -10  15  -1  141.94    8.34
  -5 -10  -1  148.54    4.63
 -15   5   1  145.36    4.01
   5  10   1  148.55   11.86
 -15   5  -2    0.40    0.51
   5  10  -2    1.14    1.07
 -15   5  -2    1.60    0.62
  -5 -10   2    0.36    0.67
   5  10  -2   -0.87    2.22
   5  10  -5   -0.01    1.21
 -15   5  -5    1.41    0.54
 -15   5  -8  127.05    3.87
 -15   5 -11    0.78    0.52
 -15   5 -11    0.40    0.45
 -11  15 -11   75.23    3.02
  -4 -11 -11   76.17    2.96
 -11  15  -8  553.21    9.08
  -4 -11  -8  551.36    9.09
 -11  15  -8  560.70    8.36
 -11  15  -5  863.88   10.96
 -11  15  -5  849.00   10.86
  -4 -11  -5  861.55   11.41
 -11  15  -2  141.45    8.51
 -11  15  -2  144.62    4.24
  -4 -11  -2  149.25    4.82
 -15   4   2  139.52    4.00
 -11  15  -2  139.66    4.21
   4  11   2  131.16   11.11
 -11  15   1 1480.10   25.43
 -15   4  -1 1471.03   13.45
 -15   4  -1 1447.38   13.25
   4  11  -1 1440.83   25.03
  -4 -11   1 1484.30   14.80
   4  11  -1 1460.99   37.11
  -4 -11   4  509.37    8.96
 -15   4  -4  494.94    7.86
   4  11  -4  504.56   16.18
 -15   4  -7   35.63    2.03
 -15   4 -10  375.62    5.94
 -12  15 -12    8.80    0.98
  -3 -12 -12    8.74    0.95
  15  -3 -12    8.66    0.81
 -12  15  -9    4.15    0.90
 -12  15  -9    4.88    1.11
  -3 -12  -9    3.98    1.02
 -12  15  -6  203.27    5.04
  -3 -12  -6  194.42    5.45
 -12  15  -6  194.33    5.39
 -15   3   3    3.75    0.78
 -12  15  -3    4.74    0.87
 -12  15  -3    4.98    1.94
  -3 -12  -3    4.24    0.97
 -12  15  -3    7.00    1.06
   3  12   3    5.63    2.71
 -12  15   0   50.09    4.99
 -15   3   0   40.63    2.28
  -3 -12   0   39.94    2.54
  -3 -12   0   38.42    2.53
 -15   3   0   39.95    2.25
   3  12   0   42.97    4.35
 -15   3  -3   42.89    2.35
  -3 -12   3   46.57    2.78
 -15   3  -3   41.66    2.12
   3  12  -3   42.91    4.77
 -15   3  -6   58.83    2.48
 -15   3 -12   32.11    1.44
 -13  15 -13  174.29    3.04
  -2 -13 -13  172.22    3.02
 -13  15 -10   71.02    3.03
  -2 -13 -10   66.73    2.86
 -13  15 -10   67.74    2.85
 -13  15  -7 1055.37   11.68
 -13  15  -7 1070.20   12.46
  -2 -13  -7 1045.15   12.51
 -13  15  -4  673.74    8.81
  -2 -13  -4  657.62   10.00
 -13  15  -4  661.71    9.55
 -15   2   4  652.08    8.77
 -13  15  -1   16.75    3.06
  -2 -13  -1   12.74    1.49
 -15   2   1   13.20    1.37
   2  13   1   10.44    3.34
  -2 -13   2 1435.83   15.19
 -15   2  -2 1423.80   13.59
   2  13  -2 1397.17   26.34
 -15   2  -5  399.70    7.14
 -14  15 -11    0.15    0.62
  -1 -14 -11    0.69    0.47
  15  -1 -11    1.13    0.36
 -14  15  -8   25.34    2.00
  -1 -14  -8   23.14    1.91
 -14  15  -8   23.27    1.81
 -14  15  -5   38.13    2.13
 -14  15  -5   38.47    2.25
 -14  15  -5   33.36    2.20
  -1 -14  -5   39.40    2.48
 -14  15  -5   36.75    2.39
 -15   1   5   36.74    2.12
 -14  15  -2   66.35    2.80
  -1 -14  -2   60.76    3.10
 -14  15  -2   70.62    6.37
 -14  15  -2   63.24    2.94
 -15   1   2   62.32    2.87
   1  14  -1   83.85    6.25
 -14  15   1   88.52    3.15
  -1 -14   1   85.62    3.80
 -15   1  -1   79.37    3.30
 -15   1  -4    1.31    0.67
  -1 -14   4    1.25    0.71
   1  14  -7   80.72    3.11
 -15  15 -12  144.21    3.02
   0 -15 -12  142.91    2.88
 -15  15  -9   40.00    2.31
   0 -15  -9   41.54    2.26
 -15  15  -9   41.62    2.24
 -15  15  -6  401.59    6.78
 -15  15  -6  400.71    7.16
   0 -15  -6  402.43    7.54
 -15   0   6  388.24    6.63
 -15  15  -3  276.75    5.72
   0 -15  -3  269.65    6.44
 -15  15  -3  271.75    6.10
 -15   0   3  267.60    5.93
 -15  15   0   39.41    2.16
 -15   0   0   39.74    2.42
 -15  15   3  330.37    6.30
   0 -15   3  306.23    7.12
 -15   0  -3  314.85    6.48
   0  15  -6   27.97    1.94
 -15  -1 -11    1.41    0.33
  -1  16  -8    4.43    0.79
 -15  -1  -5  135.31    4.12
 -16  15   2   71.51    2.94
   1 -16   2   63.81    3.27
 -15  -1  -2   67.81    3.12
 -16  15  -1  169.38    4.49
 -15  -1   1  169.34    4.88
 -16  15  -4    6.38    0.92
 -15  -1   4    5.08    0.98
 -16  15  -4    4.89    0.88
   1 -16  -4    5.12    0.96
 -16  15  -4    5.56    1.03
 -16  15  -7   28.19    1.93
 -16  15  -7   27.01    1.80
 -16  15  -7   22.54    1.76
   1 -16  -7   28.08    1.95
 -15  -1   7   26.68    1.70
 -16  15 -10   20.50    1.45
   1 -16 -10   21.25    1.39
 -16  15 -10   21.32    1.48
  -2  16  -9   17.15    1.34
 -14  -2  -6  397.17    6.84
  -2  16  -6  497.47    8.05
 -16  14   3   92.25    3.54
 -14  -2  -3   84.35    3.42
 -16  14   0  108.16    3.78
 -14  -2   0  108.47    4.00
 -16  14  -3  424.69    7.33
 -16  14  -3  411.41    7.44
 -14  -2   3  420.75    7.85
 -16  14  -6  283.94    5.75
 -16  14  -6  264.48    5.91
   2 -16  -6  264.32    5.90
 -14  -2   6  273.06    6.01
 -16  14  -9  278.35    5.43
 -16  14  -9  281.32    5.72
   2 -16  -9  273.24    5.42
 -16  14  -9  273.58    5.59
   2 -16 -12  146.55    2.68
  -3  16 -10    1.50    0.53
  -3  16  -7   12.32    1.39
 -13  -3  -4   13.83    1.42
 -13  -3  -1    3.83    0.95
 -16  13   1    2.79    0.82
 -16  13  -2  111.80    3.76
 -16  13  -2  115.51    3.91
 -13  -3   2  120.29    4.37
 -16  13  -5   25.23    1.77
 -16  13  -5   24.99    1.89
 -16  13  -5   22.46    1.75
   3 -16  -5   24.01    1.82
 -16  13  -5   28.48    2.12
 -16  13  -8   26.75    1.94
 -16  13  -8   31.47    2.05
 -16  13  -8   28.96    2.02
   3 -16  -8   29.58    1.92
 -16  13 -11    1.00    0.55
 -16  13 -11    0.67    0.56
   3 -16 -11    0.55    0.40
  -4  16 -11  122.63    2.98
  16 -12 -11  109.93    2.87
  -4  16  -8   62.36    2.84
 -12  -4  -8   64.73    2.78
 -12  -4  -5  159.36    4.67
 -12  -4  -5  151.60    4.22
   4 -16   2   82.35    3.56
  -4  16  -2   87.81    6.75
 -12  -4  -2   97.17    3.65
  12   4   2   92.89   10.19
 -16  12  -1  106.14    3.80
  12   4  -1  107.37   10.60
 -16  12  -4  154.62    4.04
 -16  12  -4  155.16    4.50
 -16  12  -4  154.89    4.54
 -16  12  -7   63.26    2.98
 -16  12  -7   66.16    2.91
   4 -16  -7   71.35    3.01
 -16  12 -10  114.44    3.52
 -16  12 -10  109.02    3.52
   4 -16 -10  110.39    3.26
 -16  12 -10  110.29    3.57
  16 -11 -12    2.42    0.48
  -5  16  -9    4.22    0.90
 -11  -5  -9    5.69    0.95
 -11  -5  -6    9.97    1.07
 -11  -5  -6   11.79    1.38
  -5  16  -3   11.68    2.67
 -11  -5  -3    9.21    1.21
 -11  -5  -3   15.05    1.47
 -16  11   0   33.20    2.19
  11   5   0   38.26    6.51
 -11  -5   0   41.73    2.55
 -16  11  -3   12.48    1.39
 -16  11  -3   13.14    1.39
 -16  11  -6  217.92    5.37
 -16  11  -6  177.02    4.88
 -16  11  -9    2.62    0.84
 -16  11  -9    3.13    0.91
   5 -16  -9    3.23    0.75
   5 -16 -12   32.23    1.38
  16 -10 -13    0.42    0.27
  -6  16 -10  283.91    5.59
 -10  -6 -10  231.62    5.07
  -6  16  -7    8.77    1.28
 -10  -6  -7    6.33    1.06
 -10  -6  -4   11.31    1.34
 -10  -6  -4    6.56    0.95
  -6  16  -1  261.35   11.18
 -10  -6  -1  271.65    6.23
  10   6   1  250.01   15.76
 -10  -6  -1  254.24    6.15
 -10  -6  -1  272.39    6.25
 -16  10  -2  154.28    4.56
 -16  10  -2  141.00    4.12
  10   6  -2  158.90   12.79
 -16  10  -5   14.06    1.39
 -16  10  -5   13.48    1.37
 -16  10  -8  336.30    6.65
 -16  10  -8  330.84    6.34
 -16  10 -11    1.24    0.59
 -16  10 -11    0.67    0.59
   6 -16 -11    0.83    0.40
  -9  -7 -11   15.38    1.28
  -7  16 -11   12.59    1.19
  -7  16  -8  127.87    4.21
  -9  -7  -8  106.63    3.89
  -7  16  -5   38.52    2.40
  -9  -7  -5   41.28    2.54
  -7  16  -2   12.06    2.62
  -9  -7  -2   14.53    1.49
  -9  -7  -2   12.81    1.38
   9   7   2   16.96    4.50
 -16   9  -1   64.50    2.95
  -9  -7   1   71.62    3.29
   9   7  -1   65.86    5.76
   9   7  -1   69.98    8.55
 -16   9  -4  158.95    4.61
   9   7  -4  156.62    9.39
 -16   9  -7    8.82    1.23
 -16   9  -7    6.90    1.09
 -16   9 -10   48.60    2.39
 -16   9 -10   48.75    2.44
  -8  16 -12   58.77    2.12
  -8  -8 -12   62.19    2.19
  16  -8 -12   55.35    2.01
  -8  16  -9  563.84    8.77
  -8  -8  -9  565.11    8.76
  -8  16  -6   31.60    2.25
  -8  -8  -6   30.35    2.19
  -8  -8  -3   15.06    1.55
  -8  -8  -3   17.34    1.71
  -8  16  -3   19.06    3.30
  -8  -8  -3   18.27    1.51
   8   8   3   22.35    4.99
  -8  16   0  735.16   18.47
 -16   8   0  720.66   10.05
 -16   8   0  722.48    8.66
  -8  -8   0  678.37    9.96
   8   8   0  688.24   17.54
  -8  -8   0  699.77   10.47
   8   8   0  656.76   25.28
 -16   8  -3  540.51    8.20
   8   8  -3  523.65   16.37
 -16   8  -6  304.04    6.26
 -16   8  -6  243.12    5.60
 -16   8  -9  428.34    7.26
 -16   8 -12   27.83    1.47
  -7  -9 -13   22.00    1.09
  16  -7 -13   20.82    1.02
  -9  16 -10   14.71    1.47
  -7  -9 -10   14.31    1.42
  -9  16  -7   23.39    1.94
  -7  -9  -7   23.33    1.99
  -9  16  -4   22.45    1.84
  -7  -9  -4   24.56    2.01
  -9  16  -4   25.96    1.83
  -9  16  -4   20.99    3.47
 -16   7   1    1.24    0.51
  -9  16  -1    1.12    1.09
  -7  -9  -1    1.26    0.65
  -7  -9  -1    0.86    0.58
  -9  16  -1    1.63    0.60
   7   9   1    2.71    2.20
 -16   7  -2  211.72    5.06
 -16   7  -2  211.70    5.29
   7   9  -2  193.10    9.73
  -7  -9   2  204.22    5.64
   7   9  -2  220.51   15.38
 -16   7  -5   15.17    1.42
 -16   7  -8    8.81    1.12
 -16   7 -11   62.61    2.40
 -16   7 -11   64.00    2.46
 -10  16 -11   31.38    1.85
  -6 -10 -11   28.54    1.77
 -10  16  -8  394.10    7.73
  -6 -10  -8  381.62    7.54
 -10  16  -5  190.04    5.29
  -6 -10  -5  190.20    5.39
 -10  16  -5  199.81    5.25
 -10  16  -2  156.14    9.15
 -10  16  -2  152.89    4.38
  -6 -10  -2  167.23    5.03
  -6 -10  -2  184.96    5.34
 -16   6   2  164.42    4.14
 -10  16  -2  162.73    4.51
   6  10   2  166.74   13.02
 -16   6  -1 1202.73   12.52
  -6 -10   1 1168.78   13.39
 -16   6  -1 1166.89   11.56
   6  10  -1 1134.51   22.57
 -10  16   1 1239.07   23.64
 -16   6  -4   25.49    1.86
 -16   6  -7  288.19    5.91
 -16   6 -10  157.55    3.96
 -11  16 -12    8.38    0.90
  -5 -11 -12    8.24    0.86
  16  -5 -12    8.39    0.80
  -5 -11  -9   -0.11    0.71
 -11  16  -9    0.70    0.80
 -11  16  -6   43.79    2.62
  -5 -11  -6   42.00    2.61
 -11  16  -3   20.71    3.46
 -11  16  -3   20.07    1.70
  -5 -11  -3   23.43    2.02
 -11  16  -3   23.45    1.85
 -16   5   0    4.47    0.85
 -16   5   0    6.27    1.04
  -5 -11   0    4.50    1.11
  -5 -11   0    5.83    1.20
   5  11   0    7.33    2.99
 -16   5  -3   21.53    1.70
  -5 -11   3   23.39    2.03
 -16   5  -3   15.19    1.37
   5  11  -3   19.02    4.59
 -16   5  -6   48.41    2.35
 -16   5  -9   33.60    1.86
 -16   5 -12   18.02    1.09
  -4 -12 -10    2.76    0.78
 -12  16 -10    3.38    0.92
 -12  16  -7  295.16    6.68
  -4 -12  -7  285.35    6.58
 -12  16  -7  303.93    5.90
 -12  16  -4   74.58    3.18
  -4 -12  -4   76.04    3.52
 -12  16  -4   74.56    3.24
 -12  16  -1    6.73    0.98
 -12  16  -1    6.60    2.07
  -4 -12  -1    6.30    1.11
 -16   4   1    7.18    1.03
  -4 -12  -1    5.64    1.10
   4  12   1    6.05    2.71
 -16   4  -2  330.61    6.44
  -4 -12   2  340.81    7.40
   4  12  -2  321.61   12.59
   4  12  -2  354.13   19.28
 -16   4  -5   21.21    1.52
 -16   4  -8  110.18    3.28
 -16   4 -11    3.25    0.58
 -13  16 -11   30.35    1.76
  -3 -13 -11   30.82    1.70
  16  -3 -11   28.42    1.39
 -13  16  -8   54.92    2.84
  -3 -13  -8   53.02    2.79
 -13  16  -8   54.07    2.54
 -13  16  -5   17.62    1.47
 -13  16  -5   12.63    1.47
  -3 -13  -5   15.63    1.62
 -13  16  -5   16.21    1.64
  -3 -13  -2   55.24    3.03
 -16   3   2   52.99    2.57
 -13  16  -2   52.46    2.69
  -3 -13   1  214.29    5.90
 -16   3  -1  215.23    5.28
 -16   3  -4    1.35    0.63
  -3 -13   4    1.35    0.75
 -14  16 -12  124.54    2.73
  -2 -14 -12  120.99    2.66
 -14  16  -9   25.74    1.90
  -2 -14  -9   22.96    1.74
 -14  16  -9   24.52    1.69
 -14  16  -6  100.89    3.50
  -2 -14  -6   99.72    3.89
  -2 -14  -3  537.32    9.23
 -16   2   3  521.98    7.99
 -14  16  -3  533.78    8.55
  -2 -14   0    7.62    1.27
 -16   2   0    9.50    1.20
  -2 -14   3  282.68    6.95
 -16   2  -3  268.74    5.94
 -15  16 -10   38.73    1.99
  -1 -15 -10   38.00    1.90
 -15  16  -7  140.48    4.08
 -15  16  -7  146.15    4.37
  -1 -15  -7  138.14    4.35
 -15  16  -4   61.21    2.95
 -15  16  -4   65.13    2.77
  -1 -15  -4   64.00    3.15
 -16   1   4   62.11    2.74
 -16   1   1    5.39    0.98
  -1 -15  -1    4.77    0.99
  -1 -15   2  346.20    7.62
 -16   1  -2  342.10    6.81
 -16   1  -5    6.75    1.06
 -16   1 -11   65.21    1.80
 -16  16 -11  158.71    3.10
   0 -16 -11  158.79    3.03
 -16  16  -8   68.38    2.79
   0 -16  -8   68.32    2.82
 -16  16  -8   64.07    2.65
 -16  16  -5  380.92    6.68
   0 -16  -5  374.88    7.22
 -16  16  -5  378.14    7.15
 -16   0   5  358.95    6.33
 -16  16  -2  322.82    5.98
 -16   0   2  324.41    6.56
 -16  16  -2  322.74    6.56
 -16  16   1   48.04    2.29
 -16   0  -1   45.87    2.59
   0 -16   4  305.80    6.96
 -16   0  -4  328.04    6.52
   0  16  -7  222.85    4.92
  -1  17  -6   34.54    2.04
 -17  16   3   46.87    2.29
 -16  -1  -3   44.49    2.44
   1 -17   3   41.01    2.54
 -17  16   0   29.91    1.87
   1 -17   0   27.27    2.19
 -16  -1   0   26.30    1.97
 -17  16  -3   20.69    1.57
   1 -17  -3   21.19    1.70
 -17  16  -3   23.28    1.86
 -16  -1   3   20.99    1.72
 -17  16  -6   37.05    2.05
   1 -17  -6   32.82    2.00
 -16  -1   6   33.09    1.86
 -17  16  -9   39.86    1.85
   1 -17  -9   39.51    1.82
 -17  16  -9   40.81    1.91
  17 -15 -10   12.63    0.81
  -2  17  -7  198.27    4.79
 -15  -2  -4    2.35    0.75
 -17  15   4    2.18    0.74
 -17  15   1  215.80    5.18
   2 -17   1  204.73    5.78
 -15  -2  -1  217.49    5.55
 -17  15  -2   54.00    2.64
 -17  15  -2   49.82    2.62
 -15  -2   2   54.82    2.83
 -17  15  -5  120.75    3.52
 -17  15  -5  112.27    3.72
 -17  15  -5  118.76    3.65
   2 -17  -5  107.33    3.72
 -17  15  -5  115.59    3.95
 -15  -2   5  112.22    3.75
 -17  15  -8  251.77    5.08
   2 -17  -8  251.62    5.07
 -15  -2   8  244.74    4.45
 -17  15  -8  249.72    5.15
  17 -14 -11   50.42    1.48
  -3  17  -8    0.92    0.55
 -14  -3  -5  103.31    3.52
   3 -17   2   41.89    2.58
 -14  -3  -2   41.66    2.46
 -14  -3   1    0.21    0.77
 -17  14  -1    0.29    0.54
 -17  14  -1   -0.10    0.61
 -17  14  -4   57.41    2.47
 -17  14  -4   47.24    2.49
 -17  14  -4   48.83    2.60
 -14  -3   4   50.17    2.79
 -17  14  -7   42.17    2.35
 -17  14  -7   44.23    2.24
 -17  14  -7   35.51    2.07
   3 -17  -7   42.98    2.24
 -14  -3   7   42.02    2.26
 -17  14 -10    2.17    0.62
 -17  14 -10    1.19    0.53
   3 -17 -10    0.92    0.40
  -4  17  -9  188.84    4.47
  -4  17  -6  199.30    5.20
 -13  -4  -6  207.41    5.01
 -13  -4  -3  249.37    5.71
 -17  13   0  457.35    7.94
 -13  -4   0  477.53    8.34
 -17  13  -3    2.07    0.71
 -17  13  -3    2.49    0.75
 -17  13  -6    0.83    0.53
 -17  13  -6    1.25    0.72
 -17  13  -6    0.89    0.56
 -17  13  -9  347.21    5.97
 -17  13  -9  341.93    6.00
   4 -17  -9  334.17    5.45
 -13  -4   9  324.23    5.46
 -17  13  -9  333.62    6.05
  -5  17 -10  272.82    4.88
  -5  17  -7    2.39    0.83
 -12  -5  -7    2.63    0.72
 -12  -5  -4  422.75    7.72
 -12  -5  -4  420.07    7.15
 -17  12   1  225.37    5.69
 -12  -5  -1  224.48    5.65
 -17  12  -2   58.90    2.78
 -17  12  -2   60.56    2.82
 -17  12  -5  419.39    6.76
 -17  12  -5  401.99    7.18
 -17  12  -8   98.64    3.50
 -17  12  -8  106.52    3.54
 -17  12 -11   45.81    1.91
 -17  12 -11   42.47    1.93
  -6  17 -11   39.48    1.72
  17 -11 -11   35.17    1.60
  -6  17  -8  132.40    4.05
 -11  -6  -8  110.36    3.72
 -11  -6  -5    1.04    0.47
  -6  17  -5    0.92    0.70
 -11  -6  -5    2.25    0.72
 -11  -6  -2  293.11    6.19
 -11  -6  -2  278.80    6.45
 -11  -6  -2  280.00    6.11
 -17  11  -1   43.98    2.54
 -17  11  -1   31.88    2.02
 -17  11  -4   32.85    2.16
 -17  11  -4   36.38    2.18
 -17  11  -7    1.02    0.64
 -17  11  -7   -0.05    0.66
 -17  11  -7    1.44    0.67
 -17  11 -10   73.81    2.74
 -17  11 -10   68.61    2.67
  -7  17 -12  105.62    2.34
  17 -10 -12   97.51    2.26
  -7  17  -9  187.73    4.78
 -10  -7  -9  155.12    4.30
  -7  17  -6  281.59    6.37
 -10  -7  -6  237.29    5.92
 -10  -7  -3  264.93    5.96
 -10  -7  -3  260.69    5.65
 -10  -7   0   16.25    1.58
 -17  10   0   21.97    1.85
  10   7   0   24.15    3.60
 -17  10  -3  179.38    4.83
 -17  10  -3  128.36    3.94
 -17  10  -6  258.15    5.78
 -17  10  -6  268.39    5.71
 -17  10  -9    2.94    0.78
 -17  10  -9    2.33    0.73
 -17  10 -12   87.17    2.27
  -8  17 -10    2.69    0.71
  -9  -8 -10    2.98    0.70
  -8  17  -7    5.56    1.10
  -9  -8  -7    5.69    1.08
  -9  -8  -4   46.77    2.70
  -8  17  -4   45.77    2.59
  -9  -8  -4   44.61    2.21
  -9  -8  -1    5.04    0.96
  -9  -8  -1    4.35    0.94
  -9  -8  -1    5.62    1.07
  -8  17  -1    5.88    1.90
 -17   9  -2    1.23    0.73
 -17   9  -2    2.54    0.62
 -17   9  -5    0.87    0.59
 -17   9  -8  121.93    3.90
 -17   9 -11    0.13    0.43
 -17   9 -11    0.88    0.49
  -9  17 -11   26.27    1.55
  -8  -9 -11   27.97    1.60
  -9  17  -8   77.53    3.40
  -8  -9  -8   72.30    3.22
  -9  17  -5   14.19    1.55
  -8  -9  -5   11.64    1.31
  -8  -9  -5   15.62    1.66
  -8  -9  -2    3.05    0.71
  -8  -9  -2    1.98    0.73
  -8  -9  -2    2.12    0.69
  -8  -9   1   36.54    2.48
 -17   8  -1   34.69    2.23
   8   9  -1   30.95    3.98
 -17   8  -4    7.36    1.13
 -17   8  -7   62.31    2.81
 -17   8 -10   10.45    1.08
 -17   8 -10   10.63    1.09
 -10  17 -12   87.89    2.33
  -7 -10 -12   90.97    2.37
 -10  17  -9   60.34    2.76
  -7 -10  -9   61.11    2.84
 -10  17  -6  151.67    4.70
  -7 -10  -6  155.92    4.95
 -10  17  -3  281.54    6.22
  -7 -10  -3  284.40    6.68
 -17   7   0   44.74    2.55
  -7 -10   0   40.48    2.57
 -17   7   0   45.97    2.28
 -17   7  -3   73.75    3.06
 -17   7  -6   80.74    3.12
 -17   7  -9  104.42    3.32
 -17   7 -12   20.34    1.09
 -11  17 -10    0.52    0.58
  -6 -11 -10    0.65    0.56
 -11  17  -7  200.19    5.52
  -6 -11  -7  190.61    5.33
 -11  17  -4   77.75    3.33
  -6 -11  -4   82.58    3.65
 -11  17  -4   78.27    3.26
  -6 -11  -1    2.92    0.89
 -11  17  -1    4.02    0.74
  -6 -11  -1    3.19    0.85
 -11  17  -1    3.08    0.75
 -17   6  -2  227.98    5.39
 -17   6  -2  223.16    5.30
  -6 -11   2  228.49    6.13
 -17   6  -5  149.53    4.16
 -17   6  -8   52.96    2.36
 -17   6 -11   26.03    1.41
 -12  17 -11  215.09    4.19
  -5 -12 -11  216.24    4.22
 -12  17  -8   17.73    1.64
  -5 -12  -8   18.13    1.70
 -12  17  -5  295.55    6.42
  -5 -12  -5  284.63    6.66
 -12  17  -5  300.04    6.56
  -5 -12  -2  351.87    7.46
  -5 -12  -2  340.15    7.47
 -17   5   2  347.69    6.19
 -12  17  -2  340.03    6.66
 -17   5  -1    1.98    0.69
 -17   5  -1    1.94    0.61
  -5 -12   1    1.39    0.73
 -17   5  -4  164.88    4.27
 -17   5  -7  130.28    3.64
 -13  17 -12   46.87    1.58
  -4 -13 -12   46.97    1.58
 -13  17  -9    5.50    0.99
  -4 -13  -9    5.24    0.94
 -13  17  -6  513.28    8.43
  -4 -13  -6  505.71    8.72
  -4 -13  -3  154.35    4.99
 -17   4   3  158.75    4.15
 -13  17  -3  154.83    4.61
  -4 -13   0   85.98    3.77
 -17   4   0   80.96    3.18
 -17   4  -3  412.86    7.29
  -4 -13   3  411.89    8.28
 -17   4  -6  211.34    4.49
 -14  17 -10  135.99    3.57
  -3 -14 -10  139.46    3.60
 -14  17  -7    0.42    0.51
 -14  17  -7    1.22    0.75
  -3 -14  -7    1.00    0.77
  -3 -14  -4  159.52    4.98
 -17   3   4  161.46    4.12
 -14  17  -4  157.70    4.64
 -17   3   1   11.93    1.23
  -3 -14  -1    9.49    1.38
 -17   3   1   10.34    1.21
  -3 -14  -1   10.24    1.47
 -14  17  -1   12.45    1.37
 -17   3  -2    1.17    0.73
  -3 -14   2    1.89    0.84
 -17   3 -11    1.12    0.36
 -15  17 -11   34.67    1.49
  -2 -15 -11   34.31    1.46
 -15  17  -8    7.82    1.09
  -2 -15  -8    8.43    1.13
 -15  17  -8    7.95    0.98
 -15  17  -5  237.39    4.99
  -2 -15  -5  223.89    5.72
 -17   2   5  224.65    4.70
 -15  17  -5  223.88    5.56
 -17   2   2   29.50    1.84
  -2 -15  -2   32.29    2.36
  -2 -15  -2   27.94    2.14
 -17   2   2   28.74    1.92
 -15  17  -2   28.86    2.04
  -2 -15   1  181.17    5.50
 -17   2  -1  173.57    4.79
 -17   2  -4   91.12    3.48
 -16  17  -9   77.57    2.65
  -1 -16  -9   79.77    2.70
 -16  17  -9   76.22    2.46
 -16  17  -6   68.81    2.69
  -1 -16  -6   65.89    2.95
 -17   1   6   67.76    2.44
 -16  17  -3   14.68    1.28
  -1 -16  -3   13.42    1.46
 -17   1   3   13.60    1.33
 -16  17  -3   14.59    1.49
 -17   1   0    2.58    0.79
  -1 -16   0    4.08    1.04
  -1 -16   3  170.31    5.24
 -17   1  -3  177.42    4.78
   1  16  -6    9.07    1.06
 -17  17 -10   15.08    0.95
   0 -17 -10   14.10    0.89
   0 -17 -10   12.31    0.84
 -17  17  -7   19.97    1.41
   0 -17  -7   22.81    1.57
 -17  17  -7   23.06    1.52
 -17  17  -4   24.04    1.64
   0 -17  -4   23.13    1.74
 -17  17  -4   27.87    2.01
 -17   0   4   25.75    1.75
 -17  17  -1   27.63    1.68
   0 -17  -1   29.59    2.24
 -17   0   1   27.42    1.92
 -17  17  -1   28.42    1.99
 -17   0  -2    3.81    0.87
   0 -17   2    1.76    0.76
   0  17  -5    0.14    0.50
  -1  18  -7   12.11    1.05
 -17  -1  -4  352.39    6.18
   1 -18   1  118.88    4.17
 -18  17   1  124.81    3.49
 -17  -1  -1  127.00    4.01
 -17  -1   2    0.59    0.56
 -18  17  -2    0.10    0.49
 -18  17  -5  188.23    4.26
   1 -18  -5  185.33    4.37
 -17  -1   5  182.39    4.16
 -18  17  -8  145.29    3.11
   1 -18  -8  149.16    3.20
 -18  17  -8  154.82    3.38
  -2  18  -8   75.36    2.44
 -18  16   5  183.86    4.10
  -2  18  -5  136.45    4.01
 -18  16   2    9.72    1.10
   2 -18   2    9.36    1.28
 -16  -2  -2   10.13    1.28
 -18  16  -1  260.29    5.49
   2 -18  -1  253.55    6.27
 -16  -2   1  264.56    5.96
 -18  16  -1  249.02    5.62
 -18  16  -4  203.74    4.73
 -18  16  -4  208.52    5.06
 -16  -2   4  205.82    4.90
 -18  16  -7   17.59    1.36
 -18  16  -7   16.95    1.26
   2 -18  -7   17.42    1.28
 -16  -2   7   17.17    1.23
  -3  18  -9   52.55    1.96
 -18  15   9   49.33    1.67
  -3  18  -6    1.04    0.63
 -18  15   6    2.26    0.59
 -18  15   3  191.30    4.77
 -15  -3  -3  194.41    4.94
 -18  15   0   83.59    3.17
   3 -18   0   86.84    3.69
 -15  -3   0   94.85    3.70
 -18  15   0   86.87    3.38
 -18  15  -3   27.40    1.84
 -18  15  -3   32.12    2.08
 -15  -3   3   31.10    2.14
 -18  15  -6   70.59    2.60
 -18  15  -6   61.68    2.66
 -18  15  -6   65.68    2.55
 -15  -3   6   64.73    2.68
 -18  15  -9   16.38    1.16
   3 -18  -9   16.88    1.07
 -18  15  -9   18.41    1.29
  -4  18 -10   15.51    0.98
 -18  14  10   13.88    0.88
  18 -14 -10   14.00    0.91
  -4  18  -7  157.27    4.22
 -18  14   4   63.01    2.90
 -14  -4  -4   61.28    2.70
 -18  14   1   14.84    1.49
   4 -18   1   12.41    1.42
 -14  -4  -1   13.85    1.51
 -18  14  -2  144.29    4.32
 -18  14  -2  139.40    4.27
 -14  -4   2  148.76    4.67
 -18  14  -5  114.68    3.72
 -14  -4   5  123.10    4.16
 -18  14  -8  142.50    3.84
 -18  14  -8  151.55    3.75
 -18  14  -8  141.81    3.59
 -14  -4   8  140.23    3.55
  18 -13 -11    1.38    0.32
  -5  18  -8   48.33    2.30
 -13  -5  -5   87.79    3.06
 -13  -5  -5   97.91    3.57
 -18  13   2   60.90    2.95
 -13  -5  -2   59.02    2.87
 -18  13  -1  125.73    4.10
 -18  13  -1  124.70    3.99
 -13  -5   1  134.01    4.51
 -18  13  -4   12.57    1.19
 -18  13  -4   10.72    1.28
 -18  13  -4   10.49    1.24
 -18  13  -7    1.42    0.63
 -18  13  -7    1.23    0.78
 -18  13  -7    1.47    0.53
 -18  13 -10   67.45    2.28
 -18  13 -10   63.49    2.31
  -6  18  -9   43.25    2.12
 -12  -6  -9   44.58    1.96
 -12  -6  -6   63.70    2.44
  -6  18  -6   64.79    3.03
 -12  -6  -3    4.67    0.86
 -18  12   0   35.36    2.30
 -12  -6   0   35.40    2.38
 -18  12  -3    0.62    0.69
 -18  12  -3    3.30    0.76
 -18  12  -6   12.67    1.25
 -18  12  -6   14.26    1.46
 -18  12  -9   51.23    2.24
 -18  12  -9   49.77    2.28
  -7  18 -10   14.93    1.17
 -11  -7 -10   15.67    1.11
  -7  18  -7  261.20    5.73
 -11  -7  -7  222.02    5.32
 -11  -7  -4  248.38    5.22
 -11  -7  -4  272.06    6.31
 -18  11   1   41.98    2.53
 -11  -7  -1   40.05    2.40
 -18  11  -2  564.76    8.55
 -18  11  -2  430.55    7.25
 -18  11  -5  161.46    4.47
 -18  11  -8   15.07    1.43
 -18  11  -8   16.78    1.43
 -18  11 -11  164.15    3.21
 -18  11 -11  158.82    3.26
  -8  18 -11   28.68    1.38
 -10  -8 -11   26.62    1.25
  18 -10 -11   25.42    1.27
  -8  18  -8  139.69    4.20
 -10  -8  -8  141.81    4.17
  -8  18  -5   43.12    2.55
 -10  -8  -5   43.59    2.59
 -10  -8  -2    1.40    0.59
 -10  -8  -2    2.24    0.73
 -10  -8  -2    3.15    1.01
 -18  10  -1  113.43    4.03
 -18  10  -1   70.56    2.83
 -18  10  -4   75.34    3.15
 -18  10  -4   75.04    2.95
 -18  10  -7  171.91    4.53
 -18  10 -10    1.93    0.55
 -18  10 -10    1.77    0.56
  18  -9 -12   64.54    1.58
  -9  18  -9    0.93    0.61
  -9  -9  -9    0.40    0.52
  -9  18  -6  356.24    7.01
  -9  -9  -6  373.91    7.35
  -9  18  -3  350.83    6.94
  -9  -9  -3  282.05    6.31
  -9  -9  -3  365.43    7.48
  -9  -9  -3  261.59    5.36
  -9  -9   0  167.47    5.08
 -18   9   0  168.11    4.90
 -18   9  -3  816.68   10.34
 -18   9  -6    8.88    1.15
 -18   9  -9   68.73    2.58
 -18   9  -9   69.71    2.64
 -10  18 -10   29.03    1.67
  -8 -10 -10   29.49    1.70
 -10  18  -7   98.24    3.65
  -8 -10  -7  103.86    3.86
 -10  18  -4    2.04    0.74
  -8 -10  -4    2.64    0.74
  -8 -10  -4    4.13    0.97
 -18   8   1   39.50    2.49
 -10  18  -1   31.62    2.01
  -8 -10  -1   38.21    2.45
 -10  18  -1   42.62    2.21
  -8 -10  -1   26.33    1.84
 -18   8  -2  170.42    4.74
  -8 -10   2  171.99    5.32
 -18   8  -5    1.31    0.67
 -18   8  -8  200.40    4.59
 -18   8 -11   19.11    1.15
 -11  18 -11   50.18    1.86
  -7 -11 -11   51.45    1.88
  18  -7 -11   46.41    1.65
 -11  18  -8    5.76    1.04
  -7 -11  -8    7.18    1.09
 -11  18  -5  516.67    8.36
  -7 -11  -5  538.32    8.99
  -7 -11  -2   40.01    2.53
  -7 -11  -2   40.96    2.64
 -11  18  -2   44.62    2.38
 -18   7  -1   75.70    3.22
  -7 -11   1   78.24    3.59
 -18   7  -4   92.80    3.34
 -18   7  -7   11.87    1.17
 -18   7 -10   36.16    1.70
 -18   7 -10   33.76    1.55
 -12  18  -9   14.49    1.33
  -6 -12  -9   13.37    1.32
 -12  18  -6   66.65    3.17
  -6 -12  -6   64.68    3.19
  -6 -12  -3  160.36    5.03
  -6 -12  -3  168.55    5.10
 -12  18  -3  164.45    4.62
 -18   6   0    2.05    0.61
 -18   6   0    3.87    0.87
  -6 -12   0    4.38    1.03
 -12  18   0    1.89    0.68
 -18   6  -3    1.63    0.64
 -18   6  -6    8.39    1.01
 -18   6  -9   67.75    2.24
 -13  18 -10  159.73    3.66
  -5 -13 -10  159.74    3.68
 -13  18  -7   86.45    3.29
  -5 -13  -7   93.23    3.61
  -5 -13  -4  153.36    4.81
  -5 -13  -4  144.99    4.74
 -13  18  -4  149.19    4.42
  -5 -13  -1  236.91    6.16
 -18   5   1  222.98    4.98
 -13  18  -1  226.82    5.43
 -18   5  -2    0.84    0.59
 -18   5  -2    0.69    0.43
  -5 -13   2    1.11    0.72
 -18   5  -5    0.39    0.41
 -18   5 -11   21.93    1.08
 -14  18 -11    2.85    0.49
  -4 -14 -11    2.27    0.41
 -14  18  -8    8.18    1.10
  -4 -14  -8    9.94    1.09
  -4 -14  -8    9.79    1.20
 -14  18  -5    0.40    0.58
  -4 -14  -5    1.10    0.81
 -14  18  -2   16.73    1.41
 -18   4   2   12.37    1.31
  -4 -14  -2   15.85    1.74
  -4 -14  -2   15.56    1.68
 -18   4   2   14.96    1.35
 -14  18  -2   14.84    1.48
 -18   4  -1    0.95    0.61
 -18   4  -1    0.83    0.39
  -4 -14   1    0.15    0.74
 -18   4 -10    0.77    0.37
 -15  18  -9  202.05    4.15
  -3 -15  -9  192.37    3.75
  -3 -15  -9  205.44    4.28
 -15  18  -6  176.01    4.46
  -3 -15  -6  216.30    5.28
 -15  18  -3  341.96    6.02
  -3 -15  -3  334.95    7.04
 -18   3   3  335.97    5.88
 -15  18  -3  344.50    6.65
  -3 -15   0  162.48    5.09
 -18   3   0  154.25    4.30
 -15  18   0  154.58    4.47
  -3 -15   3   68.81    3.37
 -18   3  -3   69.02    2.98
 -16  18 -10    1.58    0.41
  -2 -16 -10    0.11    0.35
 -16  18  -7   47.13    2.18
  -2 -16  -7   44.53    2.23
 -16  18  -7   44.32    1.92
 -16  18  -4   31.90    1.84
 -18   2   4   33.76    1.86
  -2 -16  -4   31.60    2.10
 -18   2   4   32.14    1.78
 -16  18  -4   31.54    2.08
  -2 -16  -1   19.60    1.82
 -18   2   1   19.17    1.56
 -16  18  -1   17.79    1.59
  -2 -16   2   37.73    2.52
 -18   2  -2   38.99    2.22
 -17  18  -8  235.55    4.12
  -1 -17  -8  251.63    4.58
  -1 -17  -8  238.81    4.34
 -17  18  -8  244.85    4.03
 -17  18  -5   79.66    2.63
 -17  18  -5   76.94    2.64
  -1 -17  -5   77.73    3.00
 -18   1   5   74.94    2.49
 -18   1   2  134.81    3.85
 -17  18  -2  138.49    4.18
 -18   1  -1  264.81    5.60
  -1 -17   1  261.23    6.24
   0 -18  -9    8.46    0.70
 -18   0   6    0.10    0.31
 -18  18  -6   -0.35    0.43
   0 -18  -6    0.31    0.38
 -18  18  -3   17.75    1.29
   0 -18  -3   18.40    1.65
 -18   0   3   16.31    1.36
 -18  18  -3   19.04    1.58
 -18  18   0   44.15    1.91
 -18   0   0   41.71    2.24
 -18  18   0   44.20    2.36
 -18   0  -3   10.03    1.17
   0  18  -6   24.37    1.48
  -1  19  -5    9.63    1.00
   1 -19   2   34.48    2.05
 -18  -1  -2   37.55    2.01
 -19  18   2   38.07    2.06
 -19  18  -1   22.76    1.39
   1 -19  -1   23.92    1.80
 -18  -1   1   23.20    1.63
 -19  18  -1   22.39    1.65
 -19  18  -4   50.36    2.02
   1 -19  -4   54.17    2.56
 -18  -1   4   49.08    2.06
   1 -19  -7   74.81    2.48
 -19  18  -7   67.67    2.03
  -2  19  -6   28.80    1.66
 -19  17   3   42.81    1.88
 -17  -2  -3   44.67    2.23
 -19  17   0  216.09    4.56
 -19  17   0  212.37    4.92
   2 -19   0  202.20    5.17
 -19  17  -3    7.66    0.94
   2 -19  -3    8.05    1.14
 -17  -2   3    7.84    1.04
 -19  17  -3    7.12    1.06
 -19  17  -6   30.16    1.61
 -17  -2   6   30.51    1.53
   2 -19  -9   79.24    2.08
  -3  19  -7    0.57    0.45
 -19  16   7   -0.34    0.37
 -19  16   4   45.46    2.12
  -3  19  -4   37.90    2.15
 -16  -3  -4   41.96    2.11
 -16  -3  -1    2.75    0.79
 -19  16   1    2.16    0.63
   3 -19   1    2.51    0.77
 -19  16   1    2.20    0.72
 -19  16  -2    1.74    0.59
   3 -19  -2    0.62    0.66
 -19  16  -2    0.56    0.67
 -19  16  -5   46.44    2.19
 -16  -3   5   48.22    2.27
 -16  -3   8    1.36    0.36
 -19  16  -8    1.85    0.50
 -19  15   8  268.25    4.12
  -4  19  -8  297.83    4.93
 -19  15   5   27.51    1.73
  -4  19  -5   24.46    1.76
 -15  -4  -5   27.73    1.66
 -19  15   2  204.58    4.92
 -15  -4  -2  206.54    5.04
 -19  15  -1  401.28    6.92
   4 -19  -1  386.08    7.43
 -19  15  -1  407.19    6.97
 -19  15  -4   26.70    1.76
 -19  15  -4   29.00    1.91
 -15  -4   4   28.78    1.99
 -19  15  -7  170.31    3.97
 -19  15  -7  175.59    3.70
 -15  -4   7  163.81    3.73
  -5  19  -9   68.14    2.20
 -19  14   9   63.89    1.97
 -19  14   6    9.67    1.09
  -5  19  -6    8.27    1.15
 -19  14   3   20.17    1.69
 -14  -5  -3   18.94    1.55
 -19  14   0    7.49    1.08
   5 -19   0    6.82    1.08
 -14  -5   0    8.37    1.26
 -19  14   0    7.92    1.08
 -14  -5   3    1.61    0.78
 -19  14  -3    2.06    0.70
 -19  14  -3    2.41    0.74
 -14  -5   6    1.71    0.67
 -19  14  -6    2.26    0.63
 -19  14  -6    3.00    0.75
 -14  -5   9    1.26    0.37
 -19  14  -9    1.30    0.49
  -6  19 -10   95.29    2.29
 -19  13  10   94.49    2.22
  19 -13 -10   88.38    2.09
  -6  19  -7  272.92    5.37
 -19  13   4   20.14    1.71
  -6  19  -4   17.61    1.58
 -13  -6  -4   15.38    1.32
 -19  13   1  317.12    6.57
 -13  -6  -1  323.09    6.58
 -19  13  -2  171.03    4.69
 -13  -6   2  186.94    5.22
 -19  13  -5   -0.16    0.49
 -19  13  -5    0.19    0.58
 -19  13  -8  235.85    4.70
 -19  13  -8  243.76    4.55
 -13  -6   8  227.84    4.56
  -7  19  -8   18.60    1.45
 -12  -7  -8   19.06    1.37
  -7  19  -5  228.19    5.50
 -12  -7  -5  213.95    4.35
 -12  -7  -2    4.57    0.86
 -19  12   2    6.47    1.18
 -19  12  -1   81.88    3.29
 -12  -7   1   91.93    3.66
 -19  12  -4   29.24    1.67
 -19  12  -4   29.20    1.97
 -19  12  -4   24.23    1.72
 -19  12  -7   20.81    1.57
 -19  12  -7   21.37    1.51
 -19  12 -10   43.72    1.67
 -19  12 -10   41.96    1.72
  -8  19  -9   16.70    1.28
 -11  -8  -9   17.12    1.23
  -8  19  -6   91.03    3.43
 -11  -8  -6   96.07    3.51
 -19  11   3   27.26    2.09
  -8  19  -3   23.39    1.81
 -11  -8  -3   27.06    1.86
 -19  11   0   50.89    2.72
 -19  11   0   47.89    2.30
 -11  -8   0   51.43    2.68
 -19  11  -3   79.07    3.26
 -19  11  -3   78.15    2.96
 -19  11  -6    8.08    1.12
 -19  11  -6    7.16    0.92
 -19  11  -9   41.94    1.90
 -19  11  -9   39.02    1.86
  -9  19 -10    0.11    0.39
 -10  -9 -10    0.01    0.33
  -9  19  -7   14.97    1.47
 -10  -9  -7   13.94    1.40
  -9  19  -4   78.26    3.31
 -10  -9  -4   80.81    3.16
 -10  -9  -4   75.95    3.35
 -10  -9  -1   27.18    2.04
 -10  -9  -1   26.88    1.86
 -19  10  -2  164.63    4.60
 -19  10  -5    3.72    0.82
 -19  10  -8   13.31    1.24
 -19  10  -8   13.42    1.18
 -19  10 -11   84.07    2.00
 -10  19 -11   42.38    1.47
  19  -9 -11   37.82    1.29
 -10  19  -8   12.34    1.25
  -9 -10  -8   13.07    1.29
 -10  19  -5  325.66    6.54
  -9 -10  -5  329.88    6.80
  -9 -10  -5  348.04    6.40
  -9 -10  -2   88.44    3.62
 -10  19  -2   85.47    3.35
  -9 -10  -2   83.92    3.00
 -19   9  -1   -0.07    0.64
 -19   9  -4  124.50    3.86
 -19   9  -7  117.46    3.52
 -19   9 -10   -0.05    0.38
 -19   9 -10    0.19    0.33
 -11  19  -9   16.26    1.30
  -8 -11  -9   16.68    1.29
 -11  19  -6    0.99    0.73
  -8 -11  -6    1.45    0.57
  -8 -11  -6    0.36    0.67
 -11  19  -3   11.38    1.31
  -8 -11  -3   11.12    1.34
  -8 -11  -3   13.17    1.50
 -11  19  -3   15.25    1.38
  -8 -11   0  140.31    4.65
 -19   8   0  145.58    4.50
 -11  19   0   97.57    3.31
 -11  19   0  150.55    3.97
  -8 -11   0  105.49    3.62
 -19   8  -3   22.98    1.77
 -19   8  -6   14.11    1.32
 -19   8  -9   37.44    1.74
 -19   8  -9   37.17    1.66
 -12  19 -10  134.28    3.11
  -7 -12 -10  137.84    3.11
 -12  19  -7    4.08    0.82
  -7 -12  -7    3.93    0.88
  -7 -12  -7    4.22    0.75
 -12  19  -4  594.09    8.52
  -7 -12  -4  608.35    9.42
 -19   7   1  254.92    5.81
  -7 -12  -1  251.19    6.15
 -12  19  -1  260.29    5.48
 -19   7  -2   48.48    2.43
 -19   7  -5  221.32    4.76
 -19   7  -8  107.22    2.91
  -6 -13  -8    4.20    0.66
  -6 -13  -8    4.79    0.87
 -13  19  -8    3.39    0.76
 -13  19  -5    4.35    0.91
  -6 -13  -5    3.78    0.87
  -6 -13  -5    4.91    1.11
 -19   6   2   10.00    1.26
 -13  19  -2   10.24    1.12
  -6 -13  -2   13.08    1.52
 -19   6   2   11.36    1.11
 -13  19  -2   13.36    1.36
 -19   6  -1    0.83    0.48
  -6 -13   1    0.25    0.77
 -13  19   1   -0.48    0.66
 -19   6  -4   11.36    1.11
 -19   6  -7   11.12    0.98
 -19   6 -10   12.72    0.90
 -14  19  -9   67.35    2.33
  -5 -14  -9   66.08    2.35
 -14  19  -6    1.59    0.63
  -5 -14  -6    1.41    0.67
  -5 -14  -6    0.95    0.64
 -14  19  -3  473.93    7.35
 -19   5   3  501.96    7.82
  -5 -14  -3  618.03    9.34
  -5 -14  -3  611.71    9.45
 -19   5   3  596.75    7.18
 -14  19  -3  602.55    8.44
 -19   5   0    8.16    1.02
 -19   5   0   10.84    1.17
 -14  19   0   11.70    1.23
 -19   5  -3   71.29    2.58
 -15  19 -10   -0.15    0.31
  -4 -15 -10   -0.23    0.33
 -15  19  -7   20.03    1.43
  -4 -15  -7   19.63    1.46
  -4 -15  -7   20.97    1.58
 -15  19  -4    0.92    0.47
 -19   4   4    1.85    0.58
  -4 -15  -4    1.97    0.81
  -4 -15  -4    1.66    0.76
 -15  19  -4    2.34    0.78
  -4 -15  -1   64.94    3.14
 -19   4   1   57.92    2.45
 -19   4   1   55.87    2.44
 -15  19  -1   58.87    2.69
  -4 -15   2    2.32    0.81
 -19   4  -2    0.31    0.58
 -16  19  -8   49.87    1.93
  -3 -16  -8   51.36    1.96
  -3 -16  -8   52.25    2.08
 -16  19  -5   19.46    1.38
 -19   3   5   20.55    1.39
  -3 -16  -5   21.42    1.72
  -3 -16  -5   20.77    1.64
 -19   3   2  122.31    3.45
 -16  19  -2  133.90    3.99
  -3 -16  -2  135.84    4.42
  -3 -16   1   10.27    1.41
 -19   3  -1    9.69    1.16
 -16  19   1   10.08    1.19
 -17  19  -6    0.22    0.34
  -2 -17  -6    0.69    0.61
  -2 -17  -6   -0.08    0.50
  -2 -17  -3   54.22    2.70
 -19   2   3   48.79    2.09
 -17  19  -3   55.02    2.53
  -2 -17   0   52.16    2.75
 -17  19   0   51.40    2.48
  -1 -18  -7  136.52    3.26
  -1 -18  -4   76.53    2.99
 -19   1   4   66.45    2.23
  -1 -18  -1   55.17    2.68
 -19   1   1   51.12    2.25
 -18  19  -1   53.19    2.46
  -1 -18   2   78.63    3.17
 -19   1  -2   82.00    2.90
 -18  19   2   79.69    2.93
   1  18  -5   41.91    1.88
   0 -19  -5    6.60    0.86
 -19   0   5    5.71    0.61
 -19  19  -5    4.95    0.59
   0 -19  -2   58.85    2.61
 -19   0   2   56.31    2.22
 -19  19  -2   57.95    2.44
 -19   0  -1    5.00    0.82
   0 -19   1    4.70    0.85
 -19  19   1    5.72    0.86
   0  19  -4   78.42    2.54
 -20  19   6    1.49    0.35
  -1  20  -3  154.08    3.49
 -20  19   3  151.48    3.43
   1 -20   0   81.21    2.82
 -19  -1   0   85.33    2.70
 -20  19   0   85.57    2.78
 -20  19  -3   82.18    2.18
   1 -20  -3   88.69    2.88
 -19  -1   3   81.37    2.39
   1 -20  -6  112.52    2.74
  -2  20  -4    8.54    0.95
 -20  18   1    8.85    0.85
   2 -20   1    7.81    0.98
 -18  -2  -1    9.27    1.08
 -20  18   1    8.06    0.98
 -18  -2   2    4.95    0.82
 -20  18  -2    4.25    0.66
   2 -20  -2    4.91    0.89
 -20  18  -2    4.20    0.82
 -18  -2   5    0.92    0.38
 -20  18  -5    1.09    0.37
   2 -20  -5    1.10    0.51
 -20  17   5   72.45    2.05
  -3  20  -5   81.35    2.72
 -20  17   2  167.22    3.71
 -17  -3  -2  178.17    4.22
 -20  17   2  169.71    4.09
 -20  17  -1   11.02    1.03
   3 -20  -1   10.96    1.20
 -17  -3   1   12.10    1.23
 -20  17  -1   11.17    1.16
   3 -20  -4  197.53    4.65
 -17  -3   4  190.25    4.15
 -17  -3   7   49.13    1.51
 -20  17  -7   54.73    1.85
 -20  16   6   16.16    1.07
  -4  20  -6   19.21    1.36
 -16  -4  -3    0.44    0.48
 -20  16   3    1.22    0.50
 -20  16   0   67.52    2.69
 -16  -4   0   70.17    2.91
 -20  16   0   64.47    2.63
 -20  16  -3   35.01    1.87
   4 -20  -3   37.63    2.16
 -20  16  -3   38.59    2.06
 -16  -4   3   39.94    2.13
 -20  16  -6   26.73    1.52
 -16  -4   6   25.81    1.46
 -20  15   7   50.40    1.82
  -5  20  -7   55.04    2.14
 -20  15   4   32.63    1.85
  -5  20  -4   33.63    2.03
 -15  -5  -4   32.36    1.75
 -15  -5  -1   78.93    3.06
 -20  15   1   73.20    2.82
 -15  -5   2    3.21    0.81
 -20  15  -2    4.70    0.82
   5 -20  -2    3.76    0.82
 -20  15  -2    4.51    0.81
 -20  15  -5   61.33    2.47
 -15  -5   5   64.52    2.60
 -15  -5   8    0.92    0.32
 -20  15  -8    0.92    0.41
 -20  14   8    5.34    0.64
  -6  20  -8    5.90    0.76
 -20  14   5    0.84    0.55
  -6  20  -5   -0.27    0.66
 -14  -6  -5    0.70    0.37
 -20  14   2   58.67    2.70
 -14  -6  -2   58.84    2.59
 -20  14  -1   86.64    3.22
   6 -20  -1   77.01    3.11
 -20  14  -1   70.53    2.80
 -14  -6   1   93.66    3.51
 -14  -6   4    1.18    0.82
 -20  14  -4    0.14    0.57
 -20  14  -7  121.35    3.26
 -20  14  -7  126.78    2.97
 -14  -6   7  123.20    3.20
  -7  20  -9   44.76    1.68
 -20  13   9   40.04    1.51
 -20  13   6  159.69    4.00
  -7  20  -6  160.28    4.13
 -13  -7  -3    1.19    0.50
 -20  13   3    2.09    0.72
  -7  20  -3    0.89    0.69
 -20  13   0   56.83    2.64
 -13  -7   0   58.32    2.73
 -20  13  -3  134.63    3.89
 -13  -7   3  155.15    4.52
 -13  -7   6    1.73    0.70
 -20  13  -6    1.45    0.46
 -20  13  -6    1.86    0.66
 -20  13  -9   19.73    1.09
 -13  -7   9   17.88    0.98
 -20  13  -9   19.42    1.16
  20 -12 -10    5.65    0.53
  -8  20  -7    3.70    0.76
 -20  12   4   24.03    1.85
  -8  20  -4   25.05    1.87
 -12  -8  -4   19.06    1.28
 -20  12   1  108.65    3.76
 -12  -8  -1  104.11    3.50
 -20  12   1  100.81    3.19
 -12  -8   2    0.90    0.80
 -20  12  -2    0.37    0.65
 -20  12  -2    0.28    0.46
 -20  12  -5   48.90    2.08
 -20  12  -5   43.37    2.18
 -20  12  -8   31.18    1.63
 -20  12  -8   33.27    1.61
 -12  -8   8   31.54    1.66
  -9  20  -8   60.32    2.32
 -11  -9  -8   65.42    2.37
  -9  20  -5  321.46    6.18
 -20  11   2   23.42    1.83
  -9  20  -2   22.13    1.72
 -20  11  -1  349.04    6.52
 -11  -9   1  357.59    6.72
 -20  11  -4  258.90    4.65
 -20  11  -4  248.14    5.22
 -20  11  -7   11.41    1.11
 -20  11  -7   11.07    1.02
 -20  11 -10   87.67    2.03
 -10  20  -9    2.99    0.58
 -10 -10  -9    3.16    0.55
 -10  20  -6    1.66    0.65
 -10 -10  -6    2.68    0.80
 -20  10   3   20.23    1.72
 -10  20  -3   17.71    1.59
 -10 -10  -3   15.74    1.43
 -10 -10  -3   17.60    1.26
 -10 -10   0    2.33    0.71
 -20  10   0    3.01    0.91
 -10  20   0    1.98    0.62
 -20  10  -3    8.22    1.09
 -20  10  -6    1.24    0.50
 -20  10  -6    1.45    0.57
 -20  10  -9   -0.40    0.39
 -20  10  -9    0.06    0.34
 -11  20 -10    1.52    0.39
  20  -9 -10    1.34    0.33
 -11  20  -7   76.76    2.83
  -9 -11  -7   79.62    2.92
 -20   9   4  389.38    7.00
  -9 -11  -4  400.46    7.43
  -9 -11  -1    3.30    0.68
 -20   9   1    5.24    0.99
 -11  20  -1    3.51    0.71
  -9 -11  -1    5.62    1.03
 -20   9  -2  363.32    6.61
 -20   9  -5   62.83    2.53
 -20   9  -8   25.61    1.42
 -20   9  -8   25.66    1.41
 -12  20  -8    2.59    0.62
  -8 -12  -8    2.36    0.62
 -12  20  -5    6.07    0.94
  -8 -12  -5    4.58    0.80
  -8 -12  -5    5.98    1.06
 -20   8   2   19.02    1.63
 -12  20  -2   14.09    1.30
  -8 -12  -2   17.73    1.67
 -12  20  -2   20.51    1.47
 -20   8  -1   11.02    1.24
 -12  20   1   12.31    1.16
  -8 -12   1    8.40    1.06
 -20   8  -4   26.26    1.67
 -20   8  -7    5.80    0.75
 -20   8 -10    5.97    0.58
 -13  20  -9   28.32    1.42
  -7 -13  -9   28.74    1.43
 -13  20  -6    7.54    0.99
  -7 -13  -6    8.48    0.96
  -7 -13  -6    8.79    1.12
 -20   7   3  160.70    4.40
  -7 -13  -3  160.44    4.57
 -13  20  -3  165.49    4.20
 -20   7   0    3.54    0.77
  -7 -13   0    4.78    1.02
 -13  20   0    5.05    0.82
 -20   7  -3   37.59    1.94
 -20   7  -6   30.16    1.58
 -20   7  -9    5.22    0.61
 -14  20  -7   18.86    1.34
  -6 -14  -7   18.55    1.25
  -6 -14  -7   19.03    1.44
 -20   6   4   93.30    3.20
  -6 -14  -4   93.52    3.41
  -6 -14  -4   95.38    3.58
 -20   6   1    1.66    0.59
  -6 -14  -1    2.63    0.87
 -14  20  -1    3.62    0.76
 -20   6  -2   42.89    2.03
 -14  20   2   57.74    2.43
 -20   6  -5   83.20    2.52
 -15  20  -8   82.07    2.37
 -20   5   8   74.58    2.11
  -5 -15  -8   73.78    1.98
  -5 -15  -8   84.23    2.55
 -15  20  -5    1.07    0.49
 -20   5   5    1.41    0.47
  -5 -15  -5    1.10    0.55
  -5 -15  -5    0.73    0.58
 -20   5   2  283.64    4.84
 -15  20  -2  294.40    5.53
 -20   5  -1   13.17    1.13
  -5 -15   1   11.70    1.36
 -15  20   1   13.85    1.25
 -16  20  -6   46.43    1.87
 -20   4   6   43.17    1.75
  -4 -16  -6   47.41    2.12
  -4 -16  -6   46.11    2.14
 -20   4   3   35.46    1.75
  -4 -16  -3   38.56    2.21
 -20   4   3   36.31    1.64
 -16  20  -3   38.40    2.06
 -20   4   0    6.05    0.85
  -4 -16   0    6.70    1.11
 -16  20   0    6.43    0.94
 -17  20  -7  169.31    2.97
  -3 -17  -7  183.54    3.50
  -3 -17  -4    0.32    0.54
  -3 -17  -1  314.32    6.22
 -17  20  -1  311.58    5.62
 -17  20   2   42.11    2.07
  -2 -18  -5    4.27    0.76
  -2 -18  -2   18.07    1.51
 -20   2   2   17.63    1.21
 -18  20  -2   18.64    1.41
  -2 -18   1   12.79    1.31
 -20   2  -1   11.98    1.12
 -18  20   1   12.36    1.17
   2  18  -4   27.60    1.44
  -1 -19  -6   58.50    1.95
 -20   1   3    0.28    0.33
  -1 -19  -3    0.17    0.46
  -1 -19   0  122.76    3.53
 -20   1   0  120.77    3.10
 -19  20   0  127.34    3.39
 -19  20   3    4.94    0.73
 -19  20   6    7.26    0.66
 -20   0   4    0.79    0.27
   0 -20  -4    1.03    0.42
   0 -20  -1   68.91    2.46
 -20   0   1   70.13    2.20
 -20  20  -1   74.21    2.41
 -20  20   2    0.56    0.42
 -20  20   5    4.89    0.55
 -21  20   4    0.07    0.26
 -21  20   1   35.91    1.53
   1 -21  -2   12.54    0.95
 -20  -1   2   13.04    0.86
  -2  21  -5    1.70    0.36
 -21  19   5    1.49    0.34
  -2  21  -2   41.91    1.76
 -21  19   2   39.96    1.67
 -19  -2   1    4.00    0.63
 -21  19  -1    4.25    0.53
   2 -21  -1    3.32    0.61
 -21  19  -1    4.15    0.69
   2 -21  -4   14.46    1.03
 -19  -2   4   13.82    0.85
  -3  21  -6   47.24    1.52
 -21  18   6   43.32    1.43
 -21  18   3   18.57    0.99
  -3  21  -3   20.65    1.34
 -21  18   3   19.32    1.21
 -21  18   0   -0.17    0.34
   3 -21   0    0.41    0.43
 -21  18   0    0.11    0.43
 -21  18  -3  102.24    2.58
   3 -21  -3  104.70    2.98
 -18  -3   3  107.34    2.81
   3 -21  -6   29.35    1.34
 -21  17   4   -0.32    0.37
  -4  21  -4   -0.11    0.52
 -21  17   4   -0.01    0.38
 -21  17   1  247.36    4.33
 -21  17   1  250.11    4.62
 -21  17  -2   14.90    1.12
   4 -21  -2   17.36    1.32
 -17  -4   2   16.43    1.29
 -21  17  -2   15.85    1.23
 -21  17  -5   30.94    1.47
   4 -21  -5   33.73    1.69
 -17  -4   5   31.90    1.47
 -21  16   5   44.46    1.69
  -5  21  -5   52.40    2.12
 -16  -5  -2    2.23    0.64
 -21  16   2    2.40    0.59
  -5  21  -2    2.40    0.71
 -21  16   2    1.35    0.49
 -21  16  -1    9.96    1.02
   5 -21  -1    9.36    1.00
 -16  -5   1   10.64    1.16
 -21  16  -1    9.60    1.01
 -21  16  -4  117.03    3.12
   5 -21  -4  120.01    3.37
 -16  -5   4  121.98    3.31
 -16  -5   7   -0.10    0.25
 -21  16  -7    0.16    0.30
 -21  15   6   55.49    1.92
  -6  21  -6   56.96    2.12
 -21  15   3   67.51    2.47
  -6  21  -3   71.90    2.73
 -15  -6  -3   67.02    2.36
 -21  15   3   63.23    2.29
 -21  15   0  251.40    5.01
 -15  -6   0  259.86    5.22
 -21  15   0  245.96    4.77
 -21  15  -3   24.08    1.53
   6 -21  -3   24.89    1.62
 -15  -6   3   28.63    1.79
 -21  15  -6  121.82    3.03
 -15  -6   6  122.06    3.01
 -21  14   7    2.41    0.46
  -7  21  -7    1.94    0.55
 -14  -7  -4    0.21    0.32
  -7  21  -4    0.37    0.58
 -21  14   4   -0.14    0.38
 -21  14   1   22.93    1.59
 -14  -7  -1   22.91    1.58
 -21  14   1   18.86    1.34
 -14  -7   2    1.58    0.68
 -21  14  -2    2.21    0.67
   7 -21  -2    1.27    0.49
 -21  14  -2    1.52    0.53
 -21  14  -5   34.94    1.79
 -14  -7   5   35.97    1.92
 -14  -7   8    1.84    0.36
 -21  14  -8    1.54    0.40
 -21  13   8  100.30    2.33
  -8  21  -8  109.37    2.61
 -21  13   5    2.88    0.66
  -8  21  -5    3.54    0.77
 -21  13   2   36.72    2.06
  -8  21  -2   34.79    2.03
 -13  -8  -2   34.25    1.79
 -21  13   2   35.21    1.73
 -21  13  -1  102.60    3.38
 -21  13  -1   94.32    2.88
 -13  -8   1  100.98    3.37
 -13  -8   4    3.95    0.91
 -21  13  -4    3.31    0.72
 -21  13  -7  123.29    3.04
 -21  13  -7  122.45    2.66
 -13  -8   7  120.47    2.98
  -9  21  -9   15.81    0.90
 -21  12   6   36.00    1.79
  -9  21  -6   37.15    1.90
 -21  12   3   30.12    1.88
  -9  21  -3   33.02    1.99
 -12  -9  -3   28.75    1.49
 -21  12   0  109.93    3.48
 -12  -9   0  106.83    3.36
 -21  12  -3   33.05    1.89
 -12  -9   3   37.38    2.13
 -21  12  -6   28.77    1.61
 -21  12  -6   30.71    1.48
 -12  -9   6   31.57    1.83
 -10  21  -7   23.20    1.45
 -21  11   7   22.74    1.38
 -21  11   4   58.36    2.51
 -10  21  -4   58.48    2.52
 -11 -10  -1    3.87    0.68
 -21  11   1    4.63    0.84
 -10  21  -1    3.16    0.68
 -21  11  -2   16.77    1.46
 -10  21   2   14.14    1.10
 -11 -10   2   16.84    1.49
 -21  11  -5   14.95    1.25
 -21  11  -5   15.63    1.09
 -21  11  -8   11.13    0.84
 -11 -10   8   10.55    0.88
 -21  11  -8   10.16    0.83
 -11  21  -8  123.72    2.90
 -21  10   8  118.98    2.77
 -21  10   5   12.17    1.17
 -11  21  -5   12.34    1.17
 -21  10   2   56.48    2.59
 -11  21  -2   55.49    2.43
 -10 -11  -2   51.16    1.96
 -11  21   1  330.60    5.37
 -10 -11   1  339.77    5.80
 -21  10  -4    4.89    0.79
 -21  10  -7  116.07    2.89
 -21  10  -7  117.01    2.80
 -12  21  -9   24.16    1.12
 -21   9   9   22.18    1.02
 -12  21  -6   50.31    2.18
 -21   9   6   47.53    2.08
 -21   9   3  129.49    3.72
 -12  21  -3  128.51    3.54
  -9 -12  -3  137.00    3.92
 -21   9   0   36.87    2.02
 -12  21   0   35.61    1.78
 -21   9  -3   83.41    2.84
 -21   9  -6   71.97    2.34
 -21   9  -6   70.05    2.21
 -21   9  -9    6.47    0.57
  -9 -12   9    5.92    0.57
 -13  21  -7   75.07    2.39
 -21   8   7   70.19    2.28
 -21   8   4    0.29    0.53
 -13  21  -4    0.26    0.53
  -8 -13  -4    0.39    0.44
 -21   8   1  132.09    3.72
  -8 -13  -1  141.14    4.21
 -13  21  -1  140.45    3.43
 -21   8  -2   73.71    2.64
 -13  21   2   76.02    2.42
 -21   8  -5    0.11    0.38
 -21   8  -8   94.51    2.28
 -14  21  -8    6.34    0.66
 -21   7   8    5.55    0.57
 -14  21  -5   62.26    2.28
 -21   7   5   61.28    2.31
  -7 -14  -5   64.08    2.43
 -21   7   2  208.15    4.51
 -14  21  -2  206.74    4.22
  -7 -14  -2  214.85    5.05
 -14  21  -2  210.94    4.35
 -21   7  -1    8.79    0.96
 -14  21   1   10.16    0.99
  -7 -14   1    8.57    0.86
 -21   7  -4  113.07    2.90
 -14  21   4  117.45    2.91
 -15  21  -6   53.67    1.94
 -21   6   6   50.39    1.84
  -6 -15  -6   55.68    2.04
 -21   6   3    4.30    0.70
 -15  21  -3    3.60    0.60
  -6 -15  -3    4.19    0.80
 -21   6   0   11.76    1.04
  -6 -15   0   12.05    1.33
 -15  21   0   10.64    1.04
 -21   6  -3   17.53    1.11
 -15  21   3   17.04    1.20
 -16  21  -7    5.70    0.58
 -21   5   4   20.85    1.22
  -5 -16  -4   23.05    1.56
 -21   5   1   57.54    2.02
  -5 -16  -1   65.12    2.74
 -16  21  -1   62.26    2.37
 -16  21   2   13.25    1.11
 -16  21   5   44.73    1.74
  -4 -17  -5   72.94    2.41
  -4 -17  -2   87.08    3.05
 -17  21  -2   79.83    2.64
 -17  21   1    2.28    0.58
 -17  21   4   40.07    1.71
  -3 -18  -6   32.93    1.38
  -3 -18  -3    0.49    0.47
  -3 -18   0   10.96    1.17
 -18  21   0   10.33    1.01
   3  18  -3    5.87    0.68
 -18  21   3    6.34    0.74
 -18  21   6    0.33    0.27
  -2 -19  -4   63.69    2.16
  -2 -19  -1  154.72    3.63
 -19  21  -1  155.75    3.40
 -19  21   2   41.89    1.74
 -19  21   5   63.49    1.75
  -1 -20  -2    7.05    0.76
 -20  21   1   53.56    1.85
 -20  21   4   17.04    0.92
 -21  21   0   37.82    1.45
  -2  22   0   77.92    1.95
 -22  20   0   81.30    2.02
  -3  22  -1   61.61    1.92
 -19  -3  -1   64.16    1.95
 -22  19   1   59.19    1.81
   3 -22  -2    9.67    0.75
 -19  -3   2   11.38    0.82
  -4  22  -5    2.21    0.38
 -18  -4  -2    1.44    0.42
 -22  18   2    1.26    0.32
  -4  22  -2    1.47    0.45
 -22  18   2    1.21    0.38
 -22  18  -1    8.99    0.75
   4 -22  -1    8.41    0.76
 -18  -4   1   10.04    0.89
 -22  18  -1   10.98    0.91
 -18  -4   4    2.84    0.45
 -22  18  -4    3.20    0.45
   4 -22  -4    2.98    0.48
 -22  17   3   20.42    1.08
  -5  22  -3   22.90    1.33
 -22  17   3   20.02    1.11
 -22  17   0   21.52    1.23
 -17  -5   0   24.22    1.39
 -22  17   0   22.30    1.27
 -22  17  -3   69.52    2.12
   5 -22  -3   68.56    2.17
 -22  16   4    3.91    0.53
  -6  22  -4    4.22    0.65
 -22  16   4    4.08    0.53
 -22  16   1   74.98    2.39
  -6  22  -1   72.49    2.46
 -16  -6  -1   77.12    2.44
 -22  16   1   72.14    2.24
 -16  -6   2    2.90    0.64
 -22  16  -2    2.56    0.56
   6 -22  -2    1.95    0.49
 -22  16  -5   61.98    1.97
   6 -22  -5   62.47    1.99
 -16  -6   5   63.14    1.97
 -22  15   5    1.08    0.36
  -7  22  -5    1.45    0.48
 -22  15   5    0.71    0.28
 -15  -7  -2    1.36    0.43
 -22  15   2    1.19    0.49
  -7  22  -2    0.80    0.48
 -22  15   2    1.17    0.41
 -22  15  -1   16.32    1.22
  -7  22   1   15.64    1.16
 -15  -7   1   15.47    1.24
 -22  15  -1   15.73    1.12
 -22  15  -4   14.64    1.09
   7 -22  -4   13.33    1.02
 -15  -7   4   14.71    1.15
 -22  15  -7   -0.08    0.27
 -22  14   6    7.00    0.68
  -8  22  -6    8.54    0.85
 -14  -8  -3   85.91    2.28
 -22  14   3   85.24    2.24
 -22  14   0  104.90    3.10
  -8  22   0  101.19    2.94
 -14  -8   0  102.92    2.96
 -22  14   0   96.39    2.58
 -22  14  -3    9.22    0.95
  -8  22   3    8.23    0.75
 -14  -8   3   11.08    1.09
 -22  14  -6  196.40    3.52
 -14  -8   6  190.97    3.44
 -22  13   7   30.25    1.26
  -9  22  -7   32.73    1.40
 -22  13   4   60.07    2.22
  -9  22  -4   59.50    2.27
 -13  -9  -1    4.88    0.69
 -22  13   1    4.79    0.78
  -9  22  -1    4.98    0.75
 -22  13  -2   92.18    2.86
  -9  22   2   86.05    2.47
 -13  -9   2   96.55    2.97
 -22  13  -5    6.44    0.78
 -13  -9   5    6.66    0.82
 -22  12   5   29.76    1.55
 -10  22  -5   34.46    1.71
 -22  12   2  121.67    3.34
 -10  22  -2  125.33    3.39
 -22  12  -1   21.77    1.49
 -10  22   1   20.07    1.28
 -12 -10   1   21.15    1.41
 -22  12  -4   36.78    1.77
 -12 -10   4   38.99    1.89
 -12 -10   7   77.54    2.07
 -22  12  -7   79.21    2.09
 -22  11   6   79.55    2.32
 -11  22  -6   87.80    2.53
 -22  11   3   34.38    1.80
 -11  22  -3   33.85    1.72
 -22  11   0   73.96    2.70
 -11  22   0   70.55    2.39
 -11 -11   0   67.61    2.31
 -22  11  -3  133.50    3.36
 -11 -11   3  135.65    3.46
 -22  11  -6   12.01    0.92
 -22  11  -6   11.17    0.79
 -11 -11   6   11.84    1.01
 -22  10   7   45.28    1.57
 -12  22  -7   50.82    1.75
 -22  10   4    1.73    0.54
 -12  22  -4    1.32    0.50
 -22  10   1   38.62    1.90
 -12  22  -1   35.41    1.67
 -10 -12  -1   32.09    1.42
 -22  10  -2   17.27    1.26
 -10 -12   2   16.58    1.24
 -10 -12   5    0.46    0.48
 -22  10  -5   -0.18    0.34
 -22  10  -5    0.53    0.36
 -22   9   5   27.93    1.47
 -13  22  -5   28.19    1.45
 -13  22  -2    5.25    0.73
 -22   9   2    4.84    0.79
 -22   9  -1   59.11    2.27
  -9 -13   1   52.98    1.94
 -22   9  -4   29.00    1.46
 -22   9  -4   28.76    1.25
  -9 -13   4   30.34    1.59
 -22   9  -7   22.53    1.02
  -9 -13   7   22.83    1.15
 -22   8   6  112.34    2.54
 -14  22  -6  111.10    2.55
 -22   8   3   11.68    1.01
 -14  22  -3   12.19    0.95
 -22   8   0   54.23    2.16
 -22   8  -3   96.28    2.55
  -8 -14   3   96.35    2.63
 -22   8  -6    5.90    0.57
  -8 -14   6    6.53    0.71
 -22   7   4    0.15    0.32
 -15  22  -4    0.27    0.31
  -7 -15  -4   -0.37    0.49
 -22   7   1   16.30    1.11
 -15  22  -1   17.89    1.15
  -7 -15   2    2.09    0.41
 -22   7  -2    2.87    0.48
 -15  22   2    3.13    0.51
  -7 -15   5    1.25    0.42
 -22   6   5  184.64    2.83
  -6 -16  -5  215.94    3.64
 -22   6   2    6.68    0.67
  -6 -16  -2    6.83    0.88
 -16  22   1   77.83    2.30
 -16  22   4  183.44    3.05
  -6 -16   4  171.40    2.97
  -5 -17  -3    8.16    0.86
 -17  22   0   17.15    1.13
 -17  22   3   10.79    0.84
  -4 -18  -4   81.40    2.23
 -18  22  -1    5.69    0.68
 -18  22   2   80.90    2.20
 -19  22   1   12.78    0.88
 -20  22   0   13.68    0.86
  -5  23  -1   11.03    0.80
 -18  -5  -1   11.46    0.77
 -18  -5   2   89.61    2.05
 -23  17   2   15.45    0.84
  -6  23  -2   18.43    1.08
 -23  17  -1    8.88    0.72
  -6  23   1    9.51    0.75
 -17  -6   1   10.45    0.82
 -17  -6   4    0.15    0.23
 -23  16   3    8.77    0.70
  -7  23  -3   11.38    0.88
 -16  -7   0    0.93    0.39
 -23  16   0    0.34    0.31
  -7  23   0    0.30    0.31
 -23  16  -3  106.74    2.45
 -16  -7   3  111.61    2.55
 -23  15   4    1.18    0.34
  -8  23  -4    1.77    0.42
 -23  15   1    8.78    0.80
  -8  23  -1    8.53    0.83
 -15  -8  -1    8.62    0.75
 -23  15  -2   11.88    0.93
  -8  23   2   11.76    0.79
 -15  -8   2   13.52    0.99
 -23  15  -5   18.09    0.98
 -15  -8   5   17.27    0.93
 -23  14   5    1.87    0.36
  -9  23  -5    3.28    0.54
 -23  14   2   38.49    1.64
  -9  23  -2   41.14    1.70
 -14  -9  -2   35.90    1.32
 -23  14  -1   17.23    1.13
  -9  23   1   16.11    1.00
 -14  -9   1   17.60    1.11
 -23  14  -4   36.75    1.51
 -14  -9   4   37.77    1.57
 -23  13   6    5.81    0.52
 -10  23  -6    7.37    0.64
 -23  13   3    0.25    0.31
 -10  23  -3    1.44    0.43
 -13 -10   0    0.66    0.33
 -23  13   0    1.61    0.48
 -10  23   0    1.52    0.40
 -13 -10   3    0.47    0.42
 -23  13  -3    0.61    0.42
 -13 -10   6   21.98    1.00
 -23  12   4    4.47    0.58
 -11  23  -4    4.92    0.65
 -23  12   1  101.77    2.77
 -11  23  -1   94.02    2.42
 -23  12  -2   92.75    2.55
 -12 -11   2   94.91    2.51
 -23  12  -5   28.12    1.25
 -12 -11   5   27.66    1.26
 -23  11   5    0.34    0.29
 -12  23  -5    0.08    0.27
 -23  11   2    4.41    0.64
 -12  23  -2    4.07    0.57
 -23  11  -1   12.44    0.99
 -11 -12   1   11.80    0.87
 -23  11  -4    3.61    0.55
 -11 -12   4    3.57    0.55
 -23  10   3    8.28    0.76
 -13  23  -3    7.04    0.67
 -23  10   0  220.15    3.89
 -23  10  -3   43.72    1.65
 -10 -13   3   42.90    1.59
 -23   9   4    2.21    0.43
 -23   9   1   16.55    1.08
 -23   9  -2    5.38    0.60
  -9 -14   2    5.17    0.54
  -9 -14   5   14.20    0.83
 -23   8   2    4.71    0.56
 -23   8  -1   58.81    1.74
 -24  16  -1    0.28    0.23
 -24  15   0   20.33    0.99
 -24  14   1   37.66    1.37
 -14 -10   2    0.03    0.22
 -24  14  -2    0.12    0.24
 -24  13   2    0.12    0.24
 -13 -11   1    0.34    0.23
 -24  13  -1    0.21    0.25
 -24  12   3   25.34    1.09
 -24  12   0    7.67    0.67
 -24  12  -3    0.68    0.27
 -24  11   1   18.23    0.96
 -24  11  -2    3.04    0.43
   0   0   0    0.00    0.00


TITL A20010601A0228_1_298_00 in R-3
REM R-3 (#148 in standard setting)
CELL 1.54184  19.680877  19.680877  14.187652  90.0000  90.0000 120.0000
ZERR   67.00   0.000339   0.000339   0.000279   0.0000   0.0000   0.0000
LATT  3
SYMM -y, x-y, z
SYMM -x+y,-x, z
SFAC C H N O Zn
UNIT 67.00 67.00 67.00 67.00 67.00
TREF
HKLF 4
END
_computing_structure_solution     'SHELXT 2014/5 (Sheldrick, 2014)'
_computing_structure_solution     'SHELXT 2014/5 (Sheldrick, 2014)'
;
_shelx_hkl_checksum                72153
_olex2_submission_special_instructions  'No special instructions were received'

# start Validation Reply Form
_vrf_PLAT601_maf-2
;
PROBLEM: Structure Contains Solvent Accessible VOIDS of .        539 Ang**3
RESPONSE: The guest molecules were fully removed by heating to 100oC before test.
;
# end Validation Reply Form
