# Supplementary material for: A partially fluorinated ligand for two super-hydrophobic porous coordination polymers with classic structures and increased porosities
Source: Natl Sci Rev. 2020 May 8;8(3):nwaa094. doi: 10.1093/nsr/nwaa094 (PMC8288338; doi:10.1093/nsr/nwaa094)
Supplement: nwaa094_Supplemental_Files [file nwaa094_supplemental_files.zip › MAF-2F.cif]

data_maf-2f
_audit_creation_date               2020-02-12
_audit_creation_method
;
Olex2 1.2
(compiled 2018.05.29 svn.r3508 for OlexSys, GUI svn.r5506)
;
_shelx_SHELXL_version_number       '2014/7'
_audit_contact_author_address      ?
_audit_contact_author_email        ?
_audit_contact_author_name         ''
_audit_contact_author_phone        ?
_publ_contact_author_id_orcid      ?
_publ_section_references
;
Dolomanov, O.V., Bourhis, L.J., Gildea, R.J, Howard, J.A.K. & Puschmann, H.
 (2009), J. Appl. Cryst. 42, 339-341.

Sheldrick, G.M. (2015). Acta Cryst. C71, 3-8.
;
_chemical_name_common              ?
_chemical_name_systematic          ?
_chemical_formula_moiety           'C5 H5 Cu F3 N3'
_chemical_formula_sum              'C5 H5 Cu F3 N3'
_chemical_formula_weight           227.66
_chemical_melting_point            ?
loop_
  _atom_type_symbol
  _atom_type_description
  _atom_type_scat_dispersion_real
  _atom_type_scat_dispersion_imag
  _atom_type_scat_source
 'C' 'C' 0.0181 0.0091 'International Tables Vol C Tables 4.2.6.8 and 6.1.1.4'
 'H' 'H' 0.0000 0.0000 'International Tables Vol C Tables 4.2.6.8 and 6.1.1.4'
 'Cu' 'Cu' -1.9646 0.5888
 'International Tables Vol C Tables 4.2.6.8 and 6.1.1.4'
 'F' 'F' 0.0727 0.0534 'International Tables Vol C Tables 4.2.6.8 and 6.1.1.4'
 'N' 'N' 0.0311 0.0180 'International Tables Vol C Tables 4.2.6.8 and 6.1.1.4'

_shelx_space_group_comment
;
The symmetry employed for this shelxl refinement is uniquely defined
by the following loop, which should always be used as a source of
symmetry information in preference to the above space-group names.
They are only intended as comments.
;
_space_group_crystal_system        'trigonal'
_space_group_IT_number             148
_space_group_name_H-M_alt          'R -3'
_space_group_name_Hall             '-R 3'
loop_
  _space_group_symop_operation_xyz
 'x, y, z'
 '-y, x-y, z'
 '-x+y, -x, z'
 'x+2/3, y+1/3, z+1/3'
 '-y+2/3, x-y+1/3, z+1/3'
 '-x+y+2/3, -x+1/3, z+1/3'
 'x+1/3, y+2/3, z+2/3'
 '-y+1/3, x-y+2/3, z+2/3'
 '-x+y+1/3, -x+2/3, z+2/3'
 '-x, -y, -z'
 'y, -x+y, -z'
 'x-y, x, -z'
 '-x+2/3, -y+1/3, -z+1/3'
 'y+2/3, -x+y+1/3, -z+1/3'
 'x-y+2/3, x+1/3, -z+1/3'
 '-x+1/3, -y+2/3, -z+2/3'
 'y+1/3, -x+y+2/3, -z+2/3'
 'x-y+1/3, x+2/3, -z+2/3'

_cell_length_a                     20.3065(5)
_cell_length_b                     20.3065(5)
_cell_length_c                     13.7304(5)
_cell_angle_alpha                  90
_cell_angle_beta                   90
_cell_angle_gamma                  120
_cell_volume                       4903.2(3)
_cell_formula_units_Z              18
_cell_measurement_reflns_used      1488
_cell_measurement_temperature      298(2)
_cell_measurement_theta_max        73.5090
_cell_measurement_theta_min       5.9560
_shelx_estimated_absorpt_T_max     0.593
_shelx_estimated_absorpt_T_min     0.593
_exptl_absorpt_coefficient_mu      2.913
_exptl_absorpt_correction_T_max    1.00000
_exptl_absorpt_correction_T_min   0.74313
_exptl_absorpt_correction_type     multi-scan
_exptl_absorpt_process_details     ?
_exptl_absorpt_special_details     ?
_exptl_crystal_colour              colourless
_exptl_crystal_colour_primary      colourless
_exptl_crystal_density_diffrn      1.388
_exptl_crystal_density_meas        ?
_exptl_crystal_density_method      ?
_exptl_crystal_description         block
_exptl_crystal_F_000               2016
_exptl_crystal_size_max            0.2
_exptl_crystal_size_mid            0.2
_exptl_crystal_size_min            0.2
_exptl_transmission_factor_max     ?
_exptl_transmission_factor_min     ?
_diffrn_reflns_av_R_equivalents    0.0342
_diffrn_reflns_av_unetI/netI       0.0489
_diffrn_reflns_Laue_measured_fraction_full  0.989
_diffrn_reflns_Laue_measured_fraction_max  0.989
_diffrn_reflns_limit_h_max         23
_diffrn_reflns_limit_h_min         -10
_diffrn_reflns_limit_k_max         24
_diffrn_reflns_limit_k_min         -17
_diffrn_reflns_limit_l_max         16
_diffrn_reflns_limit_l_min         -7
_diffrn_reflns_number              3285
_diffrn_reflns_point_group_measured_fraction_full  0.989
_diffrn_reflns_point_group_measured_fraction_max  0.989
_diffrn_reflns_theta_full          67.491
_diffrn_reflns_theta_max           67.491
_diffrn_reflns_theta_min           4.085
_diffrn_ambient_temperature        298.0
_diffrn_detector_area_resol_mean   ?
_diffrn_measured_fraction_theta_full  0.989
_diffrn_measured_fraction_theta_max  0.989
_diffrn_measurement_device_type    'multiwire proportional'
_diffrn_measurement_method         'phi and omega scans'
_diffrn_radiation_type             CuK\a
_diffrn_radiation_wavelength       1.54184
_diffrn_source                     ?
_reflns_Friedel_coverage           0.000
_reflns_Friedel_fraction_full      .
_reflns_Friedel_fraction_max       .
_reflns_number_gt                  1616
_reflns_number_total               1943
_reflns_special_details
;
 Reflections were merged by SHELXL according to the crystal
 class for the calculation of statistics and refinement.
 
 _reflns_Friedel_fraction is defined as the number of unique
 Friedel pairs measured divided by the number that would be
 possible theoretically, ignoring centric projections and
 systematic absences.
;
_reflns_threshold_expression       'I > 2\s(I)'
_computing_cell_refinement         ?
_computing_data_collection         ?
_computing_data_reduction          ?
_computing_molecular_graphics      'Olex2 (Dolomanov et al., 2009)'
_computing_publication_material    'Olex2 (Dolomanov et al., 2009)'
_computing_structure_refinement    'ShelXL (Sheldrick, 2015)'
_computing_structure_solution      ?
_refine_diff_density_max           0.740
_refine_diff_density_min           -0.486
_refine_diff_density_rms           0.134
_refine_ls_extinction_coef         .
_refine_ls_extinction_method       none
_refine_ls_goodness_of_fit_ref     1.080
_refine_ls_hydrogen_treatment      constr
_refine_ls_matrix_type             full
_refine_ls_number_parameters       110
_refine_ls_number_reflns           1943
_refine_ls_number_restraints       13
_refine_ls_R_factor_all            0.0749
_refine_ls_R_factor_gt             0.0643
_refine_ls_restrained_S_all        1.093
_refine_ls_shift/su_max            0.000
_refine_ls_shift/su_mean           0.000
_refine_ls_structure_factor_coef   Fsqd
_refine_ls_weighting_details      
 'w=1/[\s^2^(Fo^2^)+(0.1154P)^2^+4.8302P] where P=(Fo^2^+2Fc^2^)/3'
_refine_ls_weighting_scheme        calc
_refine_ls_wR_factor_gt            0.1713
_refine_ls_wR_factor_ref           0.1860
_refine_special_details            ?
_olex2_refinement_description
;
1. Fixed Uiso
 At 1.2 times of:
  All C(H,H) groups
 At 1.5 times of:
  All C(H,H,H) groups
2. Restrained distances
 C3-C2
 1.5 with sigma of 0.02
3. Uiso/Uaniso restraints and constraints
Uanis(C2) \\sim Ueq, Uanis(C3) \\sim Ueq: with sigma of 0.01 and sigma for
terminal atoms of 0.02
4.a Secondary CH2 refined with riding coordinates:
 C2(H2A,H2B)
4.b Idealised Me refined as rotating group:
 C3(H3A,H3B,H3C)
;
_atom_sites_solution_hydrogens     geom
_atom_sites_solution_primary       ?
_atom_sites_solution_secondary     ?
loop_
  _atom_site_label
  _atom_site_type_symbol
  _atom_site_fract_x
  _atom_site_fract_y
  _atom_site_fract_z
  _atom_site_U_iso_or_equiv
  _atom_site_adp_type
  _atom_site_occupancy
  _atom_site_site_symmetry_order
  _atom_site_calc_flag
  _atom_site_refinement_flags_posn
  _atom_site_refinement_flags_adp
  _atom_site_refinement_flags_occupancy
  _atom_site_disorder_assembly
  _atom_site_disorder_group
 Cu1 Cu 0.41754(3) 0.45676(4) 0.56217(4) 0.0467(3) Uani 1 1 d . . . . .
 N1 N 0.5043(2) 0.5527(2) 0.6106(3) 0.0487(9) Uani 1 1 d . . . . .
 N2 N 0.5724(2) 0.5857(2) 0.5616(3) 0.0481(9) Uani 1 1 d . . . . .
 N3 N 0.5856(2) 0.6583(2) 0.6881(3) 0.0477(8) Uani 1 1 d . . . . .
 C1 C 0.6188(3) 0.6474(2) 0.6105(3) 0.0486(10) Uani 1 1 d . . . . .
 C2 C 0.6999(3) 0.7010(4) 0.5806(5) 0.0781(17) Uani 1 1 d D U . . .
 H2A H 0.7098 0.6837 0.5193 0.094 Uiso 1 1 calc R . . . .
 H2B H 0.7063 0.7511 0.5699 0.094 Uiso 1 1 calc R . . . .
 C3 C 0.7550(6) 0.7068(10) 0.6518(9) 0.168(6) Uani 1 1 d D U . . .
 H3A H 0.8046 0.7307 0.6227 0.252 Uiso 1 1 calc GR . . . .
 H3B H 0.7419 0.6569 0.6740 0.252 Uiso 1 1 calc GR . . . .
 H3C H 0.7551 0.7367 0.7061 0.252 Uiso 1 1 calc GR . . . .
 C4 C 0.5161(3) 0.5987(3) 0.6850(3) 0.0510(10) Uani 1 1 d . . . . .
 C5 C 0.4575(4) 0.5851(4) 0.7590(5) 0.080(2) Uani 1 1 d . . . . .
 F1 F 0.4786(4) 0.6409(4) 0.8201(5) 0.166(4) Uani 1 1 d . . . . .
 F2 F 0.3936(3) 0.5740(4) 0.7216(5) 0.137(2) Uani 1 1 d . . . . .
 F3 F 0.4377(4) 0.5225(4) 0.8107(4) 0.151(3) Uani 1 1 d . . . . .

loop_
  _atom_site_aniso_label
  _atom_site_aniso_U_11
  _atom_site_aniso_U_22
  _atom_site_aniso_U_33
  _atom_site_aniso_U_23
  _atom_site_aniso_U_13
  _atom_site_aniso_U_12
 Cu1 0.0397(4) 0.0467(4) 0.0413(4) -0.0059(2) 0.0102(2) 0.0123(3)
 N1 0.0447(18) 0.0457(18) 0.0396(17) -0.0132(14) 0.0104(14) 0.0106(15)
 N2 0.0410(17) 0.0443(18) 0.0417(17) -0.0106(14) 0.0085(14) 0.0082(14)
 N3 0.055(2) 0.0430(18) 0.0404(17) -0.0090(14) -0.0031(15) 0.0209(16)
 C1 0.048(2) 0.041(2) 0.047(2) -0.0094(17) 0.0029(18) 0.0153(18)
 C2 0.056(3) 0.069(3) 0.078(3) -0.024(3) 0.002(3) 0.008(3)
 C3 0.080(6) 0.224(14) 0.151(10) 0.020(9) -0.019(6) 0.040(7)
 C4 0.056(2) 0.045(2) 0.042(2) -0.0114(17) 0.0042(18) 0.0177(19)
 C5 0.071(4) 0.073(4) 0.065(3) -0.026(3) 0.020(3) 0.013(3)
 F1 0.135(5) 0.133(5) 0.148(5) -0.086(4) 0.065(4) 0.005(4)
 F2 0.083(3) 0.161(5) 0.161(5) -0.042(4) 0.027(3) 0.056(3)
 F3 0.173(6) 0.130(5) 0.099(3) 0.017(3) 0.072(4) 0.038(4)

_geom_special_details
;
 All esds (except the esd in the dihedral angle between two l.s. planes)
 are estimated using the full covariance matrix.  The cell esds are taken
 into account individually in the estimation of esds in distances, angles
 and torsion angles; correlations between esds in cell parameters are only
 used when they are defined by crystal symmetry.  An approximate (isotropic)
 treatment of cell esds is used for estimating esds involving l.s. planes.
;
loop_
  _geom_bond_atom_site_label_1
  _geom_bond_atom_site_label_2
  _geom_bond_distance
  _geom_bond_site_symmetry_2
  _geom_bond_publ_flag
 Cu1 N1 1.978(4) . ?
 Cu1 N2 1.963(3) 10_666 ?
 Cu1 N3 1.990(3) 14_456 ?
 N1 N2 1.372(5) . ?
 N1 C4 1.323(6) . ?
 N2 Cu1 1.962(3) 10_666 ?
 N2 C1 1.314(6) . ?
 N3 Cu1 1.990(3) 15_556 ?
 N3 C1 1.338(6) . ?
 N3 C4 1.324(6) . ?
 C1 C2 1.507(7) . ?
 C2 H2A 0.9700 . ?
 C2 H2B 0.9700 . ?
 C2 C3 1.446(11) . ?
 C3 H3A 0.9600 . ?
 C3 H3B 0.9600 . ?
 C3 H3C 0.9600 . ?
 C4 C5 1.481(7) . ?
 C5 F1 1.300(8) . ?
 C5 F2 1.307(10) . ?
 C5 F3 1.329(11) . ?

loop_
  _geom_angle_atom_site_label_1
  _geom_angle_atom_site_label_2
  _geom_angle_atom_site_label_3
  _geom_angle
  _geom_angle_site_symmetry_1
  _geom_angle_site_symmetry_3
  _geom_angle_publ_flag
 N1 Cu1 N3 117.59(15) . 14_456 ?
 N2 Cu1 N1 119.11(14) 10_666 . ?
 N2 Cu1 N3 123.25(15) 10_666 14_456 ?
 N2 N1 Cu1 120.0(3) . . ?
 C4 N1 Cu1 135.4(3) . . ?
 C4 N1 N2 104.6(4) . . ?
 N1 N2 Cu1 120.7(3) . 10_666 ?
 C1 N2 Cu1 132.7(3) . 10_666 ?
 C1 N2 N1 106.4(3) . . ?
 C1 N3 Cu1 127.0(3) . 15_556 ?
 C4 N3 Cu1 129.7(3) . 15_556 ?
 C4 N3 C1 102.6(4) . . ?
 N2 C1 N3 112.6(4) . . ?
 N2 C1 C2 123.6(4) . . ?
 N3 C1 C2 123.8(4) . . ?
 C1 C2 H2A 108.9 . . ?
 C1 C2 H2B 108.9 . . ?
 H2A C2 H2B 107.7 . . ?
 C3 C2 C1 113.3(7) . . ?
 C3 C2 H2A 108.9 . . ?
 C3 C2 H2B 108.9 . . ?
 C2 C3 H3A 109.5 . . ?
 C2 C3 H3B 109.5 . . ?
 C2 C3 H3C 109.5 . . ?
 H3A C3 H3B 109.5 . . ?
 H3A C3 H3C 109.5 . . ?
 H3B C3 H3C 109.5 . . ?
 N1 C4 N3 113.8(4) . . ?
 N1 C4 C5 123.6(4) . . ?
 N3 C4 C5 122.6(4) . . ?
 F1 C5 C4 113.4(5) . . ?
 F1 C5 F2 105.6(8) . . ?
 F1 C5 F3 107.4(7) . . ?
 F2 C5 C4 113.4(6) . . ?
 F2 C5 F3 104.2(7) . . ?
 F3 C5 C4 112.1(7) . . ?

_shelx_res_file
;
    maf-2f.res created by SHELXL-2014/7

TITL MAF-2F.res in R-3
CELL 1.54184 20.3065 20.3065 13.7304 90 90 120
ZERR 18 0.0005 0.0005 0.0005 0 0 0
LATT 3
SYMM -Y,+X-Y,+Z
SYMM +Y-X,-X,+Z
SFAC C H Cu F N
UNIT 90 90 18 54 54
DFIX 1.5 C3 C2
ISOR 0.01 0.02 C2 C3

L.S. 20 0 0
PLAN  50
SIZE 0.2 0.2 0.2
TEMP 24.85
BOND $H
list 4
fmap 2 53
acta
OMIT -3 135
OMIT 0 3 0
REM <olex2.extras>
REM <HklSrc "%.\\MAF-2F.hkl">
REM </olex2.extras>

WGHT    0.115400    4.830200
FVAR       0.20021
CU1   3    0.417539    0.456758    0.562174    11.00000    0.03968    0.04670 =
         0.04126   -0.00590    0.01021    0.01234
N1    5    0.504344    0.552732    0.610606    11.00000    0.04469    0.04570 =
         0.03961   -0.01322    0.01043    0.01058
N2    5    0.572361    0.585669    0.561647    11.00000    0.04103    0.04425 =
         0.04165   -0.01058    0.00850    0.00821
N3    5    0.585634    0.658317    0.688090    11.00000    0.05486    0.04301 =
         0.04041   -0.00900   -0.00307    0.02087
C1    1    0.618818    0.647350    0.610487    11.00000    0.04778    0.04144 =
         0.04719   -0.00944    0.00287    0.01525
C2    1    0.699860    0.700968    0.580590    11.00000    0.05612    0.06937 =
         0.07820   -0.02395    0.00219    0.00836
AFIX  23
H2A   2    0.709761    0.683719    0.519334    11.00000   -1.20000
H2B   2    0.706251    0.751058    0.569928    11.00000   -1.20000
AFIX   0
C3    1    0.755023    0.706807    0.651813    11.00000    0.08005    0.22383 =
         0.15115    0.02010   -0.01880    0.03960
AFIX 137
H3A   2    0.804635    0.730746    0.622673    11.00000   -1.50000
H3B   2    0.741922    0.656876    0.673965    11.00000   -1.50000
H3C   2    0.755122    0.736674    0.706069    11.00000   -1.50000
AFIX   0
C4    1    0.516062    0.598727    0.684967    11.00000    0.05576    0.04476 =
         0.04244   -0.01143    0.00422    0.01765
C5    1    0.457521    0.585079    0.758996    11.00000    0.07085    0.07296 =
         0.06539   -0.02634    0.02043    0.01311
F1    4    0.478574    0.640949    0.820113    11.00000    0.13463    0.13340 =
         0.14754   -0.08589    0.06506    0.00536
F2    4    0.393569    0.574033    0.721576    11.00000    0.08313    0.16097 =
         0.16066   -0.04209    0.02678    0.05558
F3    4    0.437671    0.522544    0.810660    11.00000    0.17324    0.12966 =
         0.09931    0.01686    0.07232    0.03761
HKLF 4

REM  MAF-2F.res in R-3
REM R1 =  0.0643 for    1616 Fo > 4sig(Fo)  and  0.0749 for all    1943 data
REM    110 parameters refined using     13 restraints

END

WGHT      0.1149      0.8289

REM Highest difference peak  0.740,  deepest hole -0.486,  1-sigma level  0.134
Q1    1   0.7358  0.7672  0.6241  11.00000  0.05    0.74
Q2    1   0.7130  0.7175  0.5056  11.00000  0.05    0.72
Q3    1   0.3741  0.4429  0.6083  11.00000  0.05    0.60
Q4    1   0.4024  0.4831  0.5205  11.00000  0.05    0.55
Q5    1   0.7370  0.6555  0.5787  11.00000  0.05    0.53
Q6    1   0.4562  0.5148  0.6061  11.00000  0.05    0.50
Q7    1   0.9415  0.8549  0.5501  11.00000  0.05    0.45
Q8    1   0.3897  0.4167  0.5149  11.00000  0.05    0.45
Q9    1   0.9534  0.8621  0.5395  11.00000  0.05    0.44
Q10   1   0.4736  0.4865  0.5185  11.00000  0.05    0.41
Q11   1   0.4711  0.6948  1.0528  11.00000  0.05    0.41
Q12   1   0.4268  0.4241  0.6057  11.00000  0.05    0.39
Q13   1   0.3333  0.6667  0.9826  10.33333  0.05    0.36
Q14   1   0.8910  0.9442  0.5824  11.00000  0.05    0.36
Q15   1   0.5929  0.5773  0.5013  11.00000  0.05    0.35
Q16   1   0.4836  0.5499  0.6489  11.00000  0.05    0.34
Q17   1   0.8742  0.8061  0.4413  11.00000  0.05    0.34
Q18   1   0.3838  0.6570  1.0223  11.00000  0.05    0.34
Q19   1   0.7982  0.9207  0.6174  11.00000  0.05    0.34
Q20   1   0.3997  0.6804  1.0003  11.00000  0.05    0.31
Q21   1   0.3333  0.6667  1.0618  10.33333  0.05    0.31
Q22   1   0.9013  0.8995  0.5141  11.00000  0.05    0.30
Q23   1   0.5454  0.5685  0.5794  11.00000  0.05    0.29
Q24   1   0.3333  0.6667  0.9426  10.33333  0.05    0.28
Q25   1   0.4832  0.5931  0.8489  11.00000  0.05    0.27
Q26   1   0.9226  0.9241  0.5694  11.00000  0.05    0.27
Q27   1   0.9461  0.9290  0.5188  11.00000  0.05    0.25
Q28   1   1.0000  1.0000  0.5358  10.33333  0.05    0.25
Q29   1   0.7958  0.8733  0.5688  11.00000  0.05    0.25
Q30   1   0.8983  0.8706  0.4973  11.00000  0.05    0.24
Q31   1   0.7185  0.8087  0.6536  11.00000  0.05    0.23
Q32   1   0.5491  0.6345  0.6985  11.00000  0.05    0.22
Q33   1   0.8120  0.7623  0.4176  11.00000  0.05    0.22
Q34   1   0.4691  0.5335  0.4512  11.00000  0.05    0.20
Q35   1   0.4286  0.6344  0.7526  11.00000  0.05    0.20
Q36   1   0.3333  0.6667  0.8728  10.33333  0.05    0.19
Q37   1   0.5281  0.7512  0.9863  11.00000  0.05    0.17
Q38   1   0.8536  0.8828  0.6938  11.00000  0.05    0.17
Q39   1   0.5949  0.6295  0.7260  11.00000  0.05    0.17
Q40   1   0.4382  0.6707  0.8429  11.00000  0.05    0.17
Q41   1   0.3795  0.6063  0.8670  11.00000  0.05    0.16
Q42   1   0.4679  0.6081  0.7064  11.00000  0.05    0.16
Q43   1   0.7858  0.8212  0.5124  11.00000  0.05    0.16
Q44   1   0.7934  0.7984  0.6985  11.00000  0.05    0.15
Q45   1   0.3494  0.5848  0.9552  11.00000  0.05    0.15
Q46   1   0.8517  0.7961  0.5176  11.00000  0.05    0.15
Q47   1   0.6280  0.7213  0.6336  11.00000  0.05    0.15
Q48   1   0.5146  0.6277  0.6485  11.00000  0.05    0.13
Q49   1   0.7927  0.8488  0.6490  11.00000  0.05    0.13
Q50   1   0.8746  0.8067  0.5707  11.00000  0.05    0.13
;
_shelx_res_checksum                90838
_shelx_hkl_file
;
   0   0   3   83.23    7.31
   0   0   6 1891.93   52.01
   0   0   9  904.44   47.89
   0   0  12    1.92    2.22
   0   0  15  218.64   10.72
   1  -1  14   21.23    3.86
   0   1  14   19.22    3.75
   0   1  11    0.70    1.79
   1  -1  11    0.08    2.01
  -1   0   8  216.75   20.55
   1  -1   8  225.54   21.48
   0   1   5  701.33   27.99
   1  -1   5  688.96   28.93
  -1   0   5  691.72   26.37
  -1   0   2  810.98   17.12
   0   1   2  838.29   19.91
   1  -1   2  790.54   21.62
   0  -1   1 6666.59   45.58
   1   0   1 6686.67   46.01
  -1   1   4  715.60   23.90
   0  -1   4  717.48   25.66
   1   0   4  698.84   26.37
   0  -1   7   79.54   11.61
  -1   1   7   83.13   12.15
   1   0   7   74.12   11.14
   1   0  10   35.47    5.01
   0  -1  10   27.48    4.39
   1   0  13    2.78    2.00
   0  -1  13    1.13    1.58
   0  -1  16   14.53    2.40
   2  -1  15   43.31    4.94
   2  -1  12  263.88   13.92
   2  -1   9  125.86   19.08
  -1  -1   9  126.64   18.41
  -1  -1   6   -1.24    2.70
   2  -1   6    3.87    4.45
  -1  -1   3   21.09    4.03
   2  -1   3   16.34    3.94
   2  -1   0 4409.81   34.82
   1   1   3   22.02    4.55
  -2   1   3   20.96    3.50
   1  -2   3   17.83    4.26
   1   1   6 1036.78   39.13
   1  -2   6 1046.60   40.62
   1  -2   9  252.04   25.56
   1   1  12  255.13   13.54
   1  -2  12  259.15   13.73
   1  -2  15   23.82    4.07
  -2   0  16  122.77    6.35
   2  -2  16  129.50    6.85
   2  -2  13    2.06    2.25
   0   2  10  244.05   11.78
   2  -2  10  229.82   26.44
   2  -2  10  242.12   12.46
  -2   0   7 1634.14   49.29
   2  -2   7 1515.88   54.82
   0   2   4   66.03    8.32
   2  -2   4   53.29    8.18
  -2   0   4   55.38    6.25
   2  -2   1 7139.48   64.89
   0  -2   2  539.57   18.93
   2   0   2  543.42   18.49
   2   0   5 1615.03   46.00
   0  -2   5 1659.07   45.34
   2   0   8 1937.28   65.28
   0  -2   8 1838.59   61.74
   0  -2  11   46.12    5.83
   2   0  11   48.65    5.97
   2   0  14   38.79    5.20
   2   0  14   47.96    5.92
  -1  -2  16   10.59    2.34
   3  -1  13  282.82   15.09
   3  -1  13  330.63   15.50
   3  -1  10    2.78    1.96
  -1  -2  10    0.41    1.95
   3  -1  10    0.67    5.52
   3  -1   7  952.16   43.25
  -1  -2   7  869.38   37.77
   3  -1   4 2907.90   57.99
  -1  -2   4 3012.13   52.29
   3  -1   1  967.59   22.67
   2  -3   2 6373.27   76.44
   2  -3   5  332.25   23.04
   1   2   5  334.42   21.26
   2  -3   8   66.27   12.76
   2  -3  11  663.37   48.28
   1   2  11  695.61   21.32
   2  -3  11  672.04   21.70
   2  -3  14    0.75    1.76
   1   2  14   -0.59    1.47
   3  -2  14   61.25    6.71
   3  -2  14   51.61    6.28
   3  -2  11  117.09    9.23
   3  -2  11  125.54   21.68
  -2  -1   8  122.69   15.48
   3  -2   8  139.44   18.13
   3  -2   5  296.78   21.18
  -2  -1   5  321.28   17.54
  -2  -1   2  304.55   10.03
   3  -2   2  297.85   15.43
   2   1   1 3047.40   37.45
   2   1   4   48.95    7.28
   1  -3   4   45.91    7.77
   1  -3   7  133.27   16.33
   2   1   7  131.37   15.58
   2   1  10   10.11    2.82
   1  -3  10   12.12    3.14
   1  -3  10    8.42    7.24
   2   1  13  102.85    8.73
   1  -3  13   85.07    8.08
   2   1  13   91.30    8.18
   1  -3  16   14.92    2.69
   3  -3  15   22.97    3.75
   0   3  12   24.81    4.11
   3  -3  12   24.33    4.86
   3  -3   9  117.19   18.19
  -3   0   6    4.56    2.65
   3  -3   6   12.99    4.69
   3  -3   3  421.57   22.18
  -3   0   3  420.30   11.13
   3   0   0  508.41   12.36
   3   0   3  803.76   27.18
   0  -3   3  799.19   28.09
   0  -3   6  234.69   19.49
   3   0   6  278.41   21.47
   3   0   9   49.61   12.87
   0  -3   9   28.48   10.47
   3   0  12   24.77    4.67
   0  -3  12   19.89    3.94
   3   0  15   38.98    4.82
   4  -1  14   -0.27    1.30
   4  -1  14    1.72    1.45
   4  -1  11  188.29   11.98
  -1  -3  11  184.38   11.48
   4  -1   8   37.78   10.07
  -1  -3   8   50.55   10.19
   4  -1   5  276.06   20.29
  -1  -3   5  245.04   18.03
  -1  -3   2 1224.28   30.29
   4  -1   2 1176.54   31.08
   3  -4   1  790.46   27.60
   4  -1  -1  784.91   10.74
   3  -4   4 4025.38   79.04
   3  -4   7  345.44   28.50
   3  -4  10   34.27    5.07
   3  -4  10   34.07   10.35
   1   3  10   33.08    4.59
   3  -4  13   40.61    5.93
   1   3  13   38.91    5.36
   3  -4  16   -0.66    1.26
   4  -2  15   16.25    3.02
   4  -2  15   16.66    3.37
   4  -2  12    6.47    2.65
   4  -2   9  116.79   18.38
   4  -2   6  324.43   25.08
  -2  -2   6  333.18   20.68
   4  -2   3  238.88   16.22
  -2  -2   3  238.40   12.65
   4  -2   0   68.45    6.22
   2   2   3 1524.98   38.79
   2  -4   3 1491.64   43.86
   2   2   6  212.81   19.79
   2  -4   6  226.26   21.28
   2  -4   9  152.69   21.41
   2  -4  12    3.26    1.94
   2   2  12    5.47    2.60
   2  -4  15   20.58    3.81
   2   2  15   18.42    3.06
  -3  -1  16   33.00    3.52
   4  -3  16   29.28    3.21
   4  -3  13   96.83    8.87
   4  -3  13  101.56    9.65
   4  -3  10  709.72   22.10
   4  -3  10  698.52   47.89
   4  -3   7   41.68   10.06
  -3  -1   4 2585.63   38.05
   4  -3   4 2514.12   60.46
   4  -3   1 4860.92   65.72
   3   1   2 2032.68   39.13
   1  -4   2 2084.32   46.38
   1  -4   5 2484.48   63.37
   3   1   5 2420.62   59.19
   1  -4   8  547.65   36.56
   3   1   8  522.95   35.32
   3   1  11  211.68   12.23
   1  -4  11  209.90   12.56
   3   1  14  214.47   11.91
   4  -4  14    5.46    2.39
   4  -4  14    5.94    2.97
   0   4  11   34.93    4.90
   4  -4  11   37.71    5.47
   4  -4  11   36.15   12.63
   4  -4   8    7.64    5.29
   4  -4   5  406.40   27.31
   4  -4   2 7110.59   94.25
   4   0   1 1125.40   26.51
   0  -4   4  543.04   27.22
   4   0   4  520.00   25.78
   4   0   7  281.73   24.19
   0  -4   7  250.49   22.83
   0  -4  10   55.54    6.59
   4   0  10   70.64    7.19
   4   0  13   96.17    8.59
   4   0  13  106.96    8.98
   0  -4  16   11.55    2.40
   5  -1  15  100.15    7.48
   5  -1  12  161.31   11.39
   5  -1  12  194.85   12.45
   5  -1   9   17.26    3.63
   5  -1   9   19.59    8.33
  -1  -4   6 2091.25   59.95
   5  -1   6 2151.85   63.94
  -1  -4   3 2260.55   50.50
   5  -1   3 2232.69   50.36
   5  -1   0  870.36   20.71
   4  -5   3 9999.00  128.25
   4  -5   6  197.63   21.57
   4  -5   9  989.05   55.66
   4  -5   9  919.56   24.59
   4  -5  12  329.87   16.44
   1   4  12  320.38   14.95
   4  -5  15    2.79    2.14
  -2  -3  16   37.25    3.90
   5  -2  13   35.90    5.46
   5  -2  13   41.01    5.82
   5  -2  10  290.49   14.64
   5  -2  10  310.78   32.04
  -2  -3   7  550.02   30.34
   5  -2   7  576.25   36.46
   5  -2   4  339.49   22.22
  -2  -3   4  340.64   18.67
   5  -2   1   84.71    8.29
   3  -5   2 3900.94   73.90
   5  -2  -2 4054.54   30.63
   3  -5   5  808.96   39.56
   3  -5   8  614.09   41.21
   3  -5  11  187.76   12.23
   3  -5  11  171.95   24.95
   2   3  11  193.35   11.49
   2   3  14   47.78    5.49
   3  -5  14   49.67    6.62
   5  -3  14   99.85    8.46
   5  -3  14  100.01    8.42
   5  -3  11   -0.18    1.99
   5  -3  11   13.38    8.58
   5  -3   8   31.31    8.97
  -3  -2   5 2286.07   44.69
   5  -3   5 2314.77   64.55
   5  -3   2  177.63   14.54
  -3  -2   2  176.04    9.39
   5  -3  -1   31.68    4.89
   3   2   4 2031.02   52.00
   2  -5   4 2047.85   58.69
   2  -5   7  157.24   19.80
   2  -5  10  300.61   31.34
   2  -5  10  319.89   15.02
   3   2  10  311.58   14.39
   3   2  13    2.06    2.17
   2  -5  16    2.65    1.53
   5  -4  15   35.79    4.48
   5  -4  12   92.61    9.34
   5  -4  12   70.25    7.81
   5  -4   9  498.40   39.44
   5  -4   9  503.44   18.00
   5  -4   6    5.64    4.56
   5  -4   3  110.75   13.22
   5  -4   0   11.66    4.99
   1  -5   3  703.67   32.27
   4   1   3  686.77   27.29
   1  -5   6   93.60   13.82
   4   1   6   90.15   12.49
   1  -5   9  287.68   28.82
   4   1  12   20.08    4.33
   4   1  15    2.53    1.59
   1  -5  15    6.58    2.65
  -5   0  16   12.09    2.09
   5  -5  16   10.73    2.09
   5  -5  13    9.58    3.68
   5  -5  13   -0.31    2.24
   0   5  10  121.25    8.66
   5  -5  10  137.64   22.41
   5  -5  10  137.22   10.35
   5  -5   7 1021.13   51.72
   5  -5   4 1337.12   50.40
   5  -5   1 2392.71   57.47
   5   0   2   55.50    7.51
   5   0   5  151.54   16.36
   0  -5   5  114.36   14.52
   5   0   8  102.34   16.65
   0  -5   8  104.86   16.70
   5   0  11   27.45    4.81
   5   0  11   28.75    4.78
   5   0  14   58.93    6.41
  -1  -5  16    4.13    1.62
   6  -1  13   11.56    3.44
   6  -1  13    8.71    2.74
   6  -1  10   74.20    7.58
   6  -1  10   77.47    7.76
   6  -1   7    2.38    4.25
  -1  -5   7   11.19    6.96
  -1  -5   4   87.49   11.87
   6  -1   4   69.46   10.14
   6  -1   1    3.53    2.62
   5  -6   2 2478.91   65.25
   5  -6   5   84.39   14.79
   5  -6   8    9.65    8.59
   5  -6  11   44.28    6.41
   5  -6  11   35.31   11.73
   1   5  11   37.61    5.23
   5  -6  14   11.63    3.18
   6  -2  14   17.80    4.09
   6  -2  14   12.45    3.00
   6  -2  11    3.25    2.72
   6  -2  11    3.09    2.57
   6  -2   8   30.55    9.10
   6  -2   5    9.63    6.99
  -2  -4   5    9.47    4.73
   6  -2   2 1352.80   37.80
   4  -6   1  138.40   14.08
   6  -2  -1  148.54    7.80
   4  -6   4  212.74   20.99
   4  -6   7  247.13   27.01
   4  -6  10    1.77    1.88
   4  -6  10    6.72    7.15
   2   4  10    1.51    1.92
   2   4  13   73.97    7.22
   4  -6  13   59.74    6.90
   4  -6  16   29.80    3.37
   6  -3  15   17.45    2.96
   6  -3  15   18.69    3.47
   6  -3  12   86.48    9.09
   6  -3  12   73.09    7.86
   6  -3   9  766.04   22.39
   6  -3   9  750.94   48.79
   6  -3   6  428.89   30.39
  -3  -3   3  155.34   11.34
   6  -3   3  170.70   15.60
   6  -3   0   59.51    7.03
   3  -6   3  435.77   28.23
   3  -6   6  953.89   48.33
   3   3   9   34.44    5.06
   3  -6   9   35.01   11.18
   3  -6   9   33.80    5.16
   3   3  12   32.78    5.14
   3  -6  12   27.74    5.01
   3   3  15   48.68    4.87
   3  -6  15   53.23    5.67
   6  -4  16    1.12    0.73
   6  -4  13    6.48    2.92
   6  -4  13   10.79    3.38
   6  -4  10   13.15    8.03
   6  -4  10   11.63    3.39
   6  -4   7  379.82   31.84
  -4  -2   4    9.63    3.28
   6  -4   4    9.94    7.23
   6  -4   1   15.16    4.96
   2  -6   2 2211.56   57.27
   2  -6   5   12.09    6.47
   2  -6   8  158.19   22.17
   2  -6  11   79.99    8.13
   4   2  11   80.86    7.87
   4   2  14    5.08    2.31
   6  -5  14    1.60    1.99
   6  -5  14    4.80    2.34
   6  -5  11  389.83   17.89
   6  -5  11  402.48   18.68
   6  -5  11  379.94   38.57
   6  -5   8  553.38   41.62
   6  -5   5  503.64   33.64
   6  -5   2 6086.83   98.19
   1  -6   4  569.46   33.02
   5   1   4  545.75   28.28
   1  -6   7 1223.26   56.44
   5   1   7 1330.73   56.18
   5   1  10   53.19    6.38
   1  -6  10   50.85    6.60
   5   1  13  309.21   15.16
   1  -6  16   29.03    3.31
   5   1  16   31.65    3.14
   6  -6  15  101.82    7.27
   0   6  12  119.63    8.80
   6  -6  12  118.19   10.63
   6  -6  12  101.69    9.39
   0   6   9   60.77    6.25
   6  -6   9   44.55   13.08
   6  -6   9   61.88    6.88
   6  -6   6 2583.78   83.68
   6  -6   3 3233.69   80.52
   6  -6   0 1577.20   48.51
   0  -6   3 1996.80   57.13
   6   0   3 1975.25   50.55
   6   0   6  819.75   40.67
   0  -6   6  793.50   42.07
   6   0   9 1007.42   26.02
   6   0   9 1045.20   26.13
   6   0  12  202.55   12.89
   6   0  12  198.30   12.19
   6   0  15    1.40    1.28
   7  -1  14  108.49    7.35
   7  -1  14  107.95    8.35
   7  -1  11   27.27    4.65
   7  -1  11   27.68    4.95
   7  -1   8  101.49   17.77
  -1  -6   5 1050.41   45.54
   7  -1   5 1063.25   44.65
   7  -1   2  211.97   15.61
   6  -7   1  585.32   33.45
   6  -7   4 2887.06   85.09
   6  -7   7   23.77    9.10
   6  -7  10  176.73   26.95
   1   6  10  163.14   10.58
   6  -7  10  160.82   11.74
   6  -7  13    5.80    2.91
   6  -7  13    7.21    3.35
   1   6  13   11.86    2.99
   6  -7  16    4.04    1.22
   7  -2  15  126.66    6.78
   7  -2  15  135.83    8.42
   7  -2  12   13.54    3.04
   7  -2  12    9.57    3.00
   7  -2   9  984.07   26.26
   7  -2   9 1007.78   26.99
   7  -2   9 1011.97   57.05
   7  -2   6  323.74   27.04
  -2  -5   6  302.50   23.51
   7  -2   3  570.53   28.27
  -2  -5   3  571.03   28.58
   7  -2   0 4049.60   52.85
   5  -7   3 2995.42   81.94
   5  -7   6 1957.74   74.69
   5  -7   9  869.48   57.10
   5  -7   9  876.14   25.12
   2   5   9  837.48   23.27
   2   5  12   15.86    3.47
   5  -7  12   15.09    4.11
   5  -7  15  151.55    8.90
  -3  -4  16   13.50    2.68
   7  -3  13  124.12    9.97
   7  -3  13   98.95    8.91
   7  -3  10   31.85   10.88
   7  -3  10   30.91    5.21
   7  -3  10   26.17    5.16
   7  -3   7  447.51   33.83
   7  -3   4  542.26   30.77
  -3  -4   4  503.40   23.96
   7  -3   1    4.87    2.62
   4  -7   2  142.61   17.10
   7  -3  -2  128.20    6.65
   4  -7   5    1.96    4.44
   4  -7   8   72.18   15.10
   3   4  11  164.10   10.99
   4  -7  11  167.11   11.93
   3   4  14    1.58    1.37
   4  -7  14    5.82    2.89
   7  -4  14  134.66    9.62
   7  -4  14  125.46    9.43
   7  -4  11  191.55   12.84
   7  -4  11  214.60   13.61
   7  -4   8 1986.24   77.78
   7  -4   5  110.47   15.81
   7  -4   2 3876.81   73.98
   7  -4  -1 1541.55   37.21
   3  -7   4  124.03   17.41
   3  -7   7 1761.33   71.34
   3  -7  10  430.67   40.20
   4   3  10  458.14   18.02
   3  -7  10  475.13   19.18
   4   3  13   91.30    8.01
   3  -7  16   58.40    4.47
   7  -5  15   -2.03    1.77
   7  -5  12    9.24    3.44
   7  -5  12   12.36    3.90
   7  -5   9   62.72    7.44
   7  -5   9   56.99   14.83
   7  -5   9   56.43    6.67
   7  -5   6  250.46   25.90
   7  -5   3   78.31   12.50
   7  -5   0   20.41    5.87
   2  -7   3    7.52    5.19
   2  -7   6   96.28   16.26
   2  -7   9    7.01    2.79
   2  -7   9   15.35    7.10
   5   2   9   11.31    3.12
   5   2  12    0.40    2.16
   2  -7  15    2.13    1.64
   5   2  15    1.63    1.64
   7  -6  16   48.47    3.70
   7  -6  13   25.77    5.08
   7  -6  13   22.46    4.37
   7  -6  10   68.62   17.24
   7  -6  10   87.68    8.87
   7  -6  10   82.21    8.10
   7  -6   7  417.91   36.10
   7  -6   4   46.39   13.19
   7  -6   1 1261.72   47.41
   1  -7   5   11.31    5.75
   6   1   5   11.53    4.32
   1  -7   8 1134.64   58.54
   6   1  11    4.32    2.83
   6   1  14   19.98    3.80
   7  -7  14  159.33   10.26
   0   7  11   21.87    3.88
   7  -7  11   21.37    5.32
   7  -7  11   18.41    4.70
   7  -7   8  393.70   16.17
   7  -7   8  412.34   38.69
   7  -7   5  683.47   43.25
   7  -7   2 1121.58   49.73
   7   0   1  524.70   22.57
   0  -7   4   69.84   13.13
   7   0   4   67.02   10.40
   0  -7   7  231.26   25.49
   7   0   7  242.44   24.83
   7   0  10  405.58   17.11
   7   0  10  507.16   19.61
   7   0  13   22.59    4.26
   0  -7  16   22.10    2.66
   8  -1  15   13.61    2.64
   8  -1  12  122.27   10.06
   8  -1  12  101.67    8.54
   8  -1   9    7.05    2.36
   8  -1   9    8.04    3.19
   8  -1   6  365.57   29.49
  -1  -7   6  357.44   29.75
  -1  -7   3 1036.69   44.23
   8  -1   3 1179.64   42.11
   7  -8   0  110.33   15.55
   7  -8   3   61.38   14.44
   7  -8   6   24.63    8.42
   7  -8   9    4.06    9.31
   7  -8   9    4.58    2.73
   1   7   9    7.75    2.71
   7  -8  12   30.86    5.43
   7  -8  12   38.06    6.27
   1   7  12   31.10    4.59
   7  -8  15    0.91    1.50
  -2  -6  16   16.68    2.47
   8  -2  13  125.10    9.69
   8  -2  13   95.70    7.85
   8  -2  10  302.05   15.67
   8  -2  10  290.18   15.02
   8  -2  10  297.09   34.01
   8  -2   7    4.79    6.60
   8  -2   4 2058.31   60.53
  -2  -6   4 2030.94   60.62
   8  -2   1 2466.40   50.71
   6  -8   2   34.03   11.22
   6  -8   5 3921.78  106.98
   6  -8   8  680.97   50.94
   6  -8   8  650.10   21.29
   6  -8  11  189.14   13.00
   2   6  11  167.89   10.99
   2   6  14   94.18    6.91
   6  -8  14   94.71    7.82
   8  -3  14   65.01    6.63
   8  -3  14   65.85    6.17
   8  -3  11    2.35    2.79
   8  -3  11   -0.53    2.39
   8  -3   8  117.86   18.60
   8  -3   5   10.89    6.49
   8  -3   2  146.24   14.24
   8  -3  -1  716.88   20.50
   5  -8   1  674.26   36.61
   5  -8   4  520.05   37.92
   5  -8   7  422.57   38.16
   5  -8  10   37.27   12.23
   5  -8  10   43.94    6.35
   3   5  10   42.57    5.72
   5  -8  13    3.91    3.01
   3   5  13    1.42    1.47
   5  -8  16    1.29    0.87
   8  -4  15    8.61    2.08
   8  -4  15    8.00    2.45
   8  -4  12   92.25    8.86
   8  -4  12   90.62    8.88
   8  -4   9  155.00   10.74
   8  -4   9  150.91   10.95
   8  -4   9  135.86   21.46
   8  -4   6  221.60   24.12
   8  -4   3  840.43   38.40
  -4  -4   3  792.58   28.55
   8  -4   0  288.98   17.53
   4  -8   3 1303.21   55.56
   4  -8   6  137.48   22.50
   4  -8   9  188.90   27.39
   4   4   9  191.81   11.83
   4  -8   9  189.93   12.39
   4   4  12   69.74    7.22
   4   4  15   19.57    3.01
   4  -8  15   17.22    3.13
   8  -5  13    3.98    2.14
   8  -5  13    0.23    2.39
   8  -5  10  298.99   15.80
   8  -5  10  316.68   16.30
   8  -5  10  284.62   33.52
   8  -5   7  345.24   32.36
   8  -5   4   13.12    6.12
   8  -5   1 1324.82   44.83
   3  -8   2  466.29   30.93
   8  -5  -2  597.48   24.95
   3  -8   5  135.26   19.46
   3  -8   8  144.60   10.11
   5   3   8  148.43    9.99
   3  -8   8  169.20   24.51
   5   3  11    5.18    2.92
   5   3  14   15.56    3.27
   3  -8  14   28.10    5.14
   8  -6  14  273.59   13.51
   8  -6  14  276.30   13.18
   8  -6  11   54.95    7.16
   8  -6  11   55.74    7.13
   8  -6   8  425.53   17.02
   8  -6   8  393.31   16.75
   8  -6   8  425.02   38.64
   8  -6   5 1093.98   53.82
   8  -6   2  167.41   18.80
   8  -6  -1 2240.23   58.61
   2  -8   4  650.03   40.09
   2  -8   7  279.78   29.84
   6   2  10  356.32   16.31
   6   2  13    9.13    2.77
   2  -8  16    8.36    1.73
   8  -7  15   -0.51    1.29
   8  -7  12   36.87    5.86
   8  -7  12   39.18    6.15
   8  -7   9   32.68   10.67
   8  -7   9   36.24    5.84
   8  -7   9   33.69    5.98
   8  -7   6  140.96   21.38
   8  -7   3 1282.20   56.43
   8  -7   0   95.88   14.24
   1  -8   3   12.40    6.42
   1  -8   6  581.84   40.65
   7   1   9    3.65    3.20
   7   1  12  111.37    9.35
   1  -8  15   16.04    3.17
   7   1  15   17.36    2.98
   8  -8  13  419.68   18.11
   8  -8  13  435.16   18.35
   8  -8  10   65.43    7.91
   8  -8  10   59.35   15.91
   0   8  10   66.14    6.68
   8  -8  10   59.06    7.62
   8  -8   7  839.08   55.75
   8  -8   4 1214.19   59.80
   8  -8   1  524.39   34.95
   8   0   2 3658.91   70.37
   0  -8   5 1798.68   68.64
   8   0   5 1840.87   62.22
   8   0   8  631.79   19.83
   8   0   8  628.19   20.71
   8   0  11  723.26   22.29
   8   0  11  688.02   23.20
   8   0  14   20.25    3.68
   9  -1  13   59.04    6.59
   9  -1  10   17.57    3.87
   9  -1  10   16.21    3.87
   9  -1   7  141.44   20.38
   9  -1   4  156.16   17.85
  -1  -8   4  147.49   19.18
   9  -1   1  716.11   28.79
   8  -9  -1  837.88   43.43
   8  -9   2  111.11   17.86
   8  -9   5  339.82   34.08
   1   8   8   52.13    6.16
   8  -9   8   65.37   17.11
   8  -9   8   48.78    6.43
   8  -9   8   52.53    6.56
   8  -9  11   41.33    6.59
   8  -9  11   42.82    6.56
   1   8  11   38.72    5.15
   8  -9  14   -2.31    2.14
   9  -2  14   67.54    5.31
   9  -2  14   67.45    6.34
   9  -2  11    2.59    2.03
   9  -2  11    3.69    2.36
   9  -2   8  226.61   12.63
   9  -2   8  227.75   27.92
   9  -2   8  225.07   12.56
   9  -2   5   13.66    6.46
  -2  -7   5    6.02    3.93
   9  -2   2  331.78   21.51
   7  -9   1 1848.29   68.26
   7  -9   4    2.62    6.94
   7  -9   7 1675.88   79.56
   2   7  10   33.88    4.97
   7  -9  10   45.94    6.86
   7  -9  10   44.16    6.51
   7  -9  10   33.57   12.27
   2   7  13   45.55    5.30
   7  -9  13   49.03    6.19
   9  -3  15    5.10    2.06
   9  -3  12   51.41    6.24
   9  -3  12   73.91    8.09
   9  -3   9  161.27   24.16
   9  -3   9  162.87   11.20
   9  -3   9  163.39   11.21
   9  -3   6   -0.98    4.53
  -3  -6   3   12.10    4.87
   9  -3   3    7.76    5.61
   9  -3   0  154.82   11.91
   6  -9   3  183.51   23.14
   6  -9   6   25.49   10.86
   6  -9   9   13.12    3.81
   3   6   9   10.26    2.87
   6  -9   9   19.77    9.68
   3   6  12    5.08    2.40
   6  -9  12    4.96    3.62
   6  -9  15   50.45    5.23
   9  -4  13    6.65    2.29
   9  -4  13    9.96    3.54
   9  -4  10  763.29   25.01
   9  -4  10  788.44   55.50
   9  -4  10  805.42   25.91
   9  -4   7  777.23   48.41
   9  -4   4  238.76   22.64
   9  -4   1 2701.42   59.86
   5  -9   2 2399.93   77.00
   5  -9   5  338.33   32.71
   5  -9   8 1492.50   75.67
   5  -9   8 1481.39   33.07
   4   5   8 1486.87   31.78
   4   5  11    7.48    3.04
   4   5  14   79.60    6.50
   5  -9  14   75.52    6.93
   9  -5  14   11.59    2.56
   9  -5  14    6.79    2.45
   9  -5  11   21.64    4.55
   9  -5  11   25.18    4.98
   9  -5   8    0.87    2.62
   9  -5   8   -1.97    5.38
   9  -5   8    2.50    2.36
   9  -5   5  252.38   25.57
   9  -5   2  701.32   35.53
   9  -5  -1  289.08   17.94
   4  -9   4  383.06   32.94
   4  -9   7  262.77   30.84
   5   4  10    0.34    2.45
   4  -9  10   14.00    8.81
   5   4  13   16.95    3.86
   4  -9  16   11.86    1.82
   9  -6  15   64.87    5.07
   9  -6  12   24.59    4.65
   9  -6  12   25.64    4.48
   9  -6   9  320.35   35.31
   9  -6   9  324.81   16.17
   9  -6   9  319.62   16.16
   9  -6   6  328.30   32.50
   9  -6   3   75.89   13.21
   9  -6   0 1938.94   56.67
   3  -9   3   46.10   12.03
   3  -9   6  699.87   47.44
   3  -9   9  609.06   47.96
   6   3   9  617.44   21.11
   6   3  12   13.65    3.31
   6   3  15   29.20    4.06
   3  -9  15   30.76    3.77
   9  -7  13  219.30   12.77
   9  -7  13  226.12   13.40
   9  -7  10  104.74    9.51
   9  -7  10   93.84    9.13
   9  -7   7    0.90    5.56
   9  -7   4  527.14   38.63
   9  -7   1  438.72   30.50
   9  -7  -2  536.50   30.51
   2  -9   5  189.95   24.37
   2  -9   8   62.79   14.60
   7   2   8   59.87    6.71
   7   2  11  103.42    9.00
   7   2  14   10.81    2.41
   9  -8  14    6.39    1.94
   9  -8  11   40.26    6.01
   9  -8  11   41.57    6.23
  -1   9   8   43.12    5.29
   9  -8   8   46.95   14.54
   9  -8   8   48.92    6.32
   9  -8   8   45.42    6.24
   9  -8   5  320.40   32.05
   9  -8   2  128.24   19.22
   9  -8  -1   79.53   13.89
   1  -9   4  353.69   31.36
   1  -9   7   90.41   18.16
   8   1  10    0.92    2.21
   8   1  13    2.87    2.44
   9  -9  15   19.48    2.82
   9  -9  12   68.61    7.84
   9  -9  12   65.49    7.63
   9  -9   9   12.85    3.86
   9  -9   9   17.75    4.55
   9  -9   9   13.22    9.47
   0   9   9   12.59    3.18
   9  -9   6  781.09   54.34
   9  -9   3   30.51   13.82
   9  -9   0   19.14   10.52
   0  -9   3  148.68   19.36
   0  -9   6   50.80   13.31
   9   0   9  103.29    9.08
   9   0   9   80.91    7.31
   9   0  12    4.11    2.61
   0  -9  15    6.14    2.02
   9   0  15    1.93    1.14
  10  -1  14   26.32    3.83
  10  -1  11  224.06   13.38
  10  -1  11  179.10   10.93
  10  -1   8   43.52    6.30
  10  -1   8   39.86    5.17
  -1  -9   5  318.08   29.88
  10  -1   5  260.90   25.16
   9 -10   1  519.39   40.05
   9 -10   4 1064.96   62.34
   1   9   7   59.97    6.47
   9 -10   7   55.37   16.24
   9 -10   7   59.93    7.20
   9 -10   7   50.70    6.13
   1   9  10   24.87    4.51
   9 -10  10   19.12    4.39
   9 -10  10   21.09    5.21
   9 -10  13   86.25    7.80
  10  -2  15    1.13    1.31
  10  -2  12  162.71   10.32
  10  -2  12  218.79   12.83
  10  -2   9    9.18    3.24
  10  -2   9   12.13    3.62
  10  -2   6   20.86    9.41
  -2  -8   3 1433.26   55.94
  10  -2   3 1234.69   46.67
   8 -10   0  817.42   46.56
   8 -10   3  646.90   46.79
   8 -10   6 1334.21   71.73
   8 -10   9   11.72    9.16
   8 -10   9   10.67    3.92
   2   8   9    9.51    3.00
   8 -10   9   17.10    4.78
   8 -10  12  194.11   12.72
   2   8  12  189.92   10.94
   8 -10  15   41.81    3.91
  10  -3  13   47.96    5.47
  10  -3  13   66.37    7.05
  10  -3  10   10.06    3.30
  10  -3  10   14.93    3.98
  10  -3   7  213.69   11.91
  10  -3   7  222.58   26.78
  10  -3   7  216.04   11.91
  10  -3   4  966.01   44.99
  10  -3   1   36.32    6.84
   7 -10   2 1040.25   55.78
   7 -10   5 1216.58   66.68
   7 -10   8    0.55    2.20
   7 -10   8    1.13    4.78
   3   7   8   -0.55    1.88
   7 -10  11  163.79   11.93
   3   7  11  145.49   10.14
   7 -10  14   39.46    4.86
   3   7  14   42.38    4.36
  10  -4  14   11.64    2.70
  10  -4  14   10.62    2.74
  10  -4  11  224.81   13.50
  10  -4  11  212.54   13.48
  10  -4   8    4.50    6.49
  10  -4   8   -2.99    2.88
  10  -4   8    0.86    2.12
  10  -4   5   38.05    9.21
  10  -4   2    1.98    3.98
   6 -10   1  143.98   19.95
   6 -10   4 1166.98   61.53
   4   6   7  701.22   21.82
   6 -10   7  705.15   52.31
   4   6  10    0.51    1.70
   4   6  13   32.29    4.46
   6 -10  13   38.35    5.66
  10  -5  15   38.89    3.46
  10  -5  12   28.14    5.09
  10  -5  12   22.32    4.37
  10  -5   9  142.80   23.39
  10  -5   9  157.81   11.25
  10  -5   9  162.21   11.50
  10  -5   6  555.02   40.10
  10  -5   3  378.57   28.33
  10  -5   0  182.96   15.50
   5 -10   3  459.03   37.20
   5 -10   6  192.99   26.98
   5   5   9  106.23    9.05
   5 -10   9  129.52   23.80
   5   5  12   32.00    4.95
   5 -10  15    0.36    1.26
   5   5  15    2.21    1.26
  10  -6  13   56.09    6.34
  10  -6  13   58.67    6.88
  10  -6  10   61.62    7.38
  10  -6  10   53.67    7.06
  10  -6   7   19.72    8.60
  10  -6   7   14.28    3.41
  10  -6   4  520.23   36.86
  10  -6   1    5.87    3.66
   4 -10   2  788.26   45.54
   4 -10   5    5.65   10.81
   4 -10   8  158.16   25.27
   6   4   8  153.91   10.68
   6   4  11   48.60    6.01
   6   4  14    1.96    1.32
   4 -10  14    1.03    2.10
  10  -7  14    5.27    2.08
  10  -7  11   20.51    4.98
  10  -7  11   18.56    4.13
  10  -7   8   82.93    8.34
  10  -7   8   83.12    8.26
  10  -7   8   72.12   16.37
  10  -7   5  216.15   27.06
  10  -7   2  559.16   36.21
  10  -7  -1    7.91    5.47
   3 -10   4   38.53   11.33
   7   3   7   89.77    7.89
   3 -10   7   92.59   19.53
   7   3  10   -0.05    1.81
   7   3  13    4.52    1.82
  10  -8  15   31.27    3.28
  10  -8  12  147.06   11.09
  10  -8  12  158.27   11.61
  10  -8   9   -0.93    6.17
  10  -8   9    4.05    3.10
  10  -8   9   -1.45    2.67
  10  -8   6  616.91   47.53
  10  -8   3 1109.28   57.13
  10  -8   0  411.83   31.38
   2 -10   3 1441.90   63.94
   2 -10   6  159.65   23.95
   8   2   9  183.03   11.74
   8   2  12   85.49    7.82
   8   2  15    0.66    0.90
   2 -10  15    1.88    1.26
  10  -9  13   -3.03    3.19
  10  -9  10    6.95    3.36
  10  -9  10    5.12    3.14
  10  -9   7  261.42   33.34
  -1  10   7  245.90   12.76
  10  -9   7  236.62   14.19
  10  -9   7  250.36   13.65
  10  -9   4  314.28   33.03
  10  -9   1 1652.13   67.99
  10  -9  -2  220.42   23.02
   1 -10   5    9.09    5.80
   9   1   8  254.88   13.79
   9   1  11  118.23    9.63
   1 -10  14    9.41    2.69
   9   1  14    5.03    2.05
  10 -10  14   43.46    4.58
  10 -10  11   26.15    4.93
   0  10  11   28.59    4.53
  10 -10  11   29.84    5.44
  10 -10   8   40.36   14.44
  10 -10   8   23.43    4.19
  10 -10   8   27.86    5.20
   0  10   8   26.26    4.76
  10 -10   5 1905.22   85.82
  10 -10   2  517.20   42.36
  10 -10  -1  344.17   31.48
   0 -10   4  571.42   42.04
  10   0   7   72.77    7.52
  10   0   7   67.41    6.96
  10   0  10  353.73   14.80
  10   0  10  328.71   15.81
  10   0  13   66.90    6.50
  11  -1  15   14.94    2.21
  11  -1  12    4.12    2.18
  11  -1   9   37.23    5.03
  11  -1   9   43.68    5.98
  11  -1   6  248.80   12.18
  11  -1   6  257.16   12.95
  -1 -10   3   91.76   16.66
  10 -11  -3   73.35   14.64
  10 -11   0 1563.11   71.78
  10 -11   3   65.15   16.85
  10 -11   6  785.22   24.15
   1  10   6  765.00   23.73
  10 -11   6  762.69   22.92
  10 -11   6  841.40   60.44
  10 -11   9  122.83   10.54
   1  10   9  127.47   10.02
  10 -11   9  105.93    9.53
  10 -11  12   24.67    4.30
   1  10  12   24.72    3.79
  10 -11  15   15.06    2.02
  11  -2  13   23.93    3.82
  11  -2  13   27.55    3.59
  11  -2  10   20.38    3.79
  11  -2  10   25.67    4.73
  11  -2   7   25.78    4.64
  11  -2   7   34.31   11.78
  11  -2   7   26.37    4.64
  11  -2   4   42.56   10.17
   9 -11  -1    6.57    5.98
   9 -11   2   16.05    9.00
   9 -11   5  172.46   27.02
   2   9   8  121.53    9.61
   9 -11   8  121.18    9.91
   9 -11   8  117.59   10.39
   9 -11   8  135.69   25.10
   2   9  11    3.87    2.12
   9 -11  11    8.50    3.18
   9 -11  14   -0.89    1.64
  11  -3  14    9.39    2.26
  11  -3  14   10.26    1.95
  11  -3  11    5.77    2.43
  11  -3  11    2.24    2.14
  11  -3   8  120.31    9.43
  11  -3   8  125.75   21.45
  11  -3   8  114.85    9.13
  11  -3   5  125.32   17.79
  11  -3   2  188.78   17.75
   8 -11   1  707.89   47.74
   8 -11   4  111.06   20.24
   3   8   7   23.28    4.06
   8 -11   7   21.56   11.20
   8 -11   7   24.95    4.60
   3   8  10   12.22    3.48
   8 -11  10   15.07    4.77
   3   8  13   47.44    5.03
   8 -11  13   53.98    5.96
  11  -4  15   45.65    3.95
  11  -4  12    2.03    1.89
  11  -4  12    2.18    2.87
  11  -4   9  416.29   40.21
  11  -4   9  427.19   18.52
  11  -4   9  418.69   18.23
  11  -4   6  424.90   35.25
  11  -4   3   88.42   13.14
   7 -11   3    3.83    5.94
   7 -11   6  130.52   23.86
   7 -11   9   81.86    8.49
   4   7   9   70.80    7.63
   7 -11   9   74.72   20.74
   7 -11  12   20.24    4.17
   4   7  12   19.86    3.98
   7 -11  15   22.30    2.65
  11  -5  13   13.82    3.64
  11  -5  13   14.86    3.26
  11  -5  10  177.83   12.35
  11  -5  10  179.29   12.20
  11  -5   7   53.67    6.21
  11  -5   7   48.32    5.88
  11  -5   7   44.13   12.84
  11  -5   4 1113.69   52.23
  11  -5   1  539.44   29.28
   6 -11   2  120.30   20.11
   6 -11   5  608.50   48.47
   6 -11   8   40.22   12.98
   5   6   8   41.96    5.70
   6 -11  11  117.16   10.01
   5   6  11  105.89    9.01
   6 -11  14  106.35    7.44
   5   6  14  104.06    6.68
  11  -6  14   16.47    3.22
  11  -6  14   13.05    2.54
  11  -6  11    9.91    3.47
  11  -6  11    9.39    3.03
  11  -6   8  119.39    9.78
  11  -6   8  129.16   22.19
  11  -6   8  109.54    9.10
  11  -6   5   22.29   10.61
  11  -6   2   12.43    6.27
   5 -11   4  264.93   31.13
   5 -11   7  574.77   49.33
   6   5   7  550.60   19.99
   6   5  10   36.11    5.33
   5 -11  13   31.69    5.03
   6   5  13   26.34    4.08
  11  -7  15    0.06    0.81
  11  -7  12  232.72   13.69
  11  -7  12  221.48   12.88
  11  -7   9  533.17   21.08
  11  -7   9  517.22   20.83
  11  -7   9  556.67   48.44
  11  -7   6   10.62    6.14
  11  -7   3 1918.45   71.71
  11  -7   0   71.77   11.25
   4 -11   3 1355.78   67.13
   4 -11   6 1609.37   78.58
   7   4   9   33.66    5.22
   4 -11   9   31.73   14.46
   7   4  12  173.25   10.91
   7   4  15   51.40    3.88
   4 -11  15   48.97    4.04
  11  -8  13    9.80    3.26
  11  -8  13    7.81    2.55
  11  -8  10   30.89    5.43
  11  -8  10   34.89    5.90
  11  -8   7    3.61    5.64
  11  -8   7   -2.22    2.21
  11  -8   7   -2.36    1.87
  11  -8   4  274.99   29.90
  11  -8   1   11.53    6.48
   3 -11   2    6.02    4.56
   3 -11   5   98.51   20.08
   3 -11   8  177.90   27.28
   8   3   8  187.84   12.01
   8   3  11   26.73    4.81
   8   3  14    5.24    2.36
   3 -11  14    6.78    2.19
  11  -9  14    8.49    2.09
  11  -9  11  114.10    9.81
  11  -9  11  122.01   10.37
  11  -9   8  179.32   12.09
  11  -9   8  211.02   30.85
  11  -9   8  199.24   12.98
  11  -9   5  965.35   60.21
  11  -9   2 1617.62   70.31
  11  -9  -1   69.30   13.30
   2 -11   4  417.97   38.03
   2 -11   7  742.40   53.49
   9   2   7  662.11   22.09
   9   2  10    9.06    2.73
   9   2  13   65.01    6.11
  11 -10  15    6.50    1.42
  11 -10  12    0.96    2.33
  -1  11   9    6.50    2.60
  11 -10   9    4.62    2.27
  11 -10   9    6.33    2.91
  11 -10   6   75.72   17.77
  11 -10   6   66.53    7.15
  -1  11   6   66.89    6.97
  11 -10   6   68.37    6.96
  11 -10   3  115.28   21.01
  11 -10   0  333.58   31.83
   1 -11   3   40.26   12.13
  10   1   6    6.36    2.81
   1 -11   6   -1.44    5.90
  10   1   9    3.60    2.56
  10   1  12    0.14    2.10
  11 -11  13    2.77    2.10
   0  11  10   43.56    5.51
  11 -11  10   31.90    5.32
  11 -11   7   46.22    6.21
  11 -11   7   51.22    6.65
   0  11   7   50.30    6.39
  11 -11   7   46.58   14.41
  11 -11   4    7.31    8.74
  11 -11   1  432.42   39.09
  11 -11  -2    4.11    5.25
   0 -11   5   57.08   20.96
  11   0   8   10.45    2.92
  11   0   8    9.15    2.98
  11   0  11   14.92    3.47
   0 -11  14    2.14    1.62
  11   0  14    3.13    1.50
  12  -1  13   64.48    5.69
  12  -1  10   65.81    6.89
  12  -1  10   71.11    6.67
  12  -1   7  206.55   12.05
  12  -1   7  145.03    9.87
  11 -12  -1  186.04   25.91
  11 -12   2  446.49   42.84
  11 -12   5   65.32    6.80
  11 -12   5   94.01   21.30
  11 -12   8  236.46   13.80
   1  11   8  221.79   13.21
   1  11  11  112.97    8.27
  11 -12  11  106.47    8.94
  11 -12  14    6.78    1.75
  12  -2  14    1.79    1.17
  12  -2  11   42.45    5.14
  12  -2  11   54.58    6.32
  12  -2   8   42.88    5.76
  12  -2   8   51.40    6.38
   2  10  -5   30.05    4.62
  12  -2   5   40.69   11.16
  12  -2   5   35.39    5.21
  10 -12  -2  193.01   25.23
  10 -12   1    8.93    7.39
  10 -12   4   72.52   17.94
  10 -12   7    5.77    2.89
   2  10   7    3.94    1.97
   2  10  10    2.76    1.97
  10 -12  10    0.63    1.83
  10 -12  13    4.14    1.80
   2  10  13    6.17    1.75
  12  -3  12  199.40   11.48
  12  -3  12  153.14    9.35
  12  -3   9   -0.37    1.85
  12  -3   9    2.74    2.39
  12  -3   6  804.97   22.72
  12  -3   6  824.95   22.82
  12  -3   6  796.54   48.73
  12  -3   3  623.39   35.21
   9 -12   0  412.64   38.27
   9 -12   3  650.26   51.34
   9 -12   6   44.44    5.79
   3   9   6   42.96    6.00
   9 -12   6   57.22   16.22
   9 -12   9  205.23   12.86
   3   9   9  209.32   12.96
   9 -12  12  326.32   14.87
   3   9  12  299.49   13.15
  12  -4  13   41.83    5.00
  12  -4  13   37.17    4.46
  12  -4  10   75.56    7.72
  12  -4  10   73.90    7.94
  12  -4   7  140.68   10.22
  12  -4   7  142.61   10.06
  12  -4   7  163.29   23.76
  12  -4   4   -1.19    3.17
   8 -12   2    7.92    8.13
   8 -12   5    8.62    9.17
   8 -12   8    4.49    6.32
   4   8   8    7.05    2.99
   8 -12   8    8.21    3.57
   8 -12  11   81.25    7.86
   4   8  11   82.53    7.52
   8 -12  14    8.08    1.80
   4   8  14   10.88    2.07
  12  -5  14   79.62    6.15
  12  -5  14   73.75    5.16
  12  -5  11  302.50   15.41
  12  -5  11  319.04   15.51
  12  -5   8  165.91   26.04
  12  -5   8  155.73   10.96
  12  -5   8  157.46   11.25
  12  -5   5 1316.43   61.74
  12  -5   2  215.77   20.49
   7 -12   1  642.92   46.71
   7 -12   4  650.31   50.57
   7 -12   7   56.32    6.92
   5   7   7   45.76    5.92
   7 -12  10  265.80   14.91
   5   7  10  275.10   14.46
   5   7  13  172.88    9.43
   7 -12  13  168.31    9.92
  12  -6  12    8.04    3.00
  12  -6  12    5.56    2.51
  12  -6   9   78.29    8.10
  12  -6   9   79.30    8.33
  12  -6   6   82.00    7.50
  12  -6   6   98.93   18.97
  12  -6   3  402.00   31.32
   6 -12   3    7.66    6.55
   6   6   6   31.60    4.82
   6 -12   6   32.73   12.64
   6   6   9  118.87    9.74
   6 -12  12    4.36    2.65
   6   6  12    2.35    1.81
  12  -7  13    8.85    2.42
  12  -7  13   12.41    3.13
  12  -7  10   93.67    9.16
  12  -7  10   95.28    9.09
  12  -7   7   11.97    8.43
  12  -7   7    6.10    2.26
  12  -7   7    9.30    3.26
  12  -7   4   90.47   17.20
  12  -7   1   68.09   11.75
   5 -12   2  138.60   21.86
   5 -12   5  569.27   47.80
   7   5   8    3.13    1.90
   5 -12   8    0.44    4.67
   7   5  11   50.54    6.03
   5 -12  14   37.61    4.05
   7   5  14   37.19    4.01
  12  -8  14    2.71    1.44
  12  -8  11  145.85   10.83
  12  -8  11  155.22   11.36
  12  -8   8   30.66   12.25
  12  -8   8   22.65    4.62
  12  -8   8   20.29    4.19
  12  -8   5  174.01   25.05
  12  -8   2  450.78   34.71
   4 -12   4   28.94   12.12
   8   4   7   20.66    4.66
   4 -12   7   19.46   11.18
   8   4  10    7.84    2.90
   4 -12  13    5.34    2.58
   8   4  13    7.29    2.28
  12  -9  12   -1.08    2.04
  12  -9  12    2.66    2.49
  12  -9   9  107.40    9.60
  12  -9   9  130.28   10.61
  12  -9   6   93.71    8.20
  12  -9   6  112.36   21.87
  12  -9   6   90.75    8.23
  12  -9   3    4.55    4.86
  12  -9   0  785.28   44.79
   3 -12   3   30.77   12.12
   9   3   6  266.92   13.78
   3 -12   6  264.53   33.32
   9   3   9   49.80    6.36
   9   3  12    7.96    2.66
  12 -10  13   14.00    3.12
  12 -10  10   53.07    6.75
  12 -10  10   54.99    7.27
  12 -10   7   19.16    4.49
  12 -10   7   11.14    3.28
  -2  12   7   13.16    3.72
  12 -10   7    5.69    6.43
  12 -10   4  597.48   48.49
  12 -10   1   50.59   12.90
   2 -12   2  460.93   40.02
   2 -12   5   -3.08    6.35
  10   2   5    2.82    1.81
  10   2   8   26.66    4.62
  10   2  11   -5.40    2.89
   2 -12  14   10.66    2.21
  10   2  14   11.56    2.19
  12 -11  14   49.44    4.07
  12 -11  11   51.16    6.10
  -1  12   8  409.10   17.37
  12 -11   8  390.00   17.66
  12 -11   5  283.99   14.36
  11   1  -5  359.72   14.63
  12 -11   5  356.40   39.31
  12 -11   2  606.31   48.29
  12 -11  -1  830.48   51.60
   1 -12   4    1.83    4.41
  11   1   7  716.53   22.91
  11   1  10  117.94    9.36
   1 -12  13    4.02    2.23
  11   1  13    1.92    1.39
  12 -12  12    1.32    2.47
   0  12   9   18.77    3.80
  12 -12   9   13.07    3.66
  12 -12   6   15.75    8.78
   0  12   6   12.47    3.63
  12 -12   6    3.30    1.69
  12 -12   3   30.32   13.18
  12 -12   0    4.87    7.82
   0 -12   3  180.64   26.19
  12   0   6  207.30   12.04
  12   0   6  203.17   11.38
  12   0   9    9.20    2.56
  12   0   9   10.74    3.23
  12   0  12    2.31    1.79
  13  -1  14   26.46    2.69
  13  -1  11   46.27    5.46
  13  -1   8  226.33   12.66
  13  -1   8  195.99   11.35
  13  -1   5  106.30    8.39
  13  -1   5  105.87    8.19
  13  -1   5  104.65    7.91
  13  -1   2  789.93   22.18
  -1 -12   2  788.80   53.12
  13  -1   2  807.55   22.84
  13  -1  -1  797.65   23.07
  12 -13   1  832.16   59.81
  13  -1  -1  825.29   22.50
  12 -13   4   75.42   20.18
  13  -1  -4   72.25    7.10
  12 -13   7  321.49   15.65
   1  12   7  309.84   16.03
   1  12  10  181.25   11.04
  12 -13  10  184.71   11.41
  12 -13  13   15.65    2.75
  13  -2  12  119.88    7.08
  13  -2  12  119.14    8.27
  13  -2   9  214.35   12.12
  13  -2   9  277.30   14.23
  13  -2   6  109.00    8.69
  13  -2   6   94.91    8.15
   2  11  -6   91.35    7.94
  11 -13  -3  188.28   25.95
  13  -2   3  212.81   11.38
  13  -2   3  224.05   11.91
  11 -13   0  282.13   33.06
  13  -2  -3  264.84   12.98
  11 -13   3  281.71   35.88
  11 -13   6  726.65   22.89
   2  11   6  697.62   24.07
  11 -13   6  756.94   61.41
   2  11   9   24.28    4.41
  11 -13   9   27.60    4.70
  11 -13  12   43.23    5.21
   2  11  12   46.92    4.70
  13  -3  13   -1.84    1.08
  13  -3  13   -0.82    1.55
  13  -3  10   95.62    8.23
  13  -3  10  126.60    9.55
  13  -3   7   21.35    4.10
  13  -3   7   10.54    3.03
  13  -3   4  228.48   12.06
  13  -3   4  223.19   11.49
   3  10  -4  230.79   12.08
  10 -13  -1  526.01   44.18
  10 -13   2  201.85   29.67
  10 -13   5  170.01   28.46
  10 -13   8   85.01    8.13
   3  10   8   98.76   11.19
  10 -13  11   60.49    6.78
   3  10  11   62.22    6.26
  10 -13  14    7.88    1.75
  13  -4  14   36.91    3.74
  13  -4  11   82.26    7.26
  13  -4  11  104.09    8.61
  13  -4   8   10.97    3.23
  13  -4   8    8.59    2.97
  13  -4   5  127.59    9.19
   4   9  -5  139.26    9.46
   9 -13   1    1.30    6.18
   9 -13   4  220.98   32.97
   9 -13   7   79.39   20.44
   9 -13   7   77.80    7.76
   4   9   7   71.21    7.56
   4   9  10   24.84    4.65
   9 -13  10   26.97    4.74
   4   9  13   25.22    3.28
   9 -13  13   18.01    2.93
  13  -5  12   65.09    6.60
  13  -5  12   61.32    6.03
  13  -5   9    4.90    2.14
  13  -5   9    4.25    2.11
  13  -5   6  134.16   20.80
  13  -5   6  124.65    9.32
  13  -5   6  129.34    9.12
   5   8  -6  122.86    8.75
  13  -5   3  295.23   25.68
   8 -13   0   41.19   13.37
   8 -13   3  130.11   24.00
   8 -13   6   87.56   20.72
   5   8   6   98.44    8.98
   5   8   9    1.94    2.04
   8 -13   9    4.99    2.94
   8 -13  12  188.90   10.85
   5   8  12  181.39   10.21
  13  -6  13    2.29    1.19
  13  -6  13    2.38    1.44
  13  -6  10   26.47    5.06
  13  -6  10   25.37    5.06
  13  -6   7   11.56    3.42
  13  -6   7    4.36    2.12
  13  -6   7    9.55    8.30
  13  -6   4   50.30   12.09
  13  -6   4   80.51    7.16
   7 -13   2   69.40   17.26
   6   7   5   16.40    4.66
   7 -13   5    7.65    7.77
   7 -13   8   32.15   13.10
   6   7   8   39.60    5.92
   7 -13   8   53.96    6.82
   6   7  11   28.97    4.65
   7 -13  11   30.53    4.98
   7 -13  14   -1.56    1.32
   6   7  14    1.24    0.94
  13  -7  14    2.08    1.17
  13  -7  11  473.23   18.68
  13  -7  11  461.50   18.13
  13  -7   8   96.67    8.75
  13  -7   8  123.77   10.16
   7   6  -5  359.57   14.57
  13  -7   5  344.19   15.39
  13  -7   2 2095.81   70.32
   6 -13   1   92.26   19.58
   6 -13   4 1034.31   66.63
   7   6   7  184.37   12.17
   6 -13   7  190.22   30.14
   7   6  10   21.19    4.17
   6 -13  10   22.19    4.96
   7   6  13  222.89   10.32
   6 -13  13  207.38   10.10
  13  -8  12   54.01    6.04
  13  -8  12   50.49    5.89
  13  -8   9   12.07    3.57
  13  -8   9   14.85    4.25
  13  -8   6  310.74   35.34
  13  -8   6  264.88   13.83
  13  -8   3  210.90   25.22
   5 -13   3  347.62   37.83
   5 -13   6   55.37   16.94
   8   5   6   39.51    5.78
   8   5   9   91.59    8.51
   8   5  12   63.39    6.24
   5 -13  12   45.71    5.38
  13  -9  13   47.50    4.91
  13  -9  10  514.72   20.35
  13  -9  10  509.95   20.03
  13  -9   7    3.68    2.70
  13  -9   7    1.24    1.52
  13  -9   7    3.23    7.09
  13  -9   4  925.90   58.39
  13  -9   4 1120.67   26.78
  13  -9   1 1308.86   59.43
   4 -13   2   37.64   12.98
   9   4   5  820.04   24.17
   4 -13   5  790.93   58.29
   9   4   8   95.34    8.74
   4 -13  11   64.38    7.01
   9   4  11   59.61    6.43
   4 -13  14   90.12    5.37
   9   4  14  101.64    5.91
  13 -10  14   51.83    4.06
  13 -10  11    6.36    3.25
  13 -10  11   -1.36    2.36
  13 -10   8   14.76    3.80
  13 -10   8    5.44    2.34
  13 -10   5  385.68   16.36
  10   3  -5  400.05   15.62
  13 -10   2   12.08    8.56
  10   3   4  549.55   19.26
   3 -13   4  555.23   48.28
  10   3   7   -1.98    2.72
  10   3  10  108.67    8.73
   3 -13  13    7.20    2.34
  10   3  13    4.36    1.58
  13 -11  12    9.74    2.76
  13 -11   9  151.66   11.34
  13 -11   9  192.83   12.59
  -2  13   6    7.35    2.72
  13 -11   6    5.99    2.66
  13 -11   6    7.22    7.68
  11   2  -3  471.75   16.95
  13 -11   3  366.91   38.82
  13 -11   0  310.71   32.14
   2 -13   3  136.10   23.72
  11   2   3  143.89    9.08
  11   2   6  276.71   14.21
  11   2   9    8.98    3.17
   2 -13  12   15.55    3.41
  11   2  12    8.63    2.60
  13 -12  13   27.15    3.36
  13 -12  10   71.94    7.30
  13 -12   7  139.50   10.70
  -1  13   7  135.58   10.40
  13 -12   4  166.82   10.57
  12   1  -4  191.07   11.35
  13 -12   4  197.72   30.29
  12   1  -1  217.96   11.89
  12   1  -1  223.84   11.59
   1 -13   2  229.35   29.91
  12   1   2  240.85   12.12
  12   1   5   10.50    2.78
  12   1   5    9.29    2.51
  12   1   5    9.98    2.46
  12   1   8  162.54   10.90
  12   1  11   43.07    5.29
  12   1  14    1.16    0.89
  13 -13  11   18.73    3.56
  13 -13   8   70.82    7.54
   0  13   8   63.90    6.93
  13 -13   5  291.04   14.43
  13   0  -5  225.00   12.28
  13 -13   5  313.12   39.61
  13 -13   2   -3.08    6.84
  13   0  -2    0.53    2.90
  13   0   1  286.76   14.05
  13   0   1  276.83   13.43
  13   0   4  124.08    9.00
  13   0   4  111.76    8.31
  13   0   7    1.56    1.83
   0  13  -7    1.41    1.78
  13   0   7    0.11    1.58
  13   0  10   48.95    5.56
   0 -13  13   13.18    2.17
  13   0  13   13.82    2.41
  14  -1  12   12.81    2.54
  14  -1   9    4.14    1.79
  14  -1   9    0.88    1.54
  14  -1   6   16.92    3.54
   1  13  -6   18.01    3.97
  14  -1   6   15.41    3.11
  14  -1   3    9.31    3.07
  14  -1   3    8.60    2.90
  13 -14   0   -1.99    5.53
  14  -1   0    7.98    3.44
  14  -1   0    0.81    2.74
   1  13   3   -0.35    2.06
  14  -1  -3    1.17    1.73
   1  13   6   28.05    5.13
  13 -14   6   30.64    5.04
  13 -14   9  125.99    9.58
   1  13   9  132.36    9.61
  13 -14  12   -0.22    1.25
  -2 -12  13    7.05    1.80
  14  -2  13    6.90    1.83
  14  -2  10    0.78    1.45
  14  -2  10    1.69    1.75
   2  12  -7   17.41    3.49
  14  -2   7   11.98    3.05
  14  -2   7   10.96    3.14
  14  -2   4   52.75    6.05
   2  12  -4   50.36    6.51
  14  -2   4   51.56    6.02
  14  -2   1    3.13    2.44
  14  -2   1   -1.03    2.06
  12 -14   2  115.41   23.60
  14  -2  -2  113.56    8.80
   2  12   2  114.10    9.06
  14  -2  -5   24.12    4.19
  12 -14   5   34.41   14.10
  12 -14   8   68.23    7.43
   2  12   8   63.32    7.24
  12 -14  11   48.74    5.66
   2  12  11   60.18    5.71
  14  -3  11   40.29    4.64
  14  -3  11   59.93    6.09
  14  -3   8    7.02    2.95
  14  -3   8    4.73    2.40
  14  -3   5  363.87   15.94
   3  11  -5  355.23   15.57
  14  -3   2   25.63    4.37
   3  11  -2   27.93    4.80
  14  -3   2   26.05    4.57
  11 -14  -2   19.54    8.87
  11 -14   1  332.83   39.00
  14  -3  -1  330.04   15.04
  14  -3  -1  328.75   15.11
   3  11   1  333.64   14.85
  11 -14   4  142.58   26.71
  14  -3  -4  142.93    9.87
   3  11   4  145.63    9.37
   3  11   7   18.90    4.58
  11 -14   7   14.04    3.17
  11 -14  10   98.30    8.25
   3  11  10  111.44    8.66
  11 -14  13    7.50    1.80
  14  -4  12    2.87    1.49
  14  -4  12    4.50    1.91
  14  -4   9    3.85    2.45
  14  -4   9   -0.01    1.40
  14  -4   6   49.32   13.43
   4  10  -6   37.37    4.98
  14  -4   6   54.55    6.57
  14  -4   3  145.39    9.81
  14  -4   3  138.71    9.50
   4  10  -3  142.60    9.80
  14  -4   0  509.17   18.08
  10 -14   0  558.81   49.82
  14  -4   0  522.78   18.52
   4  10   0  516.47   18.11
   4  10   3   19.09    3.23
  10 -14   3   29.14   12.17
  14  -4  -3   24.28    4.32
   4  10   6   99.66    9.26
  10 -14   6   97.66   22.63
  10 -14   9   44.87    6.11
   4  10   9   44.44    6.31
  10 -14  12    3.14    1.81
   4  10  12    6.21    2.15
  14  -5  13  109.41    6.94
  14  -5  13  100.05    6.01
  14  -5  10   41.21    5.55
  14  -5  10   30.21    4.85
  14  -5   7  347.66   16.10
  14  -5   7  371.18   37.25
  14  -5   4  388.15   16.24
   5   9  -4  390.76   15.74
   9 -14  -1    5.50    6.59
   9 -14   2  343.38   39.81
  14  -5  -2  344.13   14.75
  14  -5  -2  323.85   14.37
   9 -14   5   56.98   16.86
   5   9   5   49.77    6.66
   5   9   8    2.36    2.05
   9 -14   8    2.25    2.28
   9 -14  11  249.68   12.72
   5   9  11  249.00   12.54
  14  -6  11   66.49    6.61
  14  -6  11   71.54    7.17
  14  -6   8  278.32   14.40
  14  -6   8  348.79   16.48
   6   8  -5   16.05    3.48
  14  -6   5   19.26    3.82
  14  -6   5   13.77    7.46
  14  -6   2  267.44   12.95
   6   8  -2  241.56   12.28
   8 -14   1  566.96   49.36
   6   8   4   28.04    3.79
   8 -14   4   39.58   18.52
   6   8   7  176.63   11.98
   8 -14   7  172.92   29.62
   8 -14  10  117.05    9.09
   6   8  10  120.27    9.52
   8 -14  13    6.74    1.84
   6   8  13    9.20    2.22
  14  -7  12   19.14    3.54
  14  -7  12   23.28    3.98
  14  -7   9    3.40    2.36
  14  -7   9    2.58    1.75
  14  -7   6   60.34    6.57
  14  -7   6   85.49   18.08
   7   7  -6   70.36    6.57
   7   7  -3  195.79   10.85
  14  -7   3  187.57   11.20
   7 -14   0    8.43    7.44
  14  -7  -3  310.25   13.42
   7 -14   3  336.68   39.14
   7   7   6   97.92    8.83
   7 -14   6   89.59   20.72
   7   7   9    6.03    3.12
   7 -14   9    3.70    2.45
   7 -14  12  111.51    7.75
   7   7  12  117.72    7.98
  14  -8  13   -0.61    1.28
  14  -8  10  246.08   13.43
  14  -8  10  208.02   12.41
  14  -8   7  399.58   17.03
  14  -8   7  368.98   17.13
  14  -8   4   66.07    6.70
  14  -8   4   56.98   14.05
   8   6  -4   57.82    6.06
   6 -14   2  332.55   38.12
   8   6   5   44.96    6.07
   6 -14   5   54.70   15.05
   8   6   8  251.74   14.25
   6 -14  11   45.65    5.43
   8   6  11   47.41    5.64
   8   6  14   40.56    3.44
  14  -9  14    4.76    1.27
  14  -9  11    0.38    1.99
  14  -9  11    2.09    2.03
  14  -9   8   17.74    4.13
  14  -9   8   14.56    3.57
   9   5  -5    7.21    2.40
  14  -9   5    3.51    4.92
  14  -9   5    7.05    2.48
   9   5  -2   65.64    6.33
  14  -9   2   66.31    6.50
   5 -14   1  206.91   29.48
   5 -14   4   87.03   20.90
   9   5   4   84.72    8.06
   9   5   4   82.69    6.82
   9   5   7   19.51    4.15
   5 -14   7   20.62    9.68
   9   5  10   -0.79    1.81
   5 -14  10    5.15    2.92
   5 -14  13   11.42    2.32
   9   5  13   15.36    2.71
  14 -10  12    1.58    1.93
  14 -10   9  110.40    9.50
  14 -10   9   88.42    8.42
  14 -10   6   88.60    8.21
  14 -10   6  102.39   21.62
  14 -10   3  215.51   12.05
  10   4  -3  226.98   11.89
  10   4   0   40.87    5.22
   4 -14   3  118.80   22.88
  10   4   3  107.60    8.70
  10   4   3  119.73    8.30
  10   4   6   81.37    7.81
   4 -14   6   88.35   20.97
  10   4   9   66.95    7.09
   4 -14  12    7.65    2.23
  10   4  12    5.11    1.80
  14 -11  13   28.09    3.41
  14 -11  10   81.01    7.67
  14 -11   7  125.28    9.98
  14 -11   4   14.06    7.79
  14 -11   4    6.58    2.03
  11   3  -4    8.49    2.49
  11   3  -1  710.37   20.81
   3 -14   2  276.29   34.59
  11   3   2  276.79   13.13
  11   3   5   57.58    6.43
  11   3   5   49.63    5.07
  11   3   8  128.77   10.00
   3 -14  11    2.91    1.93
  11   3  11   -1.81    2.13
  14 -12  11   13.38    3.15
  14 -12   8    7.99    3.24
  14 -12   5  172.06   28.14
  14 -12   5  159.33   10.62
  12   2  -5  126.39    9.10
  14 -12   2   36.52    5.00
  14 -12   2   25.98   11.00
  12   2  -2   27.52    4.87
  12   2   1   27.12    4.94
  12   2   1   19.59    3.92
   2 -14   4   39.39   14.08
  12   2   4   46.37    5.82
  12   2   4   41.65    5.17
  12   2   7   20.12    3.76
  12   2  10   24.13    4.17
  12   2  13   10.37    2.03
  14 -13  12    4.67    1.98
  -1  14   9  250.66   12.70
  14 -13   9  262.04   13.39
  14 -13   6  181.32   11.42
  -1  14   6  180.67   12.26
  14 -13   3   35.54   13.12
  13   1  -3   24.11    4.36
  13   1   0  524.47   19.77
  13   1   0  531.75   18.67
  13   1   3  334.16   14.95
   1 -14   3  304.32   37.24
  13   1   3  313.59   14.45
  13   1   6  326.40   15.13
  13   1   9   86.88    7.64
  13   1  12   11.92    2.56
  14 -14  13   32.44    2.91
  14 -14  10  116.20    8.33
   0  14  10  115.52    7.74
  14 -14   7    8.90    2.62
   0  14   7    7.73    3.11
  14   0  -4  408.52   16.86
   0  14   4  395.56   16.16
  14 -14   4  403.51   44.82
  14 -14   1  125.89   24.11
  14   0  -1  137.57   10.08
  14   0   2   47.14    6.04
  14   0   2   43.87    5.78
   0 -14   2   33.36   13.01
  14   0   5  193.34   11.47
  14   0   5  258.61   12.55
  14   0   8   15.65    3.19
  14   0   8   11.68    3.32
  14   0  11    6.31    2.21
  15  -1  10   18.00    3.19
  15  -1   7   90.45    7.64
  15  -1   7  105.29    8.08
   1  14  -7  109.55    8.40
   1  14  -4    7.05    3.35
  15  -1   4    1.27    2.07
  15  -1   4    1.73    2.59
  15  -1   1  137.84   10.89
  15  -1   1  117.23    9.65
  -1 -14   1  134.69   24.94
  14 -15   2  146.66   26.99
  15  -1  -2  170.63   11.25
   1  14   2  171.88   11.70
   1  14   5    0.84    2.11
  15  -1  -5    2.43    1.71
  14 -15   8   97.80    7.88
   1  14   8  100.15    8.74
  14 -15  11    0.32    1.09
  15  -2  11  136.23    8.04
  15  -2   8   93.58    7.97
  15  -2   8   95.19    7.73
  15  -2   5  165.40   10.82
   2  13  -5  167.26   11.32
  15  -2   2  573.80   20.47
   2  13  -2  553.02   20.71
  15  -2   2  601.21   21.05
   2  13   1   29.31    5.03
  13 -15   1   27.94   12.41
  15  -2  -1   32.27    5.60
  15  -2  -1   24.49    4.21
   2  13   4  371.99   15.51
  13 -15   4  380.19   44.50
  13 -15   7  443.59   17.04
   2  13   7  446.21   18.98
  13 -15  10   92.23    7.21
   2  13  10  111.31    7.89
  15  -3  12   11.97    2.27
  15  -3   9   63.21    6.45
  15  -3   9   66.47    6.54
   3  12  -6    0.12    1.72
  15  -3   6   -1.69    3.04
   3  12  -3    4.87    2.74
  15  -3   3    3.71    2.25
  15  -3   3    7.27    3.51
  12 -15   0  296.26   37.52
  15  -3   0  269.70   13.76
  15  -3   0  272.71   14.52
   3  12   0  275.82   14.29
   3  12   3    2.18    2.46
  12 -15   3    2.17    8.58
  15  -3  -3    3.63    2.92
   3  12   6   52.05    6.92
   3  12   9   40.87    5.67
  12 -15   9   43.44    5.63
  12 -15  12    2.67    1.36
   3  12  12   -1.48    1.20
  15  -4  13   50.72    4.01
  15  -4  10  191.83   10.82
  15  -4  10  157.06    9.84
  15  -4   7   44.83    5.93
  15  -4   7   48.03    5.76
   4  11  -7   50.76    5.62
  15  -4   4  230.97   12.91
  11 -15  -4  233.86   32.06
   4  11  -4  232.62   13.02
  15  -4   1  942.89   25.90
  11 -15  -1  985.98   68.20
  15  -4   1  936.78   25.56
   4  11  -1  917.06   25.34
  15  -4  -2  192.31   12.18
  15  -4  -2  201.25   12.36
  11 -15   2  191.67   30.17
   4  11   2  193.79   11.75
   4  11   5  449.55   20.22
  11 -15   5  483.28   51.24
  11 -15   8  271.74   13.64
   4  11   8  256.10   14.24
  11 -15  11   76.00    6.38
   4  11  11   66.09    6.11
  15  -5  11    0.62    1.75
  15  -5  11    2.50    1.97
  15  -5   8   24.43    4.38
  15  -5   8   21.88    4.00
   5  10  -5    5.04    2.39
  15  -5   5    3.02    1.99
   5  10  -2   -0.52    1.59
  15  -5   2   -3.21    2.89
  10 -15  -2   -4.93    5.26
  10 -15   1   -3.24    8.66
   5  10   1    4.79    2.38
  15  -5  -1    5.26    2.75
  15  -5  -1    6.86    3.67
   5  10   4   14.96    3.34
  10 -15   4    5.01    5.74
   5  10   7    2.64    2.66
   5  10  10    6.25    2.67
  10 -15  10    1.02    1.67
  10 -15  13    0.16    0.79
   5  10  13    2.82    1.27
  15  -6  12   29.45    3.96
  15  -6  12   28.82    3.71
  15  -6   9   56.95    6.39
  15  -6   9   74.76    7.44
   6   9  -6   13.25    2.97
  15  -6   6   19.10    3.69
  15  -6   3  321.68   14.99
   6   9  -3  327.80   14.73
  15  -6   0  415.80   16.93
   9 -15   0  433.58   44.45
   6   9   0  421.79   16.46
   9 -15   3  119.92   25.34
   6   9   3  130.72    9.00
   6   9   6  114.51    9.89
   9 -15   6   80.69   22.01
   6   9   9   12.99    3.34
   9 -15   9   17.38    3.70
   9 -15  12   16.68    2.71
   6   9  12   21.05    3.20
  15  -7  13    0.34    0.88
  15  -7  10  121.29    9.30
  15  -7  10   97.37    8.04
  15  -7   7  119.31    9.62
   7   8  -4   35.88    4.81
  15  -7   4   40.47    5.70
  15  -7   1  201.06   11.78
   8 -15  -1  189.67   28.69
   7   8  -1  199.07   11.43
   7   8   2   14.84    3.12
   8 -15   2   15.68    9.44
  15  -7  -2   15.97    4.19
   7   8   5  238.09   14.30
   8 -15   5  246.23   36.34
   7   8   8  156.20   11.65
   8 -15  11   55.15    5.61
   7   8  11   53.87    5.79
  15  -8  11   14.32    3.01
  15  -8  11   17.98    3.45
  15  -8   8   38.75    5.52
  15  -8   8   38.29    5.37
  15  -8   5   46.89    6.10
   8   7  -5   46.93    5.66
   8   7  -2    4.65    2.29
  15  -8   2    0.70    1.54
  15  -8  -1  351.39   15.44
   7 -15   1  328.83   39.36
   8   7   1  338.72   14.59
   8   7   4   35.59    4.62
   7 -15   4   37.38   15.87
   8   7   4   37.54    5.74
   8   7   7    3.32    2.31
   7 -15  10  140.66    9.31
   8   7  10  134.27    9.54
   7 -15  13    1.32    1.01
   8   7  13    0.98    1.12
  15  -9  12   47.65    4.96
  15  -9   9  143.01   10.49
  15  -9   9  114.04    9.26
   9   6  -6    7.10    2.65
  15  -9   6   -0.80    6.01
  15  -9   6    9.76    3.35
  15  -9   3  790.37   23.48
   9   6  -3  799.08   22.75
   6 -15   0  155.96   26.81
  15  -9   0  179.15   11.02
   9   6   0  177.35   10.44
   6 -15   3  284.67   37.16
   9   6   3  328.29   15.93
   9   6   3  318.62   13.87
   9   6   6  358.28   16.84
   6 -15   6  310.22   39.43
   9   6   9    5.13    3.33
   6 -15  12  122.60    7.29
   9   6  12   97.30    6.77
  15 -10  13   57.46    4.49
  15 -10  10    0.04    1.60
  15 -10  10   -0.95    1.34
  15 -10   7  132.09   10.10
  15 -10   4  295.49   34.01
  15 -10   4  258.73   13.82
  10   5  -4  276.43   13.64
  10   5  -1    9.38    2.57
  15 -10   1   13.60    2.89
  15 -10  -2 1064.87   25.46
   5 -15   2 1073.98   71.57
  10   5   2 1066.97   27.66
  10   5   2 1028.42   25.82
   5 -15   5   25.29   12.93
  10   5   5   43.80    6.08
  10   5   8   54.44    6.81
   5 -15  11  146.75    8.53
  10   5  11  150.85    9.41
  15 -11  11    8.08    2.49
  15 -11   8   32.97    5.36
  15 -11   5   33.27   12.50
  15 -11   5   30.24    4.75
  11   4  -5   21.19    4.09
  15 -11   2  368.70   15.97
  11   4  -2  392.64   16.07
  11   4   1   13.52    3.38
  15 -11  -1    7.51    2.64
  11   4   4  293.23   14.84
   4 -15   4  266.32   36.04
  11   4   4  305.79   13.64
  11   4   7   70.72    7.34
  11   4  10    3.08    1.90
  11   4  13   17.64    2.53
  15 -12  12   30.74    3.75
  15 -12   9   63.65    6.80
  15 -12   6  538.95   19.93
  12   3  -6  509.85   18.36
  15 -12   3   86.25   19.81
  15 -12   3   88.73    8.14
  12   3  -3   92.93    8.21
  12   3   0  233.51   12.91
  12   3   3  826.28   23.45
   3 -15   3  779.76   60.89
  12   3   3  759.45   22.13
  12   3   6    0.50    1.96
  12   3   9   72.88    6.99
  12   3  12   35.96    4.12
  15 -13  13    4.80    1.12
  15 -13  10    6.28    2.53
  -2  15   7    3.58    2.10
  15 -13   7    8.44    2.91
  15 -13   4   21.21   10.70
  15 -13   4   18.10    3.58
  13   2  -4   12.72    2.79
  13   2  -1    3.73    2.39
  13   2   2    5.50    1.85
   2 -15   2    0.36    5.73
  13   2   5   57.18    5.95
  13   2   5   43.52    5.44
  13   2   8   15.98    3.56
  13   2  11   -0.29    1.46
  15 -14  11    8.50    2.42
  15 -14   8   71.99    7.05
  -1  15   8   73.28    7.32
  15 -14   5  110.43    8.98
  14   1  -5   89.50    7.93
  15 -14   2    3.18    6.51
  14   1  -2   -6.56    3.82
  14   1   1   60.48    6.38
   1 -15   1   60.45   17.06
  14   1   1   69.79    7.62
  14   1   4   57.44    6.31
  14   1   4   77.79    7.17
  14   1   7   31.72    4.62
  -1  15  -7   25.25    4.07
  14   1  10   16.50    3.07
  15 -15  12   57.19    3.89
  15 -15   9   49.01    5.19
   0  15   9   70.41    6.32
  15 -15   6  139.85    9.66
   0  15   6  136.63   10.88
  15   0  -3  104.79    8.79
   0  15   3  105.36    8.94
  15   0   0    1.10    2.28
  15   0   3  163.58   11.21
  15   0   3  200.72   11.62
  15   0   6    0.51    1.98
   0  15  -6    2.49    1.79
  15   0   6    0.01    1.17
  15   0   9    3.47    1.51
  15   0  12   20.63    2.56
  16  -1  11   19.21    2.61
  16  -1   8    7.19    1.91
  16  -1   8    6.42    1.64
   1  15  -5    8.03    3.51
  16  -1   5    2.67    2.47
   1  15  -2   33.28    5.58
  16  -1   2   33.78    5.57
  16  -1   2   32.79    5.20
   1  15   1   21.42    4.46
  16  -1  -1   16.48    3.49
   1  15   4   17.28    3.48
  16  -1  -4   13.14    3.48
   1  15   7   21.57    4.09
  15 -16   7   18.89    3.59
   1  15  10   -1.10    1.23
  15 -16  10    0.49    1.12
  16  -2   9    0.66    0.96
  16  -2   9    1.36    1.06
   2  14  -6   25.03    4.75
  16  -2   6   25.09    4.35
  16  -2   3  267.17   13.78
   2  14  -3  291.35   15.00
  16  -2   3  293.91   14.98
   2  14   0   10.85    3.68
  16  -2   0   12.95    4.39
  16  -2   0    8.68    2.93
  16  -2  -3  408.29   17.83
   2  14   3  401.98   17.09
   2  14   6   75.16    7.99
   2  14   9   53.69    5.64
  14 -16   9   40.13    4.51
  16  -3  10   66.78    5.74
  16  -3  10   69.71    5.81
   3  13  -7    2.95    1.43
  16  -3   7    2.72    2.06
   3  13  -4    8.40    2.96
  16  -3   4   11.01    3.74
  16  -3   1   58.13    7.36
  13 -16  -1   55.77   16.66
  16  -3   1   59.57    7.52
   3  13  -1   56.03    6.98
   3  13   2    0.13    2.02
  13 -16   2   -3.80    8.85
  16  -3  -2    7.76    3.52
   3  13   5   43.55    6.44
   3  13   8    3.97    2.45
  13 -16   8    6.43    2.59
  13 -16  11    0.33    0.95
   3  13  11   -2.06    1.22
  16  -4  11    0.59    1.39
  16  -4  11    1.35    1.40
  16  -4   8    1.36    1.53
  16  -4   8    5.00    2.37
   4  12  -5    0.30    1.77
  16  -4   5   -3.19    2.70
  16  -4   2  253.40   13.98
  12 -16  -2  219.44   33.17
  16  -4   2  250.15   13.46
   4  12  -2  248.04   13.85
   4  12   1    4.01    2.88
  12 -16   1   -0.72    9.15
  16  -4  -1    1.96    2.57
  16  -4  -1   10.31    3.44
   4  12   4   43.70    5.22
   4  12   7  143.72   11.02
   4  12  10   17.24    3.23
  12 -16  10   11.16    2.46
  16  -5  12   33.39    3.52
  16  -5  12   27.58    3.12
  16  -5   9   39.89    5.13
  16  -5   9   43.31    5.22
  16  -5   6  172.07   11.34
   5  11  -6  144.19    9.78
   5  11  -3   70.20    7.50
  11 -16  -3   46.92   15.88
  16  -5   3   65.40    7.14
  11 -16   0   14.95    9.51
   5  11   0   12.98    3.80
  16  -5   0   12.50    3.78
  16  -5   0   21.08    5.30
  11 -16   3  187.75   31.65
   5  11   3  185.76   11.32
   5  11   6    2.92    2.27
   5  11   9    0.28    1.75
  11 -16   9    2.55    2.14
  11 -16  12    2.49    1.25
   5  11  12    0.14    0.89
  16  -6  10   73.32    6.42
  16  -6  10   95.95    7.48
  16  -6   7  181.08   11.60
   6  10  -4    1.14    1.75
  16  -6   4    3.21    1.91
  16  -6   1  985.72   27.49
  10 -16  -1  955.00   69.26
   6  10  -1  966.83   26.28
   6  10   2   36.33    5.22
  10 -16   2   39.96   15.86
  16  -6  -2   33.76    5.69
   6  10   5  205.52   13.62
   6  10   8  173.75   11.86
   6  10  11    5.30    1.66
  10 -16  11    8.04    2.15
  16  -7  11   -1.65    1.76
  16  -7  11   -1.44    1.75
  16  -7   8   13.57    3.46
  16  -7   5   70.59    7.38
   7   9  -5   61.70    6.65
   7   9  -2   23.25    4.52
  16  -7   2   26.20    4.20
   9 -16  -2   25.82   12.22
   9 -16   1    2.97    6.36
   7   9   1   -0.15    1.63
  16  -7  -1    1.07    1.94
   7   9   4   19.27    3.39
   9 -16   4   15.04    9.36
   7   9   4   19.24    4.37
   7   9   7   -2.63    1.98
   7   9  10   47.86    5.56
   7   9  13    0.45    0.72
  16  -8  12   -1.16    1.53
  16  -8   9  256.71   12.64
  16  -8   9  257.08   13.34
  16  -8   6  177.61   11.99
   8   8  -6  139.91    9.52
  16  -8   3  254.94   13.68
   8   8  -3  237.32   12.85
  16  -8   0  657.54   22.07
   8 -16   0  624.13   55.68
   8   8   0  666.77   21.15
   8   8   3   12.49    3.20
   8 -16   3   21.42   11.27
   8   8   6   66.46    7.64
   8   8   9  277.42   14.43
   8   8  12    0.97    1.07
  16  -9  13   -1.08    1.00
  16  -9  10    9.51    2.80
  16  -9  10    8.17    2.24
  16  -9   7   -1.63    2.24
   9   7  -4   35.94    5.20
  16  -9   4   32.54    5.07
  16  -9   1   50.32    6.14
   9   7  -1   52.70    6.27
   7 -16  -1   51.70   16.61
   9   7   2    1.03    1.68
   7 -16   2    2.13    8.20
  16  -9  -2    5.36    2.75
   9   7   5    7.07    3.09
   9   7   8   11.94    3.20
   9   7  11   20.43    3.52
  16 -10  11   -0.18    1.35
  16 -10   8  253.07   13.85
  10   6  -5   -0.36    1.49
  16 -10   5    0.66    1.65
  16 -10   2  319.07   15.55
  10   6  -2  336.94   15.15
   6 -16   1  339.27   42.01
  10   6   1  324.80   14.85
  16 -10  -1  318.25   15.23
   6 -16   4    5.14    9.51
  10   6   4   -0.13    1.82
  10   6   4    2.44    2.02
  10   6   7   30.98    5.03
  10   6  10  167.88   10.23
  10   6  13    2.52    1.08
  16 -11  12   15.48    2.57
  16 -11   9    3.41    2.45
  16 -11   6  104.15    8.89
  11   5  -6  100.19    8.10
  11   5  -3   23.26    4.72
  16 -11   3   23.10    4.59
  11   5   0   34.39    4.93
  16 -11   0   30.89    4.64
   5 -16   0   31.07   12.35
   5 -16   3   -0.29    7.24
  11   5   3    0.64    1.46
  11   5   3    2.01    2.01
  11   5   6    6.26    2.35
  11   5   9    3.36    2.79
  11   5  12    1.26    1.16
  16 -12  10   12.28    3.04
  16 -12   7   61.54    6.92
  16 -12   4   16.09    3.58
  12   4  -4   17.95    3.79
  16 -12   1   -1.19    1.77
  12   4  -1    0.38    1.76
   4 -16   2  194.31   32.31
  12   4   2  234.77   12.74
  12   4   5   12.61    3.41
  12   4   5   17.71    3.28
  12   4   8    0.77    1.64
  12   4  11   66.73    5.67
  16 -13  11   -2.56    1.44
  16 -13   8   82.56    7.63
  16 -13   5  108.66    9.01
  -3  16   5  111.04    9.47
  13   3  -5   89.71    7.94
  16 -13   2    4.28    1.90
  13   3  -2    8.27    3.15
  13   3   1   45.95    6.02
   3 -16   1   51.04   17.53
  13   3   4    1.71    1.62
  13   3   4    0.45    1.93
  13   3   7   17.79    3.66
  13   3  10    2.39    1.77
  16 -14  12   30.55    2.93
  16 -14   9  112.49    8.05
  16 -14   6   90.84    8.05
  -2  16   6   92.27    8.44
  14   2  -6   98.96    7.77
  16 -14   3  127.88    9.35
  14   2  -3  121.61    9.30
  14   2   0   58.19    6.61
   2 -16   0   33.33   12.60
  14   2   3   55.67    6.17
  14   2   3   58.15    6.60
  14   2   6  122.19    8.93
  14   2   9    0.06    1.68
  14   2  12   43.24    3.58
  16 -15  10    4.94    1.79
  -1  16   7    7.83    2.25
  16 -15   7    9.39    2.30
  -1  16   4   -1.11    1.79
  15   1  -4   -3.27    2.34
  15   1  -1  125.64    9.94
  15   1   2    5.44    2.80
  15   1   2    8.07    2.46
  15   1   5  121.35    8.58
  15   1   5  132.75    9.43
  -1  16  -5  130.66    9.92
  15   1   8    8.78    2.34
  15   1  11    1.13    0.94
  16 -16  11   72.05    4.30
  16 -16   8   79.59    6.43
   0  16   8   89.72    7.26
   0  16   5  224.32   13.83
  16   0  -5  193.81   11.13
  16   0  -2  152.91   10.53
   0  16   2  160.25   11.25
   0  16  -1   17.68    4.54
  16   0   1   17.70    3.94
  16   0   4  303.70   14.03
   0  16  -4  327.60   15.95
  16   0   7   76.44    6.25
   0  16  -7   53.71    5.59
  16   0  10   -0.85    1.30
   1  16  -6    3.86    1.72
  17  -1   6    7.64    2.43
  17  -1   3   41.69    6.04
  17  -1   3   50.05    6.14
   1  16  -3   59.09    7.22
   1  16   0   47.58    6.47
  17  -1   0   56.64    6.82
   1  16   3    4.37    2.52
  17  -1  -3    7.80    2.73
   1  16   6    3.59    2.43
   1  16   9    0.20    1.01
  16 -17   9    1.90    0.98
   2  15  -7   -0.32    1.47
  17  -2   7    1.71    1.22
  17  -2   4  184.46   11.49
   2  15  -4  186.16   11.87
  17  -2   1  137.33   10.88
  17  -2   1  107.69    9.14
   2  15  -1  116.69    9.97
  17  -2  -2   65.74    7.51
   2  15   2   59.51    6.78
   2  15   5  229.90   14.19
   2  15   8    4.81    2.02
  17  -3   8   36.70    4.60
   3  14  -5   43.53    5.53
  17  -3   5   41.78    5.59
   3  14  -2    4.62    2.47
  17  -3   2    8.21    2.92
  17  -3   2    8.06    3.06
   3  14   1   19.65    4.14
  17  -3  -1   21.57    4.80
   3  14   4   15.24    3.35
  17  -3  -4   17.39    3.77
   3  14   7   16.64    3.84
   3  14  10   13.40    2.26
  17  -4   9  191.54   10.13
  17  -4   6  100.14    8.51
   4  13  -6   72.81    6.96
  17  -4   3  457.29   18.83
   4  13  -3  456.49   18.69
  17  -4   0  116.23   10.05
   4  13   0  114.96    9.61
  17  -4   0  133.22   10.90
   4  13   3  134.16    9.75
   4  13   6  397.76   18.45
   4  13   9    1.86    1.61
  17  -5  10    1.83    1.20
  17  -5  10    2.13    1.07
  17  -5   7    2.46    1.78
   5  12  -7    5.78    2.19
  17  -5   4   97.35    8.87
   5  12  -4   99.10    8.70
  12 -17  -1    3.04    8.80
   5  12  -1    7.77    2.99
  17  -5   1    6.58    3.17
   5  12   2   58.49    6.89
   5  12   5   63.60    7.78
   5  12   8    1.32    2.31
   5  12  11   21.98    2.96
  17  -6  11   69.12    4.91
  17  -6  11   75.20    5.61
  17  -6   8   73.54    7.05
  17  -6   5  143.14   10.44
   6  11  -5  144.68    9.98
  17  -6   2  376.32   17.25
  11 -17  -2  364.91   44.37
   6  11  -2  379.63   16.76
   6  11   1    4.17    2.33
  11 -17   1    2.34    5.85
  17  -6  -1   11.43    4.18
   6  11   4  135.52   11.31
   6  11   4  134.23    9.30
   6  11   7  244.78   14.18
   6  11  10   -1.12    1.82
  17  -7  12   18.71    2.43
  17  -7   9   77.08    6.97
   7  10  -6   19.54    3.65
  17  -7   6   19.66    4.06
   7  10  -3   14.51    3.33
  17  -7   3   13.84    3.53
  10 -17   0   66.33   20.00
  17  -7   0   59.08    7.22
   7  10   0   60.72    6.87
   7  10   3   45.66    5.60
   7  10   6   13.97    3.64
   7  10   9   14.22    3.47
   7  10  12   32.46    3.19
  17  -8  10   -0.24    1.48
  17  -8   7   47.88    5.88
   8   9  -4   -0.06    1.56
  17  -8   4   -2.81    3.04
   8   9  -1   54.45    6.47
  17  -8   1   52.90    6.59
   9 -17  -1   77.31   21.92
   8   9   2    3.04    2.32
   9 -17   2  -12.19   11.73
   8   9   5    4.24    3.13
   8   9   8   61.28    6.99
   8   9  11   -1.06    1.46
  17  -9  11    4.46    1.61
  17  -9   8   91.21    8.16
   9   8  -5    0.80    1.67
  17  -9   5    1.49    2.09
   9   8  -2   36.77    5.04
  17  -9   2   41.63    5.90
   8 -17  -2   35.30   15.14
   8 -17   1   21.68   10.82
   9   8   1   23.04    4.09
  17  -9  -1   31.46    5.71
   9   8   4    0.17    2.36
   9   8   4   -1.33    2.12
   9   8   7   12.02    3.32
   9   8  10    0.86    1.40
  17 -10  12   55.13    4.29
  17 -10   9    4.12    2.46
  17 -10   6   44.86    5.74
  10   7  -6   36.64    4.83
  17 -10   3   89.88    8.29
  10   7  -3   95.72    8.27
  10   7   0    2.58    1.88
  17 -10   0    8.65    3.04
   7 -17   0    1.79    9.74
  10   7   3  187.90   12.85
  10   7   3  183.94   11.33
  10   7   6   88.35    8.58
  10   7   9  202.46   11.33
  10   7  12   27.87    3.15
  17 -11  10   -1.55    1.61
  17 -11   7   45.61    5.84
  17 -11   4   51.08    6.46
  11   6  -4   57.58    6.46
  17 -11   1   62.00    6.92
  11   6  -1   82.06    7.85
   6 -17  -1   77.93   21.82
   6 -17   2  106.13   24.46
  17 -11  -2  118.97    9.41
  11   6   2   90.42    8.65
  11   6   2  116.98    9.24
  11   6   5   13.19    2.70
  11   6   5   20.37    4.25
  11   6   8   69.68    6.99
  11   6  11   12.56    2.72
  17 -12  11   48.41    4.48
  17 -12   8   61.86    6.69
  17 -12   5  264.36   13.92
  12   5  -5  218.76   12.29
  17 -12   2   97.16    8.44
  12   5  -2  104.07    8.74
  17 -12  -1  353.41   15.86
   5 -17   1  334.56   43.54
  12   5   1  321.37   15.44
  12   5   4  236.21   13.41
  12   5   4  299.60   13.87
  12   5   7    5.63    2.52
  12   5  10  186.81    9.70
  17 -13  12    1.30    0.80
  17 -13   9   44.56    5.06
  17 -13   6    1.98    1.91
  13   4  -6   -2.34    2.52
  17 -13   3   -3.16    2.43
  13   4  -3    1.11    2.19
  17 -13   0  159.77   10.44
  13   4   0  136.87   10.15
  13   4   3   77.45    7.46
  13   4   3   92.59    7.85
  13   4   6   28.59    4.50
  13   4   9   65.16    6.05
  13   4  12   -0.35    0.73
  17 -14  10   15.91    2.91
  17 -14   7   72.92    6.90
  17 -14   4   41.04    5.44
  -3  17   4   46.02    5.82
  14   3  -4   40.41    5.50
  14   3  -1   -3.77    3.41
  14   3   2  115.25    9.11
  14   3   5   99.16    7.94
  14   3   5  132.86    8.84
  14   3   8   19.28    3.42
  14   3  11   43.51    3.93
  17 -15  11   20.86    2.49
  17 -15   8   95.59    7.08
  17 -15   5   85.66    7.38
  -2  17   5   79.42    8.08
  15   2  -5   72.42    6.87
  15   2  -2    1.18    2.50
  15   2   1   84.20    8.00
  15   2   4    7.40    2.86
  15   2   7   77.71    6.49
  -2  17  -7   77.00    6.76
  15   2  10    7.06    1.68
  17 -16   9    5.69    1.87
  -1  17   6    1.98    2.23
  17 -16   6    1.44    1.41
  16   1  -6    4.77    2.15
  -1  17   3    3.97    2.20
  16   1  -3    4.30    2.25
  -1  17   0    1.48    2.43
  16   1   0    0.74    2.03
  -1  17  -3    5.88    3.48
  16   1   3    2.58    2.42
  16   1   3    3.46    2.21
  -1  17  -6   10.38    2.97
  16   1   9    1.75    1.36
   0  17   7    3.54    2.28
   0  17   4  122.68   10.03
  17   0  -4  107.69    8.36
   0  17   4  117.29    8.21
   0  17   1   28.15    5.19
  17   0  -1   18.50    3.96
   0  17  -2    7.16    3.54
  17   0   2    6.04    3.00
   0  17  -5   20.33    3.76
  17   0   5   15.54    3.38
   1  17  -7   37.85    4.09
   1  17  -4   -2.06    2.14
  18  -1   4    4.24    2.46
  18  -1   1  121.60    9.37
   1  17  -1  120.15    9.69
  18  -1  -2   68.14    7.40
   1  17   2   64.97    6.73
   1  17   5   22.10    4.38
   1  17   8  104.82    6.62
  18  -2   8   50.52    4.58
   2  16  -5   40.17    5.35
  18  -2   5   34.42    4.91
   2  16  -2    3.93    3.02
  18  -2   2   10.71    3.82
  18  -2  -1   42.04    6.49
   2  16   1   47.37    6.22
   2  16   4  139.70   11.08
   2  16   4  152.31    9.32
   2  16   7   11.93    2.98
  18  -3   9   62.26    5.00
   3  15  -6   16.34    3.49
  18  -3   6   18.30    3.62
   3  15  -3   30.63    4.96
  18  -3   3   30.22    5.42
  18  -3   0   65.81    7.45
   3  15   0   51.73    6.55
   3  15   3  159.70   10.55
   3  15   6   44.03    6.08
   3  15   9   75.77    5.83
  18  -4  10    3.05    1.29
   4  14  -7   21.88    3.68
  18  -4   7   25.12    4.01
   4  14  -4    7.77    2.05
  18  -4   4   10.60    3.34
   4  14  -1   11.12    3.04
  18  -4   1   21.88    5.34
   4  14   2   97.70    8.68
   4  14   5  109.40    9.82
   4  14   8    0.24    1.75
  18  -5   8   27.35    3.99
   5  13  -5   -1.21    2.07
  18  -5   5    4.55    2.50
   5  13  -2    0.68    2.37
  18  -5   2    2.27    3.00
   5  13   1  177.99   11.87
   5  13   4   36.83    4.85
   5  13   4   30.56    6.04
   5  13   7   13.85    3.45
   5  13  10   51.06    4.59
  18  -6   9   47.30    5.12
   6  12  -6    2.62    1.79
  18  -6   6   -4.00    2.30
   6  12  -3   16.53    3.56
  18  -6   3   16.46    4.05
   6  12   0    7.77    2.96
  18  -6   0   17.46    4.99
   6  12   3   62.25    6.61
   6  12   6  197.88   12.89
   6  12   9    3.60    1.54
  18  -7  10   -0.05    1.29
   7  11  -7    4.09    1.73
  18  -7   7   -1.68    2.49
   7  11  -4    9.44    3.14
  18  -7   4   15.69    3.72
   7  11  -1   26.81    4.52
  18  -7   1   25.86    4.96
   7  11   2    2.01    1.83
   7  11   5  204.87   13.51
   7  11   8    0.57    1.81
   7  11  11   21.23    2.88
  18  -8  11    6.66    1.80
  18  -8   8  152.23    9.84
   8  10  -5   20.53    3.92
  18  -8   5   19.22    3.88
  18  -8   2  170.86   11.67
   8  10  -2  200.45   12.19
  18  -8  -1  105.34    9.72
   8  10   1  100.36    8.70
   8  10   4   -0.79    1.57
   8  10   4    1.25    2.52
   8  10   7  164.12   11.37
   8  10  10   27.78    3.72
  18  -9   9   36.36    4.59
   9   9  -6   12.72    2.97
  18  -9   6    8.81    2.40
  18  -9   3  251.01   14.13
   9   9  -3  315.30   14.98
  18  -9   0   90.01    8.68
   9   9   0   88.41    8.14
   9   9   3  178.43   13.04
   9   9   3  186.76   11.65
   9   9   6  131.95   10.26
   9   9   9    0.88    1.53
   9   9  12   27.60    2.72
  18 -10  10   21.64    3.29
  18 -10   7  182.33   11.43
  10   8  -4   17.57    3.71
  18 -10   4   12.41    3.11
  10   8  -1  166.92   11.13
  18 -10   1  156.03   11.22
  10   8   2   29.26    4.79
  10   8   2   21.37    4.66
  10   8   5    6.41    3.10
  10   8   5    4.75    1.35
  10   8   8  209.30   11.91
  10   8  11   16.01    2.60
  18 -11  11   78.37    5.36
  18 -11   8   10.97    3.15
  18 -11   5   17.67    3.58
  11   7  -5   16.93    3.56
  18 -11   2  186.19   12.07
  11   7  -2  195.20   11.88
  11   7   1   27.25    4.80
  11   7   1   22.33    4.31
  18 -11  -1   25.02    4.88
  11   7   4  233.14   13.47
  11   7   4  226.95   12.15
  11   7   7  132.01    9.72
  11   7  10    2.89    1.41
  18 -12   9   -1.52    1.46
  18 -12   6   54.39    6.16
  12   6  -6   40.57    4.95
  18 -12   3    5.34    2.35
  12   6  -3   11.08    3.38
  18 -12   0   15.63    4.47
  12   6   0   16.01    3.99
  12   6   3   18.11    4.02
  12   6   3   23.00    4.24
  12   6   6    7.70    3.06
  12   6   9   52.90    5.59
  18 -13  10   48.15    4.56
  18 -13   7   11.21    2.82
  18 -13   4    4.47    1.73
  13   5  -4    9.91    3.09
  18 -13   1   78.48    7.76
  13   5  -1   81.99    8.01
  13   5   2    9.58    2.79
  13   5   5   98.67    8.24
  13   5   5  119.18    8.23
  13   5   8   19.35    3.37
  13   5  11    1.26    1.03
  18 -14  11   28.99    2.86
  18 -14   8   59.77    5.59
  18 -14   5   60.56    6.39
  14   4  -5   45.67    5.50
  18 -14   2  113.88    8.91
  14   4  -2  107.14    8.71
  14   4   1   -2.28    2.94
  14   4   4   56.72    5.97
  14   4   4   50.81    5.66
  14   4   7   13.42    2.97
  -4  18  -7   12.93    3.05
  14   4  10   18.92    2.72
  18 -15   9    3.52    1.41
  18 -15   6   -0.67    1.59
  15   3  -6   -2.28    1.33
  18 -15   3   53.57    6.10
  15   3  -3   55.10    6.36
  -3  18   3   40.77    5.53
  15   3   0   22.82    4.35
  15   3   3   21.33    3.86
  15   3   6   33.25    4.23
  -3  18  -6   27.33    4.47
  15   3   9    3.18    1.50
  18 -16  10  104.54    5.16
  18 -16   7   28.81    3.77
  -2  18   4  202.66   12.34
  16   2  -4  245.86   12.45
  -2  18   4  224.10   11.26
  16   2  -1  114.86    9.14
  -2  18   1  115.84    9.66
  16   2   2   -0.80    1.99
  -2  18  -5  140.19    9.92
  16   2   8   37.74    3.85
  18 -17   8   14.96    2.47
  -1  18   5   40.79    5.48
  17   1  -5   34.49    4.54
  -1  18   2   10.61    3.54
  17   1  -2    5.97    2.67
  -1  18  -1   33.04    5.53
  17   1   1   26.83    4.69
  17   1   4  113.64    8.22
  -1  18  -4  132.95    9.83
  -1  18  -7    4.85    1.54
   0  18   6    2.11    1.69
  18   0  -3  122.72    8.78
   0  18   3  121.61    8.46
  18   0   0   73.04    7.26
   0  18   0   77.33    7.52
   0  18  -3   33.24    5.11
   0  18  -6   36.77    4.35
   1  18  -5   12.87    2.70
   1  18  -2   85.47    7.55
   1  18   1   19.76    3.71
  19  -1  -1   29.77    4.84
   1  18   4   65.76    6.82
   1  18   7   68.38    5.12
   2  17  -6    3.17    1.36
  19  -2   6    7.66    2.33
   2  17  -3    9.07    2.91
   2  17   0   28.10    4.63
   2  17   3   -0.41    1.76
   2  17   6    0.07    1.78
   3  16  -7    0.29    1.04
  19  -3   7    5.46    2.08
   3  16  -4   -2.01    2.44
  19  -3   4    3.02    2.27
   3  16  -1    1.56    2.43
   3  16   2   76.51    7.27
   3  16   5   15.76    3.63
   3  16   8   35.15    4.08
  19  -4   8   35.26    4.14
   4  15  -5   15.50    3.06
  19  -4   5   14.44    3.56
   4  15  -2   15.36    3.48
  19  -4   2   21.47    4.69
   4  15   1   19.21    4.05
   4  15   4   50.94    7.14
   4  15   4   53.42    5.50
   4  15   7    5.43    2.35
  19  -5   9    9.00    2.19
  19  -5   6   58.14    6.13
   5  14  -6   42.98    4.86
  19  -5   3   58.45    7.37
   5  14  -3   53.67    6.30
   5  14   0   37.60    5.43
   5  14   3  294.24   13.93
   5  14   6   11.06    3.46
   5  14   9   49.19    4.62
  19  -6  10   45.34    3.94
   6  13  -7   -0.24    1.08
  19  -6   7    0.11    1.59
  19  -6   4   53.56    6.32
   6  13  -4   63.03    6.52
   6  13  -1    6.31    2.24
  19  -6   1   13.90    4.19
   6  13   2    2.68    2.08
   6  13   5  103.48    9.63
   6  13   8    4.51    2.10
  19  -7   8   46.43    5.25
  19  -7   5  190.77   11.93
   7  12  -5  197.07   11.11
  19  -7   2   43.47    6.26
   7  12  -2   48.42    6.29
   7  12   1  262.38   14.08
   7  12   4  506.38   21.30
   7  12   4  470.40   17.12
   7  12   7   17.99    3.71
   7  12  10   63.73    4.99
  19  -8   9    1.34    1.27
   8  11  -6    3.19    1.90
  19  -8   6    0.80    2.16
   8  11  -3    1.10    1.96
  19  -8   3    0.16    2.02
   8  11   0   38.15    5.60
  19  -8   0   48.69    6.59
   8  11   3    1.55    1.56
   8  11   3    5.17    2.68
   8  11   6   25.68    4.99
   8  11   9   -0.68    1.26
  19  -9  10    0.41    1.22
  19  -9   7   51.02    5.77
   9  10  -7   50.84    4.93
  19  -9   4  135.14   10.13
   9  10  -4  140.57    9.73
   9  10  -1    4.92    2.55
  19  -9   1    6.80    3.20
   9  10   2  164.86   12.24
   9  10   2  164.54   10.95
   9  10   5  191.77   12.55
   9  10   8   22.35    3.96
   9  10  11   46.65    3.75
  19 -10  11   27.13    2.82
  19 -10   8    0.03    1.76
  19 -10   5   -1.28    2.18
  10   9  -5   -0.91    1.37
  19 -10   2   48.99    6.36
  10   9  -2   51.14    6.46
  10   9   1    1.88    2.15
  19 -10  -1    2.59    3.17
  10   9   4   51.92    6.75
  10   9   4   33.72    4.63
  10   9   7    0.30    2.10
  10   9  10    2.60    1.27
  19 -11   9    0.08    1.64
  19 -11   6   29.48    4.74
  11   8  -6   16.39    3.35
  11   8  -3   40.23    5.47
  19 -11   3   40.27    5.53
  11   8   0    1.15    1.68
  11   8   0    1.68    2.07
  11   8   3   89.08    8.53
  11   8   3  108.68    8.76
  11   8   6   20.39    3.97
  11   8   9    1.30    1.36
  19 -12  10   15.91    2.55
  19 -12   7   33.43    4.73
  19 -12   4   59.55    6.82
  12   7  -4   64.08    6.76
  19 -12   1   57.19    6.77
  12   7  -1   48.76    5.99
  12   7   2   21.43    3.98
  12   7   2   25.68    4.64
  12   7   5  207.78   12.33
  12   7   5  225.88   11.04
  12   7   8   44.26    5.09
  12   7  11   23.31    2.57
  19 -13   8   72.60    6.26
  19 -13   5   -0.12    1.90
  13   6  -5   -2.69    2.32
  19 -13   2   96.09    8.43
  13   6  -2   95.37    8.36
  13   6   1  142.18   10.33
  13   6   4    0.84    1.53
  13   6   4   -2.19    2.71
  13   6   7  128.96    8.68
  13   6  10   28.42    3.20
  19 -14   9   -2.16    1.37
  19 -14   6   61.95    6.23
  14   5  -6   49.98    5.15
  19 -14   3   18.90    3.87
  14   5  -3   23.53    4.06
  19 -14   0    8.29    3.03
  14   5   0    1.80    2.81
  14   5   3   48.26    5.74
  14   5   6    9.63    2.50
  14   5   9   67.71    5.15
  19 -15  10   89.13    4.78
  19 -15   7  152.46    8.64
  -4  19   4    4.42    2.38
  19 -15   4    5.18    2.12
  15   4  -4   -0.80    2.54
  15   4  -1  244.35   13.02
  15   4   2  107.14    8.79
  15   4   5   60.59    5.55
  15   4   5   56.63    5.44
  15   4   8  101.45    6.44
  19 -16   8    2.08    0.98
  -3  19   5    4.99    2.01
  19 -16   5    6.71    2.83
  16   3  -5    4.39    1.97
  -3  19   2    2.11    2.69
  16   3  -2   -1.84    1.74
  16   3   1   13.16    3.43
  -3  19  -4    0.57    2.76
  16   3   4    2.50    1.73
  -3  19  -7    0.92    1.27
  16   3   7    5.00    1.82
  -2  19   6   44.27    4.59
  17   2  -3   46.07    5.48
  -2  19   3   39.43    4.95
  17   2   0  184.83   11.32
  -2  19   0  192.80   11.76
  -2  19  -3   23.74    4.43
  17   2   3   25.96    4.14
  -2  19  -6   60.34    5.56
  -1  19   4    8.95    2.87
  18   1  -4   13.29    3.12
  -1  19   1   20.38    4.12
  18   1  -1   21.50    4.47
  -1  19  -2    7.67    2.93
  18   1   2    6.64    2.91
  -1  19  -5   11.22    2.49
   0  19   5    4.71    1.83
   0  19   2    1.02    1.23
   0  19  -1    9.70    2.91
   0  19  -4   13.92    3.06
   0  19  -7    2.54    0.91
   1  19  -6    7.64    1.69
   1  19  -3    9.13    2.53
   1  19   0  108.79    7.72
   1  19   3    7.91    2.14
   1  19   3    4.05    1.91
   1  19   6   33.13    3.42
   2  18  -4    2.58    1.78
   2  18  -1   -0.28    2.22
   2  18   2    1.55    1.60
   2  18   5   -1.27    1.70
   3  17  -5    3.89    1.75
  20  -3   5    4.94    2.43
   3  17  -2   33.82    4.66
   3  17   1  224.98   11.90
   3  17   4    8.11    3.04
   3  17   7  152.71    8.04
   4  16  -6   -0.34    1.15
  20  -4   6    0.30    1.17
   4  16  -3   35.60    4.78
  20  -4   3   41.86    5.77
   4  16   0    1.29    2.04
   4  16   3    1.10    1.50
   4  16   3    1.94    2.26
   4  16   6   10.45    2.78
  20  -5   7   63.77    5.61
   5  15  -7   64.34    4.81
   5  15  -4    0.65    1.51
  20  -5   4    3.60    2.20
   5  15  -1   20.03    3.75
   5  15   2  231.39   12.18
   5  15   5   30.69    4.77
   5  15   8   65.11    5.39
  20  -6   8   -0.88    1.32
   6  14  -5   29.87    4.20
  20  -6   5   31.79    4.66
   6  14  -2    9.12    2.87
  20  -6   2    9.41    3.78
   6  14   1    6.59    2.50
   6  14   4   13.59    3.31
   6  14   4   11.63    3.83
   6  14   7   -0.99    1.63
  20  -7   9    3.28    1.38
  20  -7   6   43.35    5.23
   7  13  -6   42.46    4.67
   7  13  -3   13.47    3.13
  20  -7   3   18.57    4.41
   7  13   0   50.54    6.12
   7  13   3  154.04   12.12
   7  13   3  158.59   10.00
   7  13   6    8.92    3.12
   7  13   9   37.27    3.86
  20  -8  10    4.22    1.36
  20  -8   7   19.07    3.61
   8  12  -7   20.63    2.93
   8  12  -4   25.04    4.01
  20  -8   4   27.82    4.80
   8  12  -1    5.36    2.10
  20  -8   1    7.95    4.04
   8  12   2   81.20    8.73
   8  12   2   77.70    7.54
   8  12   5    2.51    2.73
   8  12   8    4.72    1.99
  20  -9   8   20.52    3.30
  20  -9   5   31.45    4.73
   9  11  -5   40.89    5.09
  20  -9   2  143.68   10.72
   9  11  -2  134.65    9.87
   9  11   1    2.64    2.08
   9  11   4  260.29   14.72
   9  11   4  245.47   12.00
   9  11   7    2.18    1.63
   9  11  10   17.34    2.36
  20 -10   9    8.64    2.06
  20 -10   6   24.13    4.31
  10  10  -6   17.53    3.06
  10  10  -3    2.01    2.04
  20 -10   3    3.39    2.35
  10  10   0   26.98    4.64
  20 -10   0   24.97    5.11
  10  10   3    6.07    2.68
  10  10   3    0.86    1.86
  10  10   6    1.03    1.73
  10  10   9    2.22    1.25
  20 -11  10   40.07    3.55
  20 -11   7    4.39    1.59
  20 -11   4  180.48   11.20
  11   9  -4  182.51   10.71
  20 -11   1  230.55   13.57
  11   9  -1  218.41   12.54
  11   9   2   49.68    6.52
  11   9   2   66.91    6.85
  11   9   5  195.13   12.06
  11   9   8   11.53    2.54
  20 -12   8   -1.72    1.90
  20 -12   5   -0.85    1.87
  12   8  -5    1.85    1.61
  20 -12   2   -0.68    1.76
  12   8  -2    1.52    2.24
  12   8   1    9.60    2.87
  12   8   1   11.09    3.39
  12   8   4    7.48    2.83
  12   8   4    7.10    2.37
  12   8   7   10.85    2.67
  12   8  10   -0.43    0.84
  20 -13   9   20.80    2.88
  20 -13   6   10.71    2.47
  13   7  -6    5.05    1.95
  20 -13   3  155.81   10.22
  13   7  -3  171.07   10.70
  20 -13   0   78.35    7.70
  13   7   0   73.89    7.33
  13   7   3   15.28    3.45
  13   7   3   15.67    3.20
  13   7   6  172.85   10.06
  13   7   9   12.46    2.18
  20 -14   7   52.08    5.04
  20 -14   4   -1.00    1.52
  14   6  -4   -0.45    2.22
  20 -14   1   39.22    5.41
  14   6  -1   26.70    4.09
  14   6   2   15.20    3.25
  14   6   5    4.23    1.59
  14   6   5    9.83    2.36
  14   6   8   -0.14    0.99
  20 -15   8    2.25    1.08
  20 -15   5    1.09    1.80
  15   5  -5   -0.63    1.60
  20 -15   2   32.93    4.71
  15   5  -2   21.59    3.96
  15   5   1   21.57    4.07
  15   5   4   -0.85    1.56
  15   5   7   56.02    4.76
  -5  20  -7   53.08    4.64
  20 -16   6   43.41    4.34
  16   4  -6   30.44    3.52
  16   4  -3   63.41    6.16
  -4  20   3   58.43    5.76
  16   4   0   35.56    4.92
  -4  20  -3    3.48    2.69
  16   4   3    0.07    1.79
  -4  20  -6   21.07    3.48
  -3  20   4   37.57    4.68
  17   3  -4   55.50    5.36
  -3  20   1   31.36    4.74
  17   3  -1   25.13    4.31
  17   3   2   46.60    5.52
  -3  20  -2   50.43    6.16
  -3  20  -5   10.11    2.74
  -2  20   5   -0.02    1.14
  -2  20   2   13.54    2.89
  18   2  -2   25.60    3.90
  -2  20  -1   18.54    4.07
  18   2   1   14.54    3.11
  -2  20  -4    5.58    2.23
  -2  20  -7   10.33    1.72
  -1  20   3   43.53    5.13
  -1  20   3   42.30    4.12
  -1  20   0   36.34    4.62
  19   1   0   50.74    5.62
  -1  20  -3   90.55    7.02
  -1  20  -6   -2.28    1.22
   0  20   4    1.79    1.25
   0  20   1   -1.94    1.58
   0  20  -2   -0.22    1.52
   0  20  -5   -1.91    1.11
   1  20  -4   17.94    2.60
   1  20  -1   89.69    6.23
   1  20   2    6.76    1.63
   1  20   2    7.79    2.29
   1  20   5   30.52    2.89
   2  19  -5   27.63    3.09
   2  19  -2    3.18    1.91
   2  19   1   48.61    4.82
   2  19   4    6.91    2.02
   3  18  -6    1.82    0.94
   3  18  -3    1.27    1.33
   3  18   0   49.87    5.06
   3  18   3    3.56    1.78
   3  18   3    4.67    2.31
   3  18   6   47.03    4.26
   4  17  -4    4.89    1.69
   4  17  -1    4.97    2.02
   4  17   2   46.35    6.02
   4  17   2   41.78    4.80
   4  17   5    4.25    1.93
   5  16  -5   23.56    3.23
  21  -5   5   29.04    3.93
   5  16  -2    7.75    2.67
   5  16   1   82.27    7.04
   5  16   4    3.63    2.40
   5  16   7   23.83    3.40
   6  15  -6    5.49    1.81
  21  -6   6    9.39    2.32
   6  15  -3    2.76    1.79
  21  -6   3    2.06    2.34
   6  15   0    5.68    2.57
   6  15   3    6.29    2.44
   6  15   3    2.09    2.83
   6  15   6    2.73    1.68
  21  -7   7   45.42    4.71
  21  -7   4  116.01    8.66
   7  14  -4  118.16    8.04
   7  14  -1   -0.43    2.04
   7  14   2  209.08   13.32
   7  14   2  186.63   10.64
   7  14   5    8.50    2.78
   7  14   8   26.94    3.33
  21  -8   8   25.95    3.24
   8  13  -5    0.02    1.45
  21  -8   5    0.54    2.00
   8  13  -2    3.59    2.46
  21  -8   2   10.02    3.53
   8  13   1    9.03    2.81
   8  13   1    7.56    3.18
   8  13   4    5.88    2.52
   8  13   4    2.47    1.17
   8  13   7    8.27    2.41
  21  -9   9    2.03    1.06
  21  -9   6   79.85    6.53
   9  12  -6   78.76    5.77
  21  -9   3  105.84    8.80
   9  12  -3  108.69    8.24
   9  12   0   47.89    5.92
   9  12   3  186.27   12.23
   9  12   3  172.83   10.12
   9  12   6   10.08    3.01
   9  12   9   37.30    3.49
  21 -10   7   33.91    4.28
  21 -10   4    1.29    1.79
  10  11  -4    0.81    1.87
  21 -10   1  156.85   10.92
  10  11  -1  150.78   10.27
  10  11   2    9.70    3.49
  10  11   2    3.64    2.53
  10  11   5   17.01    3.73
  10  11   8   23.83    3.41
  21 -11   8   -0.79    1.29
  21 -11   5   73.06    6.57
  11  10  -5   79.96    6.44
  21 -11   2   13.97    3.68
  11  10  -2   10.39    2.98
  11  10   1    8.81    2.79
  11  10   1    7.19    2.83
  11  10   4   72.87    7.12
  11  10   4   58.73    5.47
  11  10   7    5.64    2.26
  21 -12   9   11.28    1.95
  21 -12   6    7.53    2.23
  12   9  -6    4.62    1.65
  21 -12   3   59.13    6.42
  12   9  -3   58.37    5.96
  12   9   0   69.02    6.83
  12   9   0   68.45    7.11
  12   9   3    0.99    1.38
  12   9   3   -1.00    1.77
  12   9   6   30.10    4.21
  12   9   9    5.38    1.46
  21 -13   7   38.16    4.14
  21 -13   4   16.21    3.38
  13   8  -4   13.75    2.89
  21 -13   1   62.86    6.60
  13   8  -1   64.55    6.53
  13   8   2    3.06    1.54
  13   8   2    0.55    2.21
  13   8   5   15.90    3.19
  13   8   8   22.59    2.92
  21 -14   8    2.59    1.35
  21 -14   5   -0.29    1.18
  14   7  -5   -1.70    1.23
  21 -14   2   22.23    3.83
  14   7  -2   16.03    2.70
  14   7   1    3.84    1.84
  14   7   4   21.92    3.49
  14   7   4   23.69    3.66
  14   7   7    1.39    1.09
  -7  21  -7    3.88    1.36
  21 -15   6   73.71    5.57
  15   6  -6   78.19    5.14
  21 -15   3   35.07    4.60
  -6  21   3   33.02    4.09
  15   6  -3   29.95    3.96
  15   6   0  139.37    9.36
  15   6   3   49.05    5.18
  15   6   6   77.62    5.35
  -6  21  -6   75.20    5.89
  21 -16   7    1.05    0.91
  21 -16   4   12.22    2.73
  16   5  -4    7.21    2.24
  -5  21   1    0.51    1.70
  16   5  -1   -0.50    1.85
  -5  21  -2   10.90    3.42
  16   5   2    3.07    1.61
  -5  21  -5   13.34    3.21
  17   4  -5   32.99    3.50
  17   4  -2   85.34    6.79
  -4  21   2   74.73    6.12
  17   4   1  199.82   10.43
  -4  21  -1  188.56   10.71
  -4  21  -4   -0.32    1.67
  -3  21   3   44.31    4.50
  18   3  -3   49.33    4.80
  -3  21   3   47.70    4.20
  -3  21   0   -0.22    1.74
  18   3   0   -0.19    1.76
  -3  21  -3    6.20    2.12
  -3  21  -6    9.19    1.70
  -2  21   4    3.51    1.45
  -2  21   1   11.18    2.47
  19   2  -1   14.96    3.14
  -2  21  -2   53.57    5.25
  -2  21  -5   -0.60    0.92
  -1  21   2   14.91    2.30
  -1  21   2   14.21    2.75
  -1  21  -1   29.54    3.71
  -1  21  -4    4.40    1.50
   0  21   3    7.10    1.71
   0  21   0    5.16    1.51
   0  21  -3   12.20    2.09
   1  21  -2   15.67    2.07
   1  21   1    2.53    1.01
   1  21   1    5.68    1.65
   2  20  -3    5.44    1.68
   2  20   0    9.54    2.13
   2  20   0   10.96    2.64
   2  20   3    7.01    1.66
   3  19  -4    0.37    0.92
   3  19  -1   42.85    4.20
   3  19   2   12.16    2.20
   3  19   2    8.88    2.53
   3  19   5    1.11    1.02
   4  18  -5   10.27    1.96
   4  18  -2   21.78    3.32
   4  18   1    3.91    1.61
   4  18   1    3.13    2.09
   4  18   4    2.75    1.50
   5  17  -3    6.55    1.99
   5  17   0   62.28    5.52
   5  17   3   23.76    3.97
   5  17   3   21.57    2.92
   5  17   6   42.21    4.00
   6  16  -4   62.10    5.35
   6  16  -1   24.40    3.70
   6  16   2    7.86    2.50
   6  16   2   10.53    3.24
   6  16   5   82.63    6.49
  22  -7   5   26.76    3.73
   7  15  -5   17.39    2.75
   7  15  -2    1.42    1.53
   7  15   1   50.50    6.49
   7  15   1   43.05    4.93
   7  15   4    5.57    2.41
   7  15   7    0.46    1.09
  22  -8   6   10.41    2.36
   8  14  -6   11.26    2.03
  22  -8   3   52.12    5.77
   8  14  -3   45.53    4.90
   8  14   0    4.12    2.04
   8  14   0    8.68    3.01
   8  14   3   12.85    3.38
   8  14   3   10.96    2.58
   8  14   6   27.89    3.82
  22  -9   7    3.96    1.65
  22  -9   4   45.68    5.17
   9  13  -4   39.35    4.38
   9  13  -1   16.43    3.70
   9  13   2   26.83    4.94
   9  13   2   21.63    3.58
   9  13   5   29.59    4.25
   9  13   8    0.73    0.90
  22 -10   8    3.74    1.31
  22 -10   5    7.73    2.43
  10  12  -5    6.74    2.00
  22 -10   2   16.11    3.79
  10  12  -2   10.77    2.82
  10  12  -2   12.65    3.16
  10  12   1    2.73    2.59
  10  12   1    2.82    2.02
  10  12   4    3.24    2.12
  10  12   4    2.56    1.32
  10  12   7   13.50    2.65
  22 -11   6    0.95    1.49
  11  11  -6   -1.70    1.42
  22 -11   3  101.08    7.86
  11  11  -3  101.94    7.39
  11  11   0   56.41    6.08
  11  11   0   85.61    7.37
  11  11   3   47.37    5.54
  11  11   3   43.93    4.74
  11  11   6   88.30    6.48
  22 -12   7   17.02    2.64
  22 -12   4    1.57    1.94
  12  10  -4    0.15    1.48
  12  10  -1    4.03    2.13
  12  10   2   17.81    3.59
  12  10   2   19.58    3.49
  12  10   5    3.40    1.76
  12  10   8   14.63    2.15
  22 -13   8   24.68    2.71
  22 -13   5   12.26    2.70
  13   9  -5   15.24    2.61
  22 -13   2   90.80    7.45
  13   9  -2  123.38    8.47
  13   9   1    9.66    2.50
  13   9   4   56.53    5.33
  13   9   4   54.53    4.96
  13   9   7   44.75    3.92
  -9  22  -7   36.23    3.01
  22 -14   6   83.90    5.68
  14   8  -6   88.26    4.94
  -8  22   3   -0.33    1.18
  22 -14   3    1.22    1.73
  14   8  -3   -2.29    1.84
  14   8   0   37.34    4.70
  14   8   3   22.38    3.53
  14   8   6   -0.12    1.17
  -8  22  -6    0.50    1.30
  22 -15   7   -1.33    1.13
  22 -15   4    5.15    2.01
  15   7  -4    3.28    1.77
  15   7  -1   31.22    4.20
  15   7   2    3.80    1.72
  -7  22  -5   30.12    3.91
  22 -16   5   44.55    3.84
  16   6  -5   44.89    3.87
  -6  22   2   12.45    2.64
  16   6  -2   15.82    2.88
  -6  22  -1   41.11    4.98
  16   6   1   36.85    4.36
  -6  22  -4    7.07    2.44
  16   6   4    4.92    1.63
  -5  22   3   11.34    2.02
  17   5  -3   12.45    2.65
  17   5   0   40.61    4.59
  -5  22   0   32.78    4.21
  -5  22  -3    4.54    1.91
  17   5   3    5.63    1.98
  -5  22  -6   -0.77    0.76
  -4  22   1    4.95    1.90
  18   4  -1    5.71    1.99
  -4  22  -2   10.37    2.41
  18   4   2   11.73    2.55
  -4  22  -5    1.97    1.25
  -3  22   2    7.28    1.55
  -3  22   2   10.93    2.12
  -3  22  -1   67.81    5.29
  -3  22  -4    3.71    1.32
  -2  22   0    6.89    1.72
  -2  22  -3   -1.30    0.84
  -1  22   1    0.63    0.75
  -1  22   1    1.57    1.12
  -1  22  -2   61.30    4.10
   3  20  -2   13.67    2.11
   3  20  -2   10.70    2.04
   3  20   1   -0.14    1.07
   4  19  -3   15.21    2.25
   4  19   0   11.15    1.98
   4  19   0   14.10    2.69
   4  19   3   44.95    3.94
   5  18  -4    3.90    1.30
   5  18  -1    1.59    1.03
   5  18  -1    0.64    1.53
   5  18   2   -0.26    1.45
   5  18   2    4.23    1.34
   6  17  -2   -0.20    1.41
   6  17   1    3.75    1.42
   6  17   1    0.36    1.58
   6  17   4   40.35    4.14
   7  16  -3   25.22    3.26
   7  16   0    8.15    2.10
   7  16   0    9.17    2.80
   7  16   3   31.63    4.06
   7  16   3   25.88    2.96
   7  16   6    1.48    1.21
   8  15  -4   16.79    2.67
   8  15  -1   22.70    3.47
   8  15  -1   19.10    3.49
   8  15   2    4.04    1.98
   8  15   2    4.41    1.59
   8  15   5   36.62    3.98
  23  -9   5   46.42    4.40
   9  14  -5   42.66    3.63
   9  14  -2   10.73    2.54
   9  14  -2   16.50    2.98
   9  14   1   56.36    5.76
   9  14   1   63.13    5.56
   9  14   4   28.29    3.85
  23 -10   6   30.41    3.36
  10  13  -3   15.55    2.86
  10  13   0  112.90    7.84
  10  13   0  123.61    7.99
  10  13   3    5.29    1.98
  10  13   3    2.10    1.23
  10  13   6   35.89    3.67
  23 -11   7    4.51    1.37
  23 -11   4   44.85    4.69
  11  12  -4   46.71    4.34
  11  12  -1    0.80    1.29
  11  12  -1    1.47    1.72
  11  12   2   49.05    5.16
  11  12   2   41.27    4.46
  11  12   5   21.10    3.12
  23 -12   5   11.74    2.39
  12  11  -5   11.09    2.10
  12  11  -2   64.51    5.60
  12  11   1   83.47    6.17
  12  11   1   88.77    6.79
  12  11   4    1.37    1.55
  12  11   4    2.06    1.40
  23 -13   6    6.99    1.71
  23 -13   3   10.97    2.61
  13  10  -3   15.42    2.66
  13  10   0    1.59    1.39
  13  10   3   10.06    2.09
  13  10   3   10.91    2.15
  13  10   6    3.26    1.22
 -10  23  -6    3.36    1.36
  23 -14   4    2.43    1.47
  14   9  -4    0.06    0.97
  14   9  -1   21.90    3.43
  14   9   2   28.58    3.82
  14   9   5    0.35    0.75
  -9  23  -5    1.95    1.36
  23 -15   5   26.67    2.98
  15   8  -5   25.12    2.70
  15   8  -2   35.72    4.00
  -8  23   2   29.23    3.38
  15   8   1   12.99    2.49
  -8  23  -4    2.56    1.58
  15   8   4    4.04    1.63
  16   7  -3   14.20    2.47
  -7  23   0    7.55    2.08
  16   7   0    3.14    1.39
  -7  23  -3    1.66    1.71
  16   7   3    0.96    1.04
  17   6  -4    9.34    1.79
  17   6  -1   58.33    4.98
  -6  23   1   47.68    4.13
  17   6   2   36.96    3.94
  -6  23  -2   30.04    3.71
  -6  23  -5    4.72    1.26
  18   5  -2   44.12    3.91
  -5  23   2   34.68    2.96
  -5  23  -1    1.85    1.27
  18   5   1    0.79    1.47
  -5  23  -4   12.11    2.01
  -4  23   0   20.32    2.49
  -4  23   0   17.08    2.34
  -4  23  -3    1.35    0.79
  -3  23  -2    8.11    1.60
   6  18   0    0.61    0.99
   6  18   0    0.58    0.95
   7  17  -1    2.97    1.51
   7  17  -1    2.70    1.22
   7  17   2    6.71    1.82
   8  16  -2   31.65    3.36
   8  16  -2   40.23    3.67
   8  16   1    1.54    1.23
   8  16   1    1.45    1.06
   8  16   4   77.52    4.93
   9  15  -3    1.23    1.06
   9  15   0    2.10    1.20
   9  15   0    3.77    1.55
   9  15   3    3.69    1.57
  10  14  -4   20.87    2.46
  10  14  -1   25.76    3.04
  10  14  -1   30.05    3.44
  10  14   2    1.28    1.28
  10  14   2    0.27    0.94
  11  13  -2    2.14    1.08
  11  13   1    1.05    0.97
  11  13   1    0.49    1.38
  11  13   4    3.44    1.24
  12  12  -3    7.75    1.71
  12  12   0   14.21    2.69
  12  12   3    3.47    1.39
  12  12   3    2.89    1.20
  13  11  -4    4.04    1.17
  13  11  -1    3.98    1.60
  13  11   2    0.56    1.25
 -10  24   2   -0.49    0.97
  14  10  -2    2.26    1.35
  14  10   1   36.29    3.77
 -10  24  -4   16.15    2.32
  15   9  -3    2.51    1.13
  -9  24   0    0.41    1.02
  15   9   0    3.02    1.65
  -9  24  -3    6.29    1.78
  15   9   3    6.65    1.58
  -8  24   1   10.22    1.85
  16   8  -1   14.26    2.37
  16   8   2   47.37    3.85
  -8  24  -2   35.87    3.59
  17   7  -2    9.08    1.80
  -7  24  -1    2.79    1.45
  17   7   1    4.23    1.49
  -6  24   0    1.20    0.77
  11  14   0    1.90    1.12
  12  13  -1   41.36    3.46
  13  12  -2    7.56    1.51
 -12  25  -1    1.12    0.81
  13  12   1    1.21    0.85
 -11  25   0   12.91    1.91
  14  11   0   19.89    2.38
  15  10  -1    1.41    1.01

_computing_structure_solution     'SHELXT 2014/4 (Sheldrick, 2014)'
;
_shelx_hkl_checksum                29133
_olex2_submission_special_instructions  'No special instructions were received'

# start Validation Reply Form
_vrf_PLAT602_maf-2f
;
PROBLEM: VERY LARGE Solvent Accessible VOID(S) in Structure  ! Info
RESPONSE: The as-synthesized sample contains no guest.
;
# end Validation Reply Form
