# Supplementary material for: A partially fluorinated ligand for two super-hydrophobic porous coordination polymers with classic structures and increased porosities
Source: Natl Sci Rev. 2020 May 8;8(3):nwaa094. doi: 10.1093/nsr/nwaa094 (PMC8288338; doi:10.1093/nsr/nwaa094)
Supplement: nwaa094_Supplemental_Files [file nwaa094_supplemental_files.zip › MAF-9.cif]

data_maf-9
_audit_creation_date               2020-02-12
_audit_creation_method
;
Olex2 1.2
(compiled 2018.05.29 svn.r3508 for OlexSys, GUI svn.r5506)
;
_shelx_SHELXL_version_number       '2014/7'
_audit_contact_author_address      ?
_audit_contact_author_email        ?
_audit_contact_author_name         ''
_audit_contact_author_phone        ?
_publ_contact_author_id_orcid      ?
_publ_section_references
;
Dolomanov, O.V., Bourhis, L.J., Gildea, R.J, Howard, J.A.K. & Puschmann, H.
 (2009), J. Appl. Cryst. 42, 339-341.

Sheldrick, G.M. (2015). Acta Cryst. C71, 3-8.
;
_chemical_name_common              ?
_chemical_name_systematic          ?
_chemical_formula_moiety           '0.33(C15 H15 Ag3 F9 N9)'
_chemical_formula_sum              'C5 H5 Ag F3 N3'
_chemical_formula_weight           271.99
_chemical_absolute_configuration   ?
_chemical_melting_point            ?
_chemical_oxdiff_formula           'C H N Ag F'
_chemical_oxdiff_usercomment       Ag1
loop_
  _atom_type_symbol
  _atom_type_description
  _atom_type_scat_dispersion_real
  _atom_type_scat_dispersion_imag
  _atom_type_scat_source
 'C' 'C' 0.0181 0.0091 'International Tables Vol C Tables 4.2.6.8 and 6.1.1.4'
 'H' 'H' 0.0000 0.0000 'International Tables Vol C Tables 4.2.6.8 and 6.1.1.4'
 'Ag' 'Ag' 0.1306 4.2820 'International Tables Vol C Tables 4.2.6.8 and 6.1.1.4'
 'F' 'F' 0.0727 0.0534 'International Tables Vol C Tables 4.2.6.8 and 6.1.1.4'
 'N' 'N' 0.0311 0.0180 'International Tables Vol C Tables 4.2.6.8 and 6.1.1.4'

_shelx_space_group_comment
;
The symmetry employed for this shelxl refinement is uniquely defined
by the following loop, which should always be used as a source of
symmetry information in preference to the above space-group names.
They are only intended as comments.
;
_space_group_crystal_system        'tetragonal'
_space_group_IT_number             122
_space_group_name_H-M_alt          'I -4 2 d'
_space_group_name_Hall             'I -4 2bw'
loop_
  _space_group_symop_operation_xyz
 'x, y, z'
 '-x, -y, z'
 'y, -x, -z'
 '-y, x, -z'
 '-x+1/2, y, -z+3/4'
 'x+1/2, -y, -z+3/4'
 '-y+1/2, -x, z+3/4'
 'y+1/2, x, z+3/4'
 'x+1/2, y+1/2, z+1/2'
 '-x+1/2, -y+1/2, z+1/2'
 'y+1/2, -x+1/2, -z+1/2'
 '-y+1/2, x+1/2, -z+1/2'
 '-x+1, y+1/2, -z+5/4'
 'x+1, -y+1/2, -z+5/4'
 '-y+1, -x+1/2, z+5/4'
 'y+1, x+1/2, z+5/4'

_cell_length_a                     14.0620(12)
_cell_length_b                     14.0620(12)
_cell_length_c                     37.021(4)
_cell_angle_alpha                  90
_cell_angle_beta                   90
_cell_angle_gamma                  90
_cell_volume                       7320.6(15)
_cell_formula_units_Z              24
_cell_measurement_reflns_used      1404
_cell_measurement_temperature      297.99(10)
_cell_measurement_theta_max        55.0660
_cell_measurement_theta_min        4.7670
_shelx_estimated_absorpt_T_max     ?
_shelx_estimated_absorpt_T_min     ?
_exptl_absorpt_coefficient_mu      13.332
_exptl_absorpt_correction_T_max    1.00000
_exptl_absorpt_correction_T_min    0.46851
_exptl_absorpt_correction_type     multi-scan
_exptl_absorpt_process_details
;
CrysAlisPro 1.171.39.46 (Rigaku Oxford Diffraction, 2018)
Empirical absorption correction using spherical harmonics,
 implemented in SCALE3 ABSPACK scaling algorithm.
;
_exptl_absorpt_special_details     ?
_exptl_crystal_colour              colourless
_exptl_crystal_colour_primary      colourless
_exptl_crystal_density_diffrn      1.481
_exptl_crystal_density_meas        ?
_exptl_crystal_density_method      ?
_exptl_crystal_description         block
_exptl_crystal_F_000               3120
_exptl_crystal_size_max            0.06
_exptl_crystal_size_mid            0.04
_exptl_crystal_size_min            0.03
_exptl_transmission_factor_max     ?
_exptl_transmission_factor_min     ?
_diffrn_reflns_av_R_equivalents    0.0500
_diffrn_reflns_av_unetI/netI       0.0632
_diffrn_reflns_Laue_measured_fraction_full  0.992
_diffrn_reflns_Laue_measured_fraction_max  0.962
_diffrn_reflns_limit_h_max         16
_diffrn_reflns_limit_h_min         -12
_diffrn_reflns_limit_k_max         17
_diffrn_reflns_limit_k_min         -10
_diffrn_reflns_limit_l_max         26
_diffrn_reflns_limit_l_min         -44
_diffrn_reflns_number              6020
_diffrn_reflns_point_group_measured_fraction_full  0.876
_diffrn_reflns_point_group_measured_fraction_max  0.835
_diffrn_reflns_theta_full          67.684
_diffrn_reflns_theta_max           73.697
_diffrn_reflns_theta_min           4.768
_diffrn_ambient_environment        air
_diffrn_ambient_temperature        297.99(10)
_diffrn_detector                   'CCD plate'
_diffrn_detector_area_resol_mean   5.2913
_diffrn_detector_type              AtlasS2
_diffrn_measured_fraction_theta_full  0.992
_diffrn_measured_fraction_theta_max  0.962
_diffrn_measurement_details
;
List of Runs (angles in degrees, time in seconds):

  # Type    Start    End  Width  t~exp~   \w     \q     \k     \f   Frames
--------------------------------------------------------------------------
  1  \w   -113.00 -17.00   1.00   19.00    --  -41.14 -38.00-150.00   96
  2  \w     68.00  95.00   1.00   19.00    --   41.14-125.00 -30.00   27
  3  \w     42.00 117.00   1.00   75.00    --  107.79-125.00 -60.00   75
  4  \w     82.00 178.00   1.00   75.00    --  107.79  30.00  30.00   96
;
_diffrn_measurement_device         'four-circle diffractometer'
_diffrn_measurement_device_type    'SuperNova, Dual, Cu at home/near, AtlasS2'
_diffrn_measurement_method         '\w scans'
_diffrn_orient_matrix_type        
 'CrysAlisPro convention (1999,Acta A55,543-557)'
_diffrn_orient_matrix_UB_11        0.0078914000
_diffrn_orient_matrix_UB_12        -0.1013199000
_diffrn_orient_matrix_UB_13        0.0153663000
_diffrn_orient_matrix_UB_21        -0.1092214000
_diffrn_orient_matrix_UB_22        -0.0065946000
_diffrn_orient_matrix_UB_23        0.0023722000
_diffrn_orient_matrix_UB_31        -0.0031320000
_diffrn_orient_matrix_UB_32        -0.0408276000
_diffrn_orient_matrix_UB_33        -0.0386480000
_diffrn_radiation_monochromator    mirror
_diffrn_radiation_probe            x-ray
_diffrn_radiation_type             CuK\a
_diffrn_radiation_wavelength       1.54184
_diffrn_source                     'micro-focus sealed X-ray tube'
_diffrn_source_type                'SuperNova (Cu) X-ray Source'
_reflns_Friedel_coverage           0.576
_reflns_Friedel_fraction_full      0.734
_reflns_Friedel_fraction_max       0.679
_reflns_number_gt                  1363
_reflns_number_total               3093
_reflns_odcompleteness_completeness  99.22
_reflns_odcompleteness_iscentric   1
_reflns_odcompleteness_theta       66.97
_reflns_special_details
;
 Reflections were merged by SHELXL according to the crystal
 class for the calculation of statistics and refinement.
 
 _reflns_Friedel_fraction is defined as the number of unique
 Friedel pairs measured divided by the number that would be
 possible theoretically, ignoring centric projections and
 systematic absences.
;
_reflns_threshold_expression       'I > 2\s(I)'
_computing_cell_refinement         'CrysAlisPro 1.171.39.46 (Rigaku OD, 2018)'
_computing_data_collection         'CrysAlisPro 1.171.39.46 (Rigaku OD, 2018)'
_computing_data_reduction          'CrysAlisPro 1.171.39.46 (Rigaku OD, 2018)'
_computing_molecular_graphics      'Olex2 (Dolomanov et al., 2009)'
_computing_publication_material    'Olex2 (Dolomanov et al., 2009)'
_computing_structure_refinement    'ShelXL (Sheldrick, 2015)'
_computing_structure_solution      ?
_refine_diff_density_max           0.526
_refine_diff_density_min           -0.747
_refine_diff_density_rms           0.097
_refine_ls_abs_structure_details
;
 Classical Flack method preferred over Parsons because s.u. lower.
;
_refine_ls_abs_structure_Flack     0.06(5)
_refine_ls_extinction_coef         0.000109(12)
_refine_ls_extinction_expression  
 'Fc^*^=kFc[1+0.001xFc^2^\l^3^/sin(2\q)]^-1/4^'
_refine_ls_extinction_method       'SHELXL-2014/7 (Sheldrick 2014'
_refine_ls_goodness_of_fit_ref     1.029
_refine_ls_hydrogen_treatment      constr
_refine_ls_matrix_type             full
_refine_ls_number_parameters       185
_refine_ls_number_reflns           3093
_refine_ls_number_restraints       100
_refine_ls_R_factor_all            0.1459
_refine_ls_R_factor_gt             0.0850
_refine_ls_restrained_S_all        1.031
_refine_ls_shift/su_max            0.000
_refine_ls_shift/su_mean           0.000
_refine_ls_structure_factor_coef   Fsqd
_refine_ls_weighting_details      
 'w=1/[\s^2^(Fo^2^)+(0.0135P)^2^+85.0000P] where P=(Fo^2^+2Fc^2^)/3'
_refine_ls_weighting_scheme        calc
_refine_ls_wR_factor_gt            0.1461
_refine_ls_wR_factor_ref           0.1753
_refine_special_details            ?
_olex2_refinement_description
;
1. Fixed Uiso
 At 1.2 times of:
  All C(H,H) groups
 At 1.5 times of:
  All C(H,H,H) groups
2. Restrained distances
 F1-F2
 2.2 with sigma of 0.02
 F3-F1
 2.2 with sigma of 0.02
 C8-C7
 1.5 with sigma of 0.02
 F6-F5
 2 with sigma of 0.02
 C5-F6
 1.35 with sigma of 0.02
 F5-C5
 1.35 with sigma of 0.02
 C5-F4
 1.35 with sigma of 0.02
 C5-C4
 1.5 with sigma of 0.02
 C6-C8
 2.3 with sigma of 0.02
 C2-F1
 1.35 with sigma of 0.02
 C2-F2
 1.35 with sigma of 0.02
 C2-F3
 1.35 with sigma of 0.02
 C2-C3
 1.5 with sigma of 0.02
 C3-C1
 2.3 with sigma of 0.02
 C2-C1
 1.5 with sigma of 0.02
 C4-C6
 2.1 with sigma of 0.02
3. Uiso/Uaniso restraints and constraints
Uanis(C8) \\sim Ueq, Uanis(C7) \\sim Ueq: with sigma of 0.005 and sigma for
terminal atoms of 0.02
Uanis(F5) \\sim Ueq, Uanis(F4) \\sim Ueq, Uanis(F6) \\sim Ueq: with sigma of
0.01 and sigma for terminal atoms of 0.1
Uanis(C5) \\sim Ueq, Uanis(C6) \\sim Ueq, Uanis(C4) \\sim Ueq: with sigma of
0.005 and sigma for terminal atoms of 0.02
Uanis(C4) \\sim Ueq, Uanis(C5) \\sim Ueq: with sigma of 0.02 and sigma for
terminal atoms of 0.01
Uanis(C3) \\sim Ueq, Uanis(C2) \\sim Ueq, Uanis(F2) \\sim Ueq, Uanis(F1) \\sim
Ueq, Uanis(F3) \\sim Ueq: with sigma of 0.005 and sigma for terminal atoms of
0.02
Uanis(C1) \\sim Ueq, Uanis(C2) \\sim Ueq: with sigma of 0.02 and sigma for
terminal atoms of 0.01
4. Others
 Fixed Sof: H2A(0.5) H2B(0.5) C3(0.5) H3A(0.5) H3B(0.5) H3C(0.5) F1(0.5)
 F2(0.5) F3(0.5)
5.a Secondary CH2 refined with riding coordinates:
 C2(H2A,H2B), C7(H7A,H7B)
5.b Idealised Me refined as rotating group:
 C3(H3A,H3B,H3C), C8(H8A,H8B,H8C)
;
_atom_sites_solution_hydrogens     geom
_atom_sites_solution_primary       ?
_atom_sites_solution_secondary     ?
loop_
  _atom_site_label
  _atom_site_type_symbol
  _atom_site_fract_x
  _atom_site_fract_y
  _atom_site_fract_z
  _atom_site_U_iso_or_equiv
  _atom_site_adp_type
  _atom_site_occupancy
  _atom_site_site_symmetry_order
  _atom_site_calc_flag
  _atom_site_refinement_flags_posn
  _atom_site_refinement_flags_adp
  _atom_site_refinement_flags_occupancy
  _atom_site_disorder_assembly
  _atom_site_disorder_group
 Ag1 Ag 0.0000 0.5000 0.08704(7) 0.1281(10) Uani 1 2 d S T P . .
 Ag2 Ag -0.13081(16) 0.39193(16) 0.24400(6) 0.1437(10) Uani 1 1 d . . . A -1
 N1 N 0.0000 0.5000 0.1449(8) 0.132(9) Uani 1 2 d S T P . .
 N2 N -0.0447(12) 0.511(3) 0.2047(5) 0.129(7) Uani 1 1 d . . . . .
 N3 N 0.012(2) 0.6308(18) 0.0525(5) 0.146(8) Uani 1 1 d . . . . .
 N4 N -0.0323(18) 0.7519(18) 0.0171(6) 0.141(8) Uani 1 1 d . . . . .
 N5 N 0.060(2) 0.7640(19) 0.0272(6) 0.146(9) Uani 1 1 d . . . . .
 C1 C -0.0680(16) 0.5255(19) 0.1705(7) 0.121(8) Uani 1 1 d D U . . .
 C2 C -0.159(2) 0.580(2) 0.1577(9) 0.204(17) Uani 1 1 d D U . . .
 H2A H -0.1752 0.6327 0.1736 0.244 Uiso 0.5 1 calc R . . B 1
 H2B H -0.1538 0.6026 0.1330 0.244 Uiso 0.5 1 calc R . . B 1
 C3 C -0.226(3) 0.497(4) 0.162(2) 0.19(3) Uani 0.5 1 d D U . C 1
 H3A H -0.2105 0.4624 0.1832 0.285 Uiso 0.5 1 calc GR . . C 1
 H3B H -0.2190 0.4557 0.1410 0.285 Uiso 0.5 1 calc GR . . C 1
 H3C H -0.2900 0.5195 0.1629 0.285 Uiso 0.5 1 calc GR . . C 1
 C4 C 0.080(2) 0.693(3) 0.0475(9) 0.133(10) Uani 1 1 d D U . . .
 C5 C 0.179(2) 0.683(2) 0.0596(10) 0.21(2) Uani 1 1 d D U . . .
 C6 C -0.060(2) 0.670(2) 0.0343(8) 0.142(10) Uani 1 1 d D U . . .
 C7 C -0.166(3) 0.637(3) 0.0310(9) 0.189(15) Uani 1 1 d D U . . .
 H7A H -0.1884 0.6051 0.0525 0.227 Uiso 1 1 calc R . . . .
 H7B H -0.2080 0.6889 0.0247 0.227 Uiso 1 1 calc R . . . .
 C8 C -0.149(2) 0.570(2) 0.0002(10) 0.247(18) Uani 1 1 d D U . . .
 H8A H -0.1477 0.6053 -0.0220 0.371 Uiso 1 1 calc GR . . . .
 H8B H -0.1988 0.5240 -0.0006 0.371 Uiso 1 1 calc GR . . . .
 H8C H -0.0888 0.5387 0.0035 0.371 Uiso 1 1 calc GR . . . .
 F1 F -0.155(3) 0.674(2) 0.1473(12) 0.25(2) Uani 0.5 1 d D U . C 2
 F2 F -0.193(3) 0.532(3) 0.1292(12) 0.25(2) Uani 0.5 1 d D U . C 2
 F3 F -0.224(3) 0.576(4) 0.1847(11) 0.26(2) Uani 0.5 1 d D U . C 2
 F4 F 0.228(2) 0.757(2) 0.0704(10) 0.293(15) Uani 1 1 d D U . . .
 F5 F 0.237(2) 0.640(4) 0.0366(10) 0.40(2) Uani 1 1 d D U . . .
 F6 F 0.1897(19) 0.628(3) 0.0872(10) 0.38(2) Uani 1 1 d D U . . .

loop_
  _atom_site_aniso_label
  _atom_site_aniso_U_11
  _atom_site_aniso_U_22
  _atom_site_aniso_U_33
  _atom_site_aniso_U_23
  _atom_site_aniso_U_13
  _atom_site_aniso_U_12
 Ag1 0.144(2) 0.123(2) 0.1173(17) 0.000 0.000 0.006(3)
 Ag2 0.1390(18) 0.1404(18) 0.1518(17) -0.0102(15) 0.0214(16) 0.0103(14)
 N1 0.12(2) 0.12(2) 0.15(2) 0.000 0.000 -0.01(3)
 N2 0.098(13) 0.16(2) 0.125(13) 0.021(19) 0.014(10) 0.010(17)
 N3 0.142(19) 0.17(2) 0.123(14) 0.040(15) -0.026(16) 0.01(2)
 N4 0.131(18) 0.133(18) 0.16(2) 0.055(16) -0.038(15) -0.009(15)
 N5 0.14(2) 0.16(2) 0.141(18) 0.049(17) -0.011(16) -0.021(18)
 C1 0.120(17) 0.106(16) 0.138(16) 0.011(14) -0.001(14) -0.005(14)
 C2 0.202(18) 0.206(18) 0.203(18) -0.001(6) 0.001(6) -0.001(6)
 C3 0.19(3) 0.19(3) 0.19(3) 0.01(2) -0.02(2) 0.01(2)
 C4 0.132(11) 0.132(11) 0.134(11) 0.004(6) -0.005(6) 0.001(6)
 C5 0.21(2) 0.21(2) 0.22(2) -0.001(7) -0.002(7) -0.001(7)
 C6 0.142(12) 0.142(12) 0.143(11) 0.002(6) -0.001(6) -0.003(6)
 C7 0.187(16) 0.189(16) 0.192(15) -0.001(6) -0.004(6) -0.006(6)
 C8 0.22(3) 0.26(3) 0.27(3) 0.00(2) 0.00(2) -0.03(2)
 F1 0.24(3) 0.25(3) 0.28(3) 0.04(2) -0.02(2) 0.03(2)
 F2 0.20(3) 0.29(3) 0.25(3) -0.02(2) -0.01(2) 0.02(2)
 F3 0.23(3) 0.28(3) 0.26(3) -0.03(2) 0.00(2) 0.04(2)
 F4 0.21(2) 0.25(3) 0.43(4) 0.00(3) -0.13(3) -0.02(2)
 F5 0.24(3) 0.45(6) 0.51(5) -0.14(5) -0.04(4) 0.11(4)
 F6 0.21(3) 0.43(4) 0.50(5) 0.28(4) -0.19(3) -0.16(3)

_geom_special_details
;
 All esds (except the esd in the dihedral angle between two l.s. planes)
 are estimated using the full covariance matrix.  The cell esds are taken
 into account individually in the estimation of esds in distances, angles
 and torsion angles; correlations between esds in cell parameters are only
 used when they are defined by crystal symmetry.  An approximate (isotropic)
 treatment of cell esds is used for estimating esds involving l.s. planes.
;
loop_
  _geom_bond_atom_site_label_1
  _geom_bond_atom_site_label_2
  _geom_bond_distance
  _geom_bond_site_symmetry_2
  _geom_bond_publ_flag
 Ag1 N1 2.14(3) . ?
 Ag1 N3 2.25(2) . ?
 Ag1 N3 2.25(2) 2_565 ?
 Ag2 N2 2.53(3) . ?
 N1 C1 1.39(3) . ?
 N1 C1 1.39(3) 2_565 ?
 N2 N2 1.30(3) 2_565 ?
 N2 C1 1.32(3) . ?
 N3 C4 1.30(3) . ?
 N3 C6 1.34(3) . ?
 N4 N5 1.36(3) . ?
 N4 C6 1.38(4) . ?
 N5 C4 1.28(3) . ?
 C1 C2 1.57(2) . ?
 C2 H2A 0.9700 . ?
 C2 H2B 0.9700 . ?
 C2 C3 1.51(2) . ?
 C2 F1 1.37(2) . ?
 C2 F2 1.34(2) . ?
 C2 F3 1.36(2) . ?
 C3 H3A 0.9600 . ?
 C3 H3B 0.9600 . ?
 C3 H3C 0.9600 . ?
 C4 C5 1.47(2) . ?
 C5 F4 1.31(2) . ?
 C5 F5 1.33(2) . ?
 C5 F6 1.29(2) . ?
 C6 C7 1.56(4) . ?
 C7 H7A 0.9700 . ?
 C7 H7B 0.9700 . ?
 C7 C8 1.50(2) . ?
 C8 H8A 0.9600 . ?
 C8 H8B 0.9600 . ?
 C8 H8C 0.9600 . ?

loop_
  _geom_angle_atom_site_label_1
  _geom_angle_atom_site_label_2
  _geom_angle_atom_site_label_3
  _geom_angle
  _geom_angle_site_symmetry_1
  _geom_angle_site_symmetry_3
  _geom_angle_publ_flag
 N1 Ag1 N3 124.7(6) . 2_565 ?
 N1 Ag1 N3 124.7(6) . . ?
 N3 Ag1 N3 110.6(12) 2_565 . ?
 C1 N1 Ag1 132.9(14) 2_565 . ?
 C1 N1 Ag1 132.9(14) . . ?
 C1 N1 C1 94(3) . 2_565 ?
 N2 N2 Ag2 108(3) 2_565 . ?
 N2 N2 C1 106.1(13) 2_565 . ?
 C1 N2 Ag2 122(2) . . ?
 C4 N3 Ag1 134(2) . . ?
 C4 N3 C6 102(2) . . ?
 C6 N3 Ag1 124(2) . . ?
 N5 N4 C6 104(2) . . ?
 C4 N5 N4 106(3) . . ?
 N1 C1 C2 119(2) . . ?
 N2 C1 N1 116(2) . . ?
 N2 C1 C2 125(2) . . ?
 C1 C2 H2A 112.6 . . ?
 C1 C2 H2B 112.6 . . ?
 H2A C2 H2B 110.1 . . ?
 C3 C2 C1 95.5(18) . . ?
 C3 C2 H2A 112.6 . . ?
 C3 C2 H2B 112.6 . . ?
 F1 C2 C1 122(4) . . ?
 F2 C2 C1 106(3) . . ?
 F2 C2 F1 106(2) . . ?
 F2 C2 F3 108(4) . . ?
 F3 C2 C1 108(3) . . ?
 F3 C2 F1 106(2) . . ?
 C2 C3 H3A 109.5 . . ?
 C2 C3 H3B 109.5 . . ?
 C2 C3 H3C 109.5 . . ?
 H3A C3 H3B 109.5 . . ?
 H3A C3 H3C 109.5 . . ?
 H3B C3 H3C 109.5 . . ?
 N3 C4 C5 125(3) . . ?
 N5 C4 N3 117(2) . . ?
 N5 C4 C5 118(3) . . ?
 F4 C5 C4 121(3) . . ?
 F4 C5 F5 103(3) . . ?
 F5 C5 C4 116(3) . . ?
 F6 C5 C4 115(3) . . ?
 F6 C5 F4 100(3) . . ?
 F6 C5 F5 99(2) . . ?
 N3 C6 N4 111(2) . . ?
 N3 C6 C7 130(4) . . ?
 N4 C6 C7 119(3) . . ?
 C6 C7 H7A 112.7 . . ?
 C6 C7 H7B 112.7 . . ?
 H7A C7 H7B 110.2 . . ?
 C8 C7 C6 95(2) . . ?
 C8 C7 H7A 112.7 . . ?
 C8 C7 H7B 112.7 . . ?
 C7 C8 H8A 109.5 . . ?
 C7 C8 H8B 109.5 . . ?
 C7 C8 H8C 109.5 . . ?
 H8A C8 H8B 109.5 . . ?
 H8A C8 H8C 109.5 . . ?
 H8B C8 H8C 109.5 . . ?

_shelx_res_file
;
    maf-9.res created by SHELXL-2014/7

TITL MAF-9.res in I-42d
CELL 1.54184 14.062002 14.062002 37.0214 90 90 90
ZERR 24 0.001225 0.001225 0.003945 0 0 0
LATT -2
SYMM -X,-Y,+Z
SYMM +Y,-X,-Z
SYMM -Y,+X,-Z
SYMM 0.5-X,+Y,0.75-Z
SYMM 0.5+X,-Y,0.75-Z
SYMM 0.5-Y,-X,0.75+Z
SYMM 0.5+Y,+X,0.75+Z
SFAC C H Ag F N
UNIT 120 120 24 72 72
DFIX 2.2 F1 F2
DFIX 2.2 F3 F1
DFIX 1.5 C8 C7
DFIX 2 F6 F5
DFIX 1.35 C5 F6
DFIX 1.35 F5 C5
DFIX 1.35 C5 F4
DFIX 1.5 C5 C4
DFIX 2.3 C6 C8
DFIX 1.35 C2 F1
DFIX 1.35 C2 F2
DFIX 1.35 C2 F3
DFIX 1.5 C2 C3
DFIX 2.3 C3 C1
DFIX 1.5 C2 C1
DFIX 2.1 C4 C6
ISOR 0.005 0.02 C8 C7
ISOR 0.01 0.1 F5 F4 F6
ISOR 0.005 0.02 C5 C6 C4
ISOR 0.02 0.01 C4 C5
ISOR 0.005 0.02 C3 C2 F2 F1 F3
ISOR 0.02 0.01 C1 C2

L.S. 10
PLAN  50
TEMP 25
BOND $H
LIST 6
fmap 2
acta
REM <olex2.extras>
REM <HklSrc "%.\\MAF-9.hkl">
REM </olex2.extras>

WGHT    0.013500   85.000000
EXTI    0.000109
FVAR       1.51522
AG1   3    0.000000    0.500000    0.087044    10.50000    0.14411    0.12303 =
         0.11729    0.00000    0.00000    0.00563
PART -1
AG2   3   -0.130814    0.391930    0.244004    11.00000    0.13897    0.14038 =
         0.15185   -0.01022    0.02142    0.01034
PART 0
N1    5    0.000000    0.500000    0.144867    10.50000    0.12146    0.12325 =
         0.15249    0.00000    0.00000   -0.01023
N2    5   -0.044672    0.511215    0.204660    11.00000    0.09764    0.16281 =
         0.12541    0.02096    0.01393    0.01038
N3    5    0.012487    0.630785    0.052507    11.00000    0.14170    0.17438 =
         0.12266    0.04012   -0.02568    0.01465
N4    5   -0.032303    0.751860    0.017135    11.00000    0.13098    0.13268 =
         0.16043    0.05489   -0.03836   -0.00936
N5    5    0.059629    0.763969    0.027213    11.00000    0.14051    0.15707 =
         0.14099    0.04904   -0.01116   -0.02113
C1    1   -0.067995    0.525484    0.170504    11.00000    0.11952    0.10587 =
         0.13768    0.01057   -0.00087   -0.00504
C2    1   -0.158804    0.580355    0.157710    11.00000    0.20212    0.20599 =
         0.20277   -0.00057    0.00053   -0.00146
PART 1
AFIX  23
H2A   2   -0.175214    0.632723    0.173584    10.50000   -1.20000
H2B   2   -0.153762    0.602611    0.132984    10.50000   -1.20000
AFIX   0
C3    1   -0.225644    0.496887    0.161546    10.50000    0.18632    0.19105 =
         0.19289    0.01140   -0.02333    0.01267
AFIX 137
H3A   2   -0.210494    0.462358    0.183163    10.50000   -1.50000
H3B   2   -0.218971    0.455720    0.141016    10.50000   -1.50000
H3C   2   -0.289950    0.519530    0.162897    10.50000   -1.50000
AFIX   0
PART 0
C4    1    0.079546    0.692962    0.047482    11.00000    0.13171    0.13194 =
         0.13403    0.00352   -0.00502    0.00072
C5    1    0.178546    0.682714    0.059569    11.00000    0.21474    0.21359 =
         0.21513   -0.00055   -0.00171   -0.00145
C6    1   -0.059847    0.669659    0.034341    11.00000    0.14197    0.14200 =
         0.14304    0.00188   -0.00074   -0.00276
C7    1   -0.165593    0.637165    0.030991    11.00000    0.18693    0.18851 =
         0.19172   -0.00124   -0.00401   -0.00555
AFIX  23
H7A   2   -0.188359    0.605075    0.052512    11.00000   -1.20000
H7B   2   -0.208017    0.688944    0.024665    11.00000   -1.20000
AFIX   0
C8    1   -0.148730    0.570309    0.000224    11.00000    0.21858    0.25627 =
         0.26634    0.00057   -0.00046   -0.02764
AFIX 137
H8A   2   -0.147735    0.605338   -0.022030    11.00000   -1.50000
H8B   2   -0.198806    0.523953   -0.000555    11.00000   -1.50000
H8C   2   -0.088826    0.538728    0.003510    11.00000   -1.50000
AFIX   0
PART 2
F1    4   -0.155135    0.674000    0.147315    10.50000    0.23580    0.24971 =
         0.27760    0.03747   -0.02382    0.03131
F2    4   -0.193000    0.532125    0.129218    10.50000    0.20365    0.28515 =
         0.25314   -0.01882   -0.01252    0.02158
F3    4   -0.223913    0.575782    0.184711    10.50000    0.23440    0.28396 =
         0.25798   -0.02675    0.00200    0.04213
PART 0
F4    4    0.227523    0.756841    0.070441    11.00000    0.20556    0.24614 =
         0.42609    0.00212   -0.12707   -0.02463
F5    4    0.237137    0.640198    0.036565    11.00000    0.24240    0.44984 =
         0.50550   -0.13822   -0.04053    0.11014
F6    4    0.189718    0.627853    0.087194    11.00000    0.21205    0.43421 =
         0.49766    0.27772   -0.18826   -0.16042
HKLF 4

REM  MAF-9.res in I-42d
REM R1 =  0.0850 for    1363 Fo > 4sig(Fo)  and  0.1459 for all    3093 data
REM    185 parameters refined using    100 restraints

END

WGHT      0.1349      9.6263

REM Highest difference peak  0.526,  deepest hole -0.747,  1-sigma level  0.097
Q1    1  -0.1257  0.3621  0.2447  11.00000  0.05    0.53
Q2    1  -0.0021  0.4734  0.0885  11.00000  0.05    0.52
Q3    1  -0.1257  0.4203  0.2453  11.00000  0.05    0.48
Q4    1  -0.1242  0.6192  0.0188  11.00000  0.05    0.33
Q5    1  -0.2087  0.6091  0.0613  11.00000  0.05    0.32
Q6    1  -0.0687  0.8426  0.0392  11.00000  0.05    0.31
Q7    1  -0.0003  0.5547  0.2435  11.00000  0.05    0.31
Q8    1  -0.0002  0.5583  0.1292  11.00000  0.05    0.31
Q9    1  -0.1312  0.3534  0.2053  11.00000  0.05    0.31
Q10   1  -0.1209  0.3602  0.2806  11.00000  0.05    0.31
Q11   1   0.0037  0.4888  0.0547  11.00000  0.05    0.31
Q12   1  -0.0594  0.7399 -0.0086  11.00000  0.05    0.30
Q13   1  -0.0464  0.6297  0.0838  11.00000  0.05    0.30
Q14   1   0.0456  0.5346  0.1320  11.00000  0.05    0.30
Q15   1  -0.2326  0.7078  0.0351  11.00000  0.05    0.29
Q16   1  -0.0580  0.5165  0.0401  11.00000  0.05    0.29
Q17   1   0.0806  0.7710  0.0126  11.00000  0.05    0.29
Q18   1  -0.0427  0.7559 -0.0074  11.00000  0.05    0.28
Q19   1  -0.1748  0.5439  0.1570  11.00000  0.05    0.28
Q20   1  -0.0008  0.7570  0.0639  11.00000  0.05    0.28
Q21   1   0.0385  0.7353  0.0692  11.00000  0.05    0.28
Q22   1  -0.1790  0.6276  0.1333  11.00000  0.05    0.28
Q23   1   0.0000  0.5000  0.1844  10.50000  0.05    0.27
Q24   1  -0.1793  0.3761  0.1988  11.00000  0.05    0.27
Q25   1  -0.1471  0.4357  0.2074  11.00000  0.05    0.27
Q26   1   0.0995  0.7421  0.0015  11.00000  0.05    0.27
Q27   1   0.1349  0.6274  0.0213  11.00000  0.05    0.27
Q28   1   0.0000  0.5458  0.0211  11.00000  0.05    0.26
Q29   1   0.2022  0.5974  0.0700  11.00000  0.05    0.25
Q30   1   0.1410  0.7018  0.0796  11.00000  0.05    0.25
Q31   1  -0.1996  0.4027  0.1239  11.00000  0.05    0.23
Q32   1  -0.5000  0.5000  0.0971  10.50000  0.05    0.23
Q33   1  -0.0818  0.4146  0.1898  11.00000  0.05    0.23
Q34   1  -0.3106  0.5005 -0.0838  11.00000  0.05    0.23
Q35   1  -0.1742  0.5934  0.1241  11.00000  0.05    0.23
Q36   1   0.2317  0.7116  0.0354  11.00000  0.05    0.22
Q37   1   0.0764  0.6439  0.0025  11.00000  0.05    0.22
Q38   1  -0.1580  0.6257 -0.0225  11.00000  0.05    0.22
Q39   1   0.2459  0.5037  0.0817  11.00000  0.05    0.21
Q40   1  -0.1811  0.7360 -0.0007  11.00000  0.05    0.21
Q41   1  -0.1941  0.6763  0.0005  11.00000  0.05    0.21
Q42   1  -0.1535  0.4972  0.0934  11.00000  0.05    0.21
Q43   1  -0.1876  0.6847  0.1756  11.00000  0.05    0.20
Q44   1   0.1762  0.7476  0.0023  11.00000  0.05    0.20
Q45   1  -0.2327  0.7827  0.1646  11.00000  0.05    0.20
Q46   1   0.0306  0.8047 -0.0025  11.00000  0.05    0.20
Q47   1   0.0118  0.8000 -0.0196  11.00000  0.05    0.19
Q48   1  -0.0440  0.6985  0.0263  11.00000  0.05    0.19
Q49   1   0.1236  0.6920  0.1156  11.00000  0.05    0.19
Q50   1   0.4814  0.7500  0.1250  10.50000  0.05    0.19
;
_shelx_res_checksum                15524
_shelx_hkl_file
;
   0   0   4 788968. 4563.46   1
   0   0   6 58.1719 93.4288   1
   0   0   8 101550. 2246.21   1
   0   0  10 40.5466 118.034   1
   0   0  12 631819. 6720.12   1
   0   0  14-80.5748 143.644   1
   0   0 -14-35.8390 128.094   2
   0   0 -16 9388.27 1194.30   2
   0   0  16 8872.45 909.030   1
   0   0 -18 50.1952 295.487   2
   0   0  18 21.9721 80.4808   1
   0   0 -20 62069.9 3654.72   2
   0   0 -22-79.9692 136.471   2
   0   0 -24 71069.0 4454.51   2
   0   0 -26 196.016 405.469   2
   0   0 -28 1482.08 762.368   2
   0   0 -28 1793.88 424.699   3
   0   0 -30 85.4768 180.636   3
   0   0 -32 1194.82 363.076   3
   0   0 -34 38.1649 95.0143   3
   0   0 -36 395.920 317.448   3
   0   0 -38 1475.05 465.243   3
  -1   0   3 1913.38 324.215   1
   0   1  -3 2108.42 181.299   2
   0  -1   3 1833.84 288.186   1
  -1   0   5 558902. 6078.43   1
   0  -1   5 555180. 5457.03   1
  -1   0  -5 566412. 5682.66   2
   0  -1   7 46818.6 1661.19   1
  -1   0  -7 51910.8 1950.87   2
  -1   0   7 48205.8 1954.29   1
   1   0   7 49388.2 906.292   1
   1   0   9 71338.1 1354.94   1
   0   1   9 70063.1 2144.02   1
  -1   0   9 66027.1 2396.80   1
   0  -1   9 67346.3 2211.28   1
  -1   0  -9 74379.3 2577.60   2
  -1   0 -11 139685. 3826.45   2
   0   1  11 127417. 2975.81   1
   0   1 -11 134969. 3566.32   2
   1   0  11 130980. 2097.36   1
  -1   0  11 133033. 3731.11   1
   0  -1  11 136366. 3360.75   1
  -1   0 -13 143939. 4233.51   2
   1   0  13 136985. 2342.07   1
   0  -1  13 137984. 3574.75   1
   0   1  13 130810. 3174.12   1
   0   1 -13 145970. 3987.82   2
  -1   0  13 134418. 3904.92   1
  -1   0  15 141.551 176.024   1
  -1   0 -15 93.9801 203.171   2
   1   0  15 196.249 53.9333   1
   0  -1  15 181.483 187.271   1
   0   1  15 68.4915 66.6309   1
   0   1 -15 46.5761 153.162   2
   0  -1 -15 321.464 239.659   2
   0  -1 -17 17274.4 1755.64   2
   0   1  17 16750.8 1200.43   1
   0   1 -17 14228.2 1476.37   2
  -1   0  17 17435.6 1514.77   1
  -1   0 -17 18760.8 1803.07   2
   0  -1  17 17552.0 1352.85   1
   0  -1 -19 90439.6 4381.24   2
  -1   0  19 83551.1 3458.43   1
   1   0 -19 87920.6 4128.35   2
  -1   0 -19 88344.3 4220.54   2
   0  -1  19 85436.3 3135.13   1
  -1   0 -21-19.9783 258.753   2
   0  -1 -21 3.87208 249.377   2
   0   1 -21-23.8811 162.345   2
   1   0 -21 60.4688 125.384   2
   0   1 -23 6293.23 1164.09   2
   0  -1 -23 8711.00 1493.63   2
  -1   0 -23 9459.05 1618.34   2
   1   0 -23 9846.17 1648.23   2
   1   0 -25 22369.3 2625.77   2
   0  -1 -25 20637.8 2545.80   2
  -1   0 -25 22652.6 2739.83   2
   0   1 -25 21089.8 2483.93   2
   0  -1 -27 8.45842 144.525   3
   1   0 -27-38.0615 181.476   3
   0  -1 -27-61.6557 273.931   2
   0   1 -27-42.3573 280.548   2
   1   0 -27 206.662 438.704   2
   0  -1 -29-237.565 266.433   3
   0   1 -29 330.442 178.240   3
   1   0 -29-208.810 218.985   3
   1   0 -29-21.5002 293.718   2
   0  -1 -29 168.787 378.571   2
  -1   0 -29-104.836 230.612   3
   1   0 -31 2567.12 511.367   3
   0  -1 -31 4610.62 731.716   3
   0   1 -31 4150.11 628.864   3
  -1   0 -33 282.358 171.318   3
   0  -1 -33 500.734 292.154   3
   0   1 -33-55.5814 169.263   3
   0  -1 -35-380.703 245.748   3
   1   0 -35 97.8950 164.789   3
  -1   0 -35-827.370 392.484   3
   1   0 -37 246.392 236.182   3
  -1   0 -37 633.838 276.350   3
   0  -1 -37 304.745 226.612   3
   1   0 -39-728.224 395.180   3
   0  -1 -39-107.845 152.065   3
   1   0 -41 67.4406 148.620   3
   0  -1 -41-217.089 176.617   3
  -1  -1 -40 243.122 203.003   3
  -1  -1 -38 165.924 196.589   3
  -1  -1 -36-370.602 303.306   3
   1   1 -36 148.275 194.067   3
   1   1 -34 1809.89 461.500   3
  -1  -1 -34 1706.71 497.599   3
   1   1 -32-170.492 185.149   3
  -1  -1 -32-66.6772 162.573   3
   1   1 -30 8533.63 923.579   3
  -1  -1 -30 6533.57 816.302   3
  -1  -1 -28-297.077 261.974   3
   1   1 -28 19.4232 98.3364   3
   1   1 -26 10586.5 1756.57   2
  -1  -1 -26 11148.7 1965.95   2
  -1  -1 -24-7.17821 320.632   2
   1   1 -24 87.0750 244.506   2
   1   1 -22 9020.04 1450.19   2
  -1  -1 -22 10822.1 1674.50   2
  -1  -1 -20 165.048 177.231   2
   1   1 -20-126.603 180.189   2
  -1  -1 -18 136263. 5130.65   2
  -1   1  18 130980. 4192.33   1
  -1   1  16 33.4744 134.621   1
  -1  -1 -16 38.6351 109.462   2
   1  -1  16 151.687 118.262   1
   1  -1  14 32386.1 1447.89   1
  -1   1  14 29818.2 1914.45   1
  -1  -1 -12-3.02143 141.555   2
  -1   1  12 172.613 189.663   1
   1  -1  12 41.7680 97.4978   1
   1  -1  10 46512.4 1550.68   1
  -1   1  10 46841.9 2308.95   1
   1  -1   8 125.800 135.562   1
   1  -1   6 478665. 4454.47   1
  -1  -1  -2 92047.2 1587.06   1
  -1  -1   0 184.282 112.636   1
  -1  -1   2 88251.2 2092.54   1
  -1  -1   4 60.3240 133.714   1
  -1  -1   6 495296. 6015.34   1
  -1   1  -8 101.986 200.276   2
  -1  -1   8 239.561 272.227   1
   1   1  10 33024.2 765.499   1
  -1   1 -10 37121.4 1848.07   2
  -1  -1  10 33565.2 1891.40   1
   1   1  12 14.4719 45.9538   1
  -1  -1  12 147.256 183.791   1
  -1   1 -12 111.371 168.616   2
   1   1  14 28900.1 836.159   1
  -1   1 -14 33342.0 2071.38   2
  -1  -1  14 29935.2 1947.89   1
  -1   1 -16 266.009 252.842   2
  -1  -1  16-21.9461 196.578   1
  -1   1 -18 116850. 4544.23   2
  -1  -1  18 138630. 4586.40   1
  -1   1 -20-67.8363 259.678   2
  -1  -1  20-386.756 325.248   1
   1  -1 -20 52.0852 264.090   2
   1  -1 -22 10087.7 1608.18   2
  -1   1 -22 8187.90 1400.87   2
   1  -1 -24 112.195 306.270   2
   1  -1 -26 10809.2 1951.90   2
   1  -1 -28 139.588 301.376   2
   1  -1 -28 12.3865 132.882   3
   1  -1 -30 8654.13 1900.44   2
   1  -1 -30 7763.64 920.365   3
   1  -1 -32 14.2212 123.099   3
   1  -1 -34 1420.20 348.408   3
   1  -1 -36-209.642 249.195   3
   1  -1 -38 60.0309 163.468   3
   1  -1 -40-1454.18 509.192   3
   1  -1 -42 46.5762 111.254   3
   0  -2   0 161429. 3353.59   1
   0  -2   2 27427.5 1281.73   1
   0  -2   4 51981.7 1882.55   1
  -2   0   4 53841.5 2181.05   1
   0   2  -6 65589.9 1477.19   2
   0  -2   6 60159.5 2148.31   1
  -2   0   6 62966.0 2641.70   1
   0   2  -8 916.501 243.700   2
  -2   0   8 918.365 344.670   1
   0  -2   8 747.040 282.949   1
   0   2 -10 42098.8 1734.15   2
   0  -2  10 36783.5 1848.68   1
  -2   0  10 38248.1 2259.55   1
   0  -2  12 93307.0 3072.97   1
  -2   0  12 91127.2 3580.63   1
   0   2 -12 82330.6 2731.47   2
   0   2 -14 472.559 244.543   2
   0  -2  14 444.192 236.839   1
  -2   0  14 476.884 344.886   1
  -2   0 -14 464.679 249.007   2
   0   2  14 360.604 104.812   1
   0   2 -16 31087.9 2036.31   2
  -2   0  16 35710.6 2475.84   1
   0  -2 -16 37703.1 2672.70   2
   0  -2  16 36749.3 2146.75   1
   0   2  16 34516.3 1796.48   1
  -2   0  18 2631.32 682.087   1
   0   2 -18 2550.48 634.941   2
   0  -2 -18 2813.08 763.800   2
   0  -2  18 3321.05 667.911   1
   0   2 -20 3515.48 793.853   2
   0  -2 -20 5510.66 1231.50   2
  -2   0  20 4931.52 973.629   1
   0  -2  20 5390.37 828.954   1
   0  -2 -22 281.006 265.531   2
   0   2 -22 519.583 412.862   2
   2   0 -24 26563.6 2789.98   2
   0  -2 -24 24173.9 2731.55   2
   2   0 -26 980.729 576.751   2
   0  -2 -26 761.937 265.451   3
   0  -2 -26 1170.44 719.782   2
   0  -2 -28 7800.53 926.302   3
   0  -2 -28 5899.13 1490.86   2
   2   0 -28 6909.24 791.961   3
  -2   0 -28 6793.02 800.042   3
   2   0 -28 6843.60 1552.27   2
   2   0 -30 187.648 125.489   3
   0  -2 -30 53.6925 193.889   3
   0  -2 -30 395.087 473.919   2
   2   0 -30 221.401 290.595   2
  -2   0 -30 198.940 136.612   3
   0  -2 -32-240.453 203.661   3
  -2   0 -32-632.608 377.176   3
   2   0 -34 132.478 161.503   3
   0  -2 -34 635.250 398.617   3
   0  -2 -36-868.312 472.874   3
   2   0 -36 418.351 245.133   3
   2   0 -38-47.6600 172.667   3
   0  -2 -38-396.778 239.929   3
   0  -2 -40 1286.73 459.979   3
   2   0 -40 152.952 234.803   3
   2   0 -42 183.950 187.900   3
   0  -2 -42-330.479 219.481   3
  -1  -2 -41 342.131 213.723   3
  -1  -2 -39 241.378 203.222   3
  -2  -1 -39 102.221 211.581   3
  -1  -2 -37 264.286 254.412   3
   2   1 -37 586.221 263.790   3
  -2  -1 -37 703.144 326.024   3
  -2  -1 -35 554.134 247.588   3
   2   1 -35 642.749 297.593   3
  -1  -2 -35 392.032 292.082   3
  -1  -2 -33 548.773 244.824   3
  -2  -1 -33 545.757 221.038   3
   2   1 -33 745.346 291.621   3
   2   1 -31 2090.09 424.467   3
  -1  -2 -31 2112.49 529.594   3
  -2  -1 -31 1704.79 434.412   3
  -1  -2 -29 1573.56 395.187   3
  -2  -1 -29 1735.26 449.467   3
   2   1 -29 1770.13 385.429   3
   2   1 -27 6969.63 1471.99   2
  -1  -2 -27 6930.47 804.565   3
  -1  -2 -27 8909.98 1946.40   2
  -2  -1 -27 5639.56 703.221   3
   2   1 -27 7044.22 741.289   3
  -1  -2 -25 20665.4 2604.47   2
   2   1 -25 21631.0 2526.53   2
   1   2 -23 7690.87 1326.47   2
  -1  -2 -23 6939.81 1377.53   2
   2   1 -23 5972.64 1196.53   2
  -2  -1 -21 14917.6 2043.59   2
  -2   1  21 13624.4 1663.47   1
   1   2 -21 10170.9 1421.85   2
  -1  -2 -21 14291.3 1932.21   2
  -1  -2 -19 28720.3 2515.09   2
  -2   1  19 30097.9 2419.79   1
   1   2 -19 24438.7 2042.15   2
  -2  -1 -19 32542.0 2841.95   2
   1  -2  17 18334.6 1354.16   1
  -1   2  17 16308.3 1462.91   1
   1   2 -17 13676.4 1369.67   2
  -2  -1 -17 17955.9 1914.31   2
  -2   1  17 17034.7 1805.00   1
  -1  -2 -17 16937.9 1851.89   2
  -2  -1 -15 40832.7 2698.23   2
   1  -2  15 40144.1 1921.12   1
  -1   2  15 36287.5 2349.16   1
  -2   1  15 37843.7 2525.45   1
  -1  -2 -15 39942.1 2649.83   2
  -1   2  13 39962.4 2431.23   1
  -2  -1 -13 43498.7 2628.48   2
  -1  -2 -13 42878.3 2548.84   2
  -2   1  13 40537.6 2583.77   1
   1  -2  13 41199.5 1910.93   1
  -1  -2 -11 48456.0 2538.99   2
   1  -2  11 46937.6 1945.89   1
  -2   1  11 49075.2 2774.24   1
  -2  -1 -11 50265.1 2639.65   2
   1  -2   9 108649. 2841.70   1
   1  -2   7 211548. 3835.65   1
  -1  -2  -5 33345.0 1601.77   2
  -2  -1  -5 34464.0 946.262   1
   1  -2   5 31354.4 1457.87   1
  -1  -2  -3 110925. 2603.80   2
  -1  -2  -3 116409. 2584.45   1
  -2  -1  -3 110525. 2228.43   1
  -1  -2  -1 71076.3 2050.68   1
  -2  -1  -1 73002.4 2064.90   1
  -1  -2   1 63135.5 2061.96   1
  -2  -1   1 65872.9 2251.83   1
  -1  -2   3 107560. 3050.66   1
  -2  -1   3 103104. 3000.83   1
  -2  -1   5 20253.6 1395.08   1
  -1  -2   5 18829.0 1305.85   1
  -2  -1   7 226535. 5041.59   1
  -1  -2   7 220338. 4739.72   1
  -2  -1   9 113706. 3798.02   1
  -1  -2   9 115647. 3584.97   1
  -2  -1  11 37422.3 2277.03   1
  -1  -2  11 41738.3 2285.00   1
  -1  -2  13 41313.5 2472.27   1
  -2  -1  13 38287.0 2409.09   1
  -1  -2  15 39518.3 2424.54   1
  -2  -1  15 38820.8 2537.38   1
  -1  -2  17 17130.8 1631.71   1
  -2  -1  17 16481.6 1785.25   1
  -1  -2  19 27122.9 2145.34   1
  -2  -1  19 25501.3 2279.06   1
   1  -2 -21 12073.2 1826.99   2
  -2  -1  21 11977.2 1611.33   1
  -1  -2  21 12215.6 1476.36   1
   1  -2 -23 6447.19 1428.88   2
   2  -1 -23 6597.13 1384.40   2
   2  -1 -25 20149.7 2590.25   2
   1  -2 -25 19366.8 2616.16   2
   2  -1 -27 6945.12 780.460   3
   1  -2 -27 6641.88 792.469   3
   1  -2 -27 7516.17 1684.80   2
   2  -1 -27 7747.31 1770.64   2
   2  -1 -29 2014.56 943.616   2
   1  -2 -29 1864.42 455.715   3
   2  -1 -29 2238.56 470.138   3
   1  -2 -29 1340.97 779.152   2
   2  -1 -31 2665.94 1105.01   2
   2  -1 -31 3446.01 648.815   3
   1  -2 -31 2891.93 608.936   3
   1  -2 -31 2187.24 1076.88   2
   2  -1 -33 1235.61 448.106   3
   1  -2 -33 1518.79 446.990   3
   2  -1 -35-801.517 466.595   3
   1  -2 -35 742.099 324.459   3
   2  -1 -37-777.341 427.393   3
   1  -2 -37 2138.75 593.725   3
   2  -1 -39-1242.66 441.942   3
   1  -2 -39 1030.85 439.168   3
   1  -2 -41 323.460 219.819   3
   2  -1 -41 81.6262 196.260   3
   1  -2 -43-27.8669 106.487   3
   2  -1 -43 251.780 112.775   3
  -2  -2 -40 1804.77 498.124   3
  -2  -2 -38-594.674 272.880   3
  -2  -2 -36 1293.32 446.653   3
  -2  -2 -34 34.0232 157.808   3
   2   2 -34 1176.74 452.993   3
   2   2 -32 2621.92 496.011   3
  -2  -2 -32 1983.97 415.269   3
  -2  -2 -30-195.169 192.537   3
   2   2 -30 398.590 104.111   3
  -2  -2 -28 11904.3 1132.81   3
   2   2 -28 12298.0 994.107   3
  -2  -2 -26 97.1661 112.228   3
   2   2 -22 227.902 378.316   2
  -2  -2 -22-269.630 269.150   2
  -2   2  20 43417.2 3083.80   1
  -2  -2 -20 43627.3 3412.28   2
  -2  -2 -18 39.9730 156.454   2
  -2   2  18-61.8078 298.707   1
  -2   2  16 98035.4 4496.53   1
  -2  -2 -16 97487.9 4307.11   2
  -2  -2 -14 296.406 254.652   2
  -2   2  14 96.8344 220.162   1
  -2  -2 -12 175843. 5073.19   2
  -2  -2 -10 56.8762 80.6472   2
  -2  -2  -6 90.1681 96.2964   1
  -2  -2  -4 188935. 3341.15   1
  -2  -2  -2 201.179 134.969   1
  -2  -2   0 210126. 4143.94   1
  -2  -2   2-241.180 303.185   1
  -2  -2   4 196675. 4518.13   1
  -2  -2   6 71.6564 176.816   1
  -2  -2   8 307655. 6376.31   1
  -2  -2  10-153.060 238.695   1
  -2  -2  12 178366. 5364.34   1
  -2  -2  14 346.416 317.820   1
  -2  -2  16 98370.4 4390.13   1
  -2  -2  18 122.591 190.099   1
  -2  -2  20 35966.9 2880.66   1
  -2  -2  22 128.430 264.802   1
   2  -2 -24 31804.5 3327.70   2
   2  -2 -26-278.031 525.648   2
   2  -2 -26-230.273 212.196   3
   2  -2 -28 12352.7 1102.57   3
   2  -2 -28 13401.3 2381.28   2
   2  -2 -30-181.890 219.439   2
   2  -2 -30 251.561 167.309   3
   2  -2 -32 4764.55 769.173   3
   2  -2 -34 65.2879 169.676   3
   2  -2 -36 2000.05 587.432   3
   2  -2 -38 455.222 305.990   3
   2  -2 -40 555.984 309.568   3
   2  -2 -42 671.295 290.187   3
   2  -2 -44 1234.00 312.754   3
   0  -3   1 66901.5 2574.79   1
  -3   0   3 18343.9 1523.92   1
   0  -3   3 18552.0 1362.36   1
   0  -3   5 142349. 3748.68   1
  -3   0   5 159793. 4633.77   1
   0  -3   7 42298.3 2053.46   1
  -3   0   7 44892.6 2601.14   1
  -3   0   9 413942. 8052.76   1
   0  -3   9 404176. 6716.97   1
   0  -3  11 90088.9 3354.09   1
  -3   0  11 95696.8 4089.64   1
   0   3 -13 29603.6 1718.60   2
  -3   0  13 35832.2 2575.56   1
   0  -3  13 35981.7 2164.51   1
   0  -3  15 132581. 4221.45   1
   0   3  15 130588. 3937.71   1
  -3   0  15 108449. 4777.23   1
   0  -3 -15 128456. 4837.45   2
   0   3 -15 114057. 3740.91   2
  -3   0  17 17520.4 2009.26   1
   0  -3  17 16619.9 1526.28   1
   0  -3 -17 17593.3 1926.11   2
  -3   0  19 2327.33 735.530   1
   0  -3 -19 2116.64 739.097   2
   0  -3  19 2324.66 587.389   1
  -3   0  21 29201.9 2717.40   1
   0  -3 -21 28173.5 2847.02   2
  -3   0  23 637.870 440.325   1
   0  -3 -23 642.989 355.857   2
   3   0 -25-410.950 439.804   2
   0  -3 -25-135.412 164.360   2
   0  -3 -27 3878.27 1258.26   2
   3   0 -27 4358.10 1320.75   2
   0  -3 -27 3938.72 668.095   3
   3   0 -27 3944.54 592.825   3
   3   0 -29 2890.13 569.784   3
   0  -3 -29 2521.13 1083.64   2
   0  -3 -29 2778.00 597.280   3
   3   0 -29 2180.49 913.574   2
   3   0 -31 862.742 370.888   3
   0  -3 -31 851.307 348.603   3
   3   0 -33 1665.26 451.742   3
   0  -3 -33 2483.73 616.351   3
   3   0 -35-107.246 215.129   3
   0  -3 -35 29.3190 139.729   3
   3   0 -37 424.070 225.965   3
   0  -3 -37 759.697 389.092   3
   3   0 -39-249.189 171.738   3
   0  -3 -39-189.838 250.006   3
   0  -3 -41 204.484 190.113   3
   3   0 -41 249.106 195.047   3
   3   0 -43-67.6927 90.0733   3
   0  -3 -43 365.494 198.512   3
  -1  -3 -42 95.6674 223.962   3
   3   1 -40 145.534 113.061   3
  -1  -3 -40-351.850 236.969   3
  -1  -3 -38 1497.88 532.565   3
   3   1 -38 366.875 269.472   3
   3   1 -36 243.544 216.816   3
  -3  -1 -36-53.0983 313.167   3
  -1  -3 -36 316.542 230.351   3
  -3  -1 -34 1466.60 428.721   3
  -1  -3 -34 3201.06 704.381   3
   3   1 -34 2691.07 567.071   3
  -1  -3 -32 5.34079 160.544   3
  -3  -1 -32 54.4628 171.908   3
   3   1 -32-285.772 205.839   3
   3   1 -30 2920.01 550.437   3
  -1  -3 -30 2451.63 551.587   3
   3   1 -28 886.553 288.701   3
  -3  -1 -28 597.820 280.653   3
  -1  -3 -28 846.298 689.298   2
  -1  -3 -28 788.155 267.784   3
   3   1 -26 5586.17 661.792   3
  -1  -3 -26 5417.82 1475.20   2
  -3  -1 -26 4703.84 654.364   3
   3   1 -26 6017.47 1378.77   2
  -1  -3 -26 4980.77 730.291   3
  -1  -3 -24 1973.86 825.212   2
   3   1 -24 1995.95 784.764   2
  -1  -3 -22 42351.2 3555.44   2
  -3   1  22 40853.0 3295.15   1
  -3   1  20 763.884 385.908   1
  -1  -3 -20 1170.09 566.644   2
  -3   1  18 15345.6 1982.29   1
   1  -3  18 18408.2 1563.52   1
   1   3 -18 16570.1 1551.58   2
  -1  -3 -18 15116.3 1854.71   2
  -1   3  18 14558.7 1642.87   1
   1   3 -16 204.942 209.190   2
  -1   3  16 315.309 312.305   1
  -1  -3 -16 654.154 395.757   2
   1  -3  16 569.718 325.206   1
  -3   1  16 405.409 324.023   1
  -3   1  14 97211.3 4509.67   1
  -1  -3 -14 96580.4 4161.10   2
   1  -3  14 97332.6 3406.81   1
   1  -3  12 8293.60 940.711   1
   1   3 -12 6532.28 679.548   2
  -3   1  12 8238.01 1335.66   1
  -1  -3 -12 7967.46 1102.14   2
  -3   1  10 379153. 8371.28   1
   1  -3  10 369188. 6346.58   1
  -1  -3 -10 380088. 7203.30   2
   1  -3   8 10154.0 983.746   1
  -1  -3  -8 10924.2 1101.94   2
  -3  -1  -6 1676.49 263.901   1
  -1  -3  -6 1461.09 379.034   2
   1  -3   6 1815.07 534.584   1
  -3  -1  -4 63542.8 2078.17   1
  -1  -3  -4 54684.2 2135.26   2
  -3  -1  -2 101247. 2818.46   1
  -1  -3  -2 94810.4 2474.95   2
  -1  -3   0 4364.93 669.511   1
  -3  -1   0 4484.12 702.476   1
  -3  -1   2 129054. 3752.46   1
  -1  -3   2 139651. 3709.41   1
  -1  -3   4 63563.6 2595.12   1
  -3  -1   4 58152.8 2554.14   1
  -1  -3   6 2593.54 655.597   1
  -3  -1   6 2036.39 583.520   1
  -1  -3   8 10443.0 1107.29   1
  -3  -1   8 10208.9 1263.52   1
  -3  -1  10 363659. 7846.39   1
  -1  -3  10 349136. 6988.47   1
  -3  -1  12 7077.51 1159.82   1
  -1  -3  12 6959.64 1002.05   1
  -3  -1  14 97100.5 4367.80   1
  -1  -3  14 102437. 4023.29   1
  -3  -1  16-398.957 481.851   1
  -1  -3  16 30.8749 170.223   1
  -1  -3  18 14305.7 1687.37   1
  -3  -1  18 13706.7 1860.97   1
   1  -3 -20 1141.55 578.728   2
  -3  -1  20 1574.38 663.199   1
  -1  -3  20 1454.99 581.763   1
  -1  -3  22 41941.9 2915.75   1
   1  -3 -22 41092.6 3548.83   2
  -3  -1  22 41201.3 3415.86   1
   1  -3 -24 2803.59 1004.99   2
   1  -3 -26 6029.36 1545.30   2
   3  -1 -26 5337.86 694.773   3
   1  -3 -26 5072.40 708.345   3
   3  -1 -26 5401.76 1450.35   2
   1  -3 -28 676.615 566.045   2
   1  -3 -28 932.812 340.756   3
   3  -1 -28 885.544 319.363   3
   3  -1 -28 668.866 646.749   2
   1  -3 -30 3113.11 1160.72   2
   3  -1 -30 2864.11 587.771   3
   3  -1 -30 3125.86 1160.86   2
   1  -3 -30 2725.60 589.156   3
   3  -1 -32-178.043 242.237   3
   1  -3 -32-294.041 244.173   3
   1  -3 -34 3502.33 752.216   3
   3  -1 -34 4303.94 781.738   3
   3  -1 -36-474.689 256.512   3
   1  -3 -36-51.0424 203.603   3
   1  -3 -38 560.079 339.894   3
   3  -1 -38 500.179 304.373   3
   1  -3 -40-52.0355 172.614   3
   3  -1 -40 261.546 267.643   3
   3  -1 -42 27.5066 132.858   3
   1  -3 -42 323.190 201.031   3
   3  -1 -44 153.921 130.481   3
   1  -3 -44-126.064 172.385   3
  -2  -3 -39 1838.28 580.767   3
  -3  -2 -37 646.795 333.942   3
   3   2 -37 409.737 296.095   3
  -2  -3 -35-1126.41 498.932   3
  -3  -2 -35 283.724 179.048   3
  -3  -2 -33 931.132 346.162   3
  -2  -3 -33 2004.41 596.391   3
   3   2 -33 1086.09 322.118   3
   3   2 -31 1975.04 480.169   3
  -3  -2 -31 1850.40 470.604   3
  -2  -3 -31 2701.19 602.939   3
  -3  -2 -29 1867.99 498.260   3
  -2  -3 -29 1714.14 459.872   3
   3   2 -29 2534.46 488.851   3
  -2  -3 -27 2999.99 564.360   3
   3   2 -27 3348.73 524.787   3
  -3  -2 -27 2889.80 583.380   3
  -2  -3 -25 6178.64 793.563   3
   3   2 -23 4765.55 1123.67   2
  -2  -3 -23 5164.46 1381.35   2
  -3   2  21 27408.0 2786.97   1
  -2  -3 -21 25976.4 2828.32   2
  -3   2  19 29239.6 2739.98   1
  -2   3  19 30031.9 2656.81   1
  -2  -3 -19 30826.6 2836.72   2
  -3   2  17 30723.2 2868.18   1
  -2   3  17 32504.3 2815.49   1
  -2  -3 -17 28698.3 2476.65   2
   2   3 -17 31630.8 2061.60   2
  -2  -3 -15 34872.8 2609.39   2
  -3   2  15 39515.0 3194.37   1
  -3   2  13 36434.3 2852.18   1
  -2  -3 -13 34040.7 2420.47   2
  -2  -3 -11 6747.59 1009.16   2
  -2  -3  -9 180073. 4902.59   2
  -2  -3  -7 12923.7 1302.09   2
  -3  -2  -7 11780.7 775.432   1
  -3  -2  -5 17278.2 1118.97   1
  -2  -3  -5 13969.5 1149.26   1
  -3  -2  -3 142229. 3466.47   1
  -2  -3  -3 135881. 3461.78   1
  -3  -2  -1 38253.4 1954.25   1
  -2  -3  -1 35855.5 1892.88   1
  -3  -2   1 20772.1 1591.52   1
  -2  -3   1 21925.7 1573.73   1
  -3  -2   3 116588. 3872.89   1
  -2  -3   3 125252. 3968.67   1
  -3  -2   5 18837.7 1563.69   1
  -2  -3   5 19050.0 1676.12   1
  -3  -2   7 11740.4 1366.88   1
  -2  -3   7 12734.9 1419.62   1
  -3  -2   9 184166. 5564.35   1
  -2  -3   9 193490. 5570.39   1
  -2  -3  11 7561.53 1213.68   1
  -3  -2  11 6449.98 1135.99   1
  -2  -3  13 37964.4 2808.71   1
  -3  -2  13 37654.6 2783.56   1
  -3  -2  15 38546.9 2918.62   1
  -2  -3  15 28975.5 2404.72   1
  -2  -3  17 28492.1 2477.05   1
  -3  -2  17 29893.8 2636.33   1
  -3  -2  19 28834.3 2731.92   1
  -2  -3  19 28225.5 2589.59   1
  -3  -2  21 23109.8 2518.01   1
  -2  -3  21 22860.9 2366.30   1
  -2  -3  23 4460.53 1075.42   1
  -3  -2  23 4320.11 1148.73   1
   2  -3 -23 4082.08 1174.64   2
   2  -3 -25 6534.86 1608.29   2
   2  -3 -25 5751.72 767.123   3
   3  -2 -25 6322.30 757.306   3
   2  -3 -27 2764.39 539.846   3
   3  -2 -27 2764.15 543.178   3
   3  -2 -27 3168.81 1103.89   2
   2  -3 -27 3392.92 1196.14   2
   2  -3 -29 2509.68 1044.21   2
   2  -3 -29 1951.41 466.638   3
   3  -2 -29 2236.01 1111.36   2
   3  -2 -29 2109.64 502.302   3
   2  -3 -31 3604.12 692.968   3
   3  -2 -31 3247.30 654.695   3
   3  -2 -33 2075.21 548.697   3
   2  -3 -33 1879.11 512.799   3
   2  -3 -35 777.109 405.715   3
   3  -2 -35 974.495 351.410   3
   2  -3 -37 1032.25 383.530   3
   3  -2 -37 697.927 411.253   3
   3  -2 -39-214.834 300.782   3
   2  -3 -39 321.394 299.144   3
   2  -3 -41-306.074 270.125   3
   3  -2 -41 223.463 185.555   3
   2  -3 -43 65.8116 133.015   3
   3  -2 -43 192.609 121.953   3
  -3  -3 -38-450.262 267.412   3
  -3  -3 -36-74.8342 158.600   3
  -3  -3 -34 1278.10 492.919   3
  -3  -3 -32 374.701 229.288   3
  -3  -3 -30 3074.71 631.196   3
   3   3 -28-107.885 136.234   3
  -3  -3 -28 13.3055 209.537   3
   3   3 -26 4978.86 595.888   3
  -3  -3 -26 5094.15 752.809   3
  -3   3  20-61.7862 220.285   1
  -3   3  18 114504. 5836.56   1
  -3   3  16 155.048 249.148   1
  -3  -3  -6 333122. 5554.74   1
  -3  -3  -4 125.653 155.880   1
  -3  -3  -2 20579.1 1567.43   1
  -3  -3   0-50.1983 236.327   1
  -3  -3   2 18755.0 1623.85   1
  -3  -3   4 144.782 191.630   1
  -3  -3   6 312052. 7153.53   1
  -3  -3   8 108.917 235.400   1
  -3  -3  10 6857.70 1177.40   1
  -3  -3  12-180.462 258.311   1
  -3  -3  14 10295.2 1547.75   1
  -3  -3  16 182.688 320.623   1
  -3  -3  18 129400. 6054.26   1
  -3  -3  20 194.293 322.669   1
  -3  -3  22 12104.4 1937.44   1
  -3  -3  24-527.246 456.496   1
   3  -3 -24 1237.92 793.365   3
   3  -3 -26 5611.03 1536.79   2
   3  -3 -26 5305.41 713.197   3
   3  -3 -28 322.171 483.943   2
   3  -3 -28-310.153 283.077   3
   3  -3 -30 4918.91 818.049   3
   3  -3 -32-268.571 146.771   3
   3  -3 -34 3023.82 704.101   3
   3  -3 -36-428.653 299.059   3
   3  -3 -38 488.118 270.334   3
   3  -3 -40 149.595 252.616   3
   3  -3 -42 206.900 236.315   3
   3  -3 -44 226.024 176.998   3
   0  -4   2 2265.22 590.604   1
  -4   0   2 3122.71 655.774   1
   0  -4   2 3522.96 274.786   2
  -4   0   4 790890. 11396.3   1
   0  -4   4 782382. 9987.88   1
   0  -4   6 22514.4 1687.07   1
  -4   0   6 20682.7 1958.94   1
   0  -4   8 602623. 8824.39   1
  -4   0  -8 587025. 6690.50   1
  -4   0   8 598517. 10598.7   1
  -4   0  10 1932.10 628.947   1
  -4   0 -10 1736.47 272.200   1
   0  -4  10 1518.33 416.018   1
  -4   0  12 31109.4 2672.87   1
   0  -4  12 31315.1 2142.86   1
   0  -4 -14 8247.80 1256.51   2
   0  -4  14 8144.51 1103.62   1
  -4   0  14 7581.36 1290.13   1
   0  -4 -16 212102. 6799.46   2
   0  -4  16 212396. 5921.01   1
  -4   0  16 223329. 7730.20   1
  -4   0  18 298.420 256.592   1
   0  -4 -18 41.6898 135.867   2
   0  -4  18-37.9106 208.305   1
   0  -4 -20 44665.6 3571.46   2
   0  -4  20 49740.7 3075.89   1
  -4   0  20 43410.3 3570.02   1
  -4   0  22-187.764 284.327   1
   0  -4 -22 349.810 438.600   2
  -4   0  24 418.683 444.294   1
   0  -4 -24 619.394 506.129   2
   0  -4 -24 756.506 283.222   3
   0  -4 -26 662.085 560.993   2
   4   0 -26 225.356 252.793   3
   0  -4 -26 20.9020 166.010   3
   0  -4 -28 18769.2 1575.32   3
   4   0 -28 18376.3 1399.05   3
   4   0 -28 17710.2 2721.18   2
   0  -4 -28 17752.0 2812.42   2
   4   0 -30 246.410 232.053   3
   0  -4 -30-243.702 219.766   3
   4   0 -32 221.262 163.516   3
   0  -4 -32-90.3166 141.925   3
   4   0 -34 185.028 206.400   3
   0  -4 -34-23.1399 201.597   3
   4   0 -36-167.105 250.027   3
   0  -4 -36 260.136 273.802   3
   0  -4 -38 43.4602 285.839   3
   4   0 -38 219.574 192.074   3
   4   0 -40 56.4961 221.538   3
   0  -4 -40 270.831 265.397   3
   0  -4 -42-344.528 298.393   3
   4   0 -42 148.618 198.347   3
  -1  -4 -41 214.720 227.485   3
   4   1 -41-455.946 219.170   3
  -1  -4 -39 31.7923 180.303   3
   4   1 -39 1737.25 492.655   3
   4   1 -37 107.763 146.109   3
  -1  -4 -37 524.971 348.891   3
   4   1 -35 655.531 311.343   3
  -1  -4 -35 354.638 266.482   3
   4   1 -33 1078.23 398.706   3
  -4  -1 -33 1745.46 537.023   3
  -1  -4 -33 993.212 423.000   3
  -4  -1 -31 413.371 291.718   3
   4   1 -31-77.6365 206.562   3
  -1  -4 -31 195.870 233.827   3
  -4  -1 -29 810.124 291.976   3
   4   1 -29 605.817 263.048   3
  -1  -4 -29 317.554 172.478   3
  -1  -4 -27 6854.55 892.300   3
  -4  -1 -27 5272.43 760.868   3
  -1  -4 -27 8463.82 1984.83   2
   4   1 -27 8465.90 871.176   3
  -1  -4 -25 1302.47 394.052   3
   4   1 -25 1049.80 279.368   3
  -1  -4 -25 1413.15 624.325   2
  -1  -4 -23 7317.88 1536.49   2
  -4   1  23 7266.57 1524.18   1
  -4   1  21 34167.5 3332.25   1
  -1  -4 -21 32766.3 3156.81   2
  -1  -4 -19 2382.47 773.552   2
  -4   1  19 1965.54 834.124   1
   1  -4  19 3601.79 795.040   1
  -4   1  17 12679.6 1867.73   1
   1  -4  17 16278.9 1646.74   1
  -1  -4 -17 13421.1 1727.72   2
   1  -4  15 158046. 4825.81   1
  -1  -4 -15 155040. 5749.70   2
  -4   1  15 154699. 6426.85   1
   1  -4  13 5122.53 873.645   1
  -1  -4 -13 5141.65 966.363   2
  -4   1  13 5994.75 1207.47   1
  -4   1  11 56651.2 3679.68   1
  -1  -4 -11 53744.3 2978.69   2
   1  -4  11 56023.2 2709.40   1
  -4  -1  -9 158189. 2335.09   1
  -4   1   9 161357. 5793.31   1
   1  -4   9 171714. 4767.07   1
  -1  -4  -9 166911. 4854.49   2
  -4  -1  -7 42263.6 1665.00   1
  -1  -4  -7 41962.0 2272.47   2
   1  -4   7 44068.8 2483.42   1
  -1  -4  -5 42707.6 2122.99   2
  -4  -1  -5 45778.3 2027.45   1
  -1  -4  -3 395051. 7922.89   1
  -1  -4  -3 405307. 5902.33   2
  -1  -4  -1 34308.0 2002.40   1
  -4  -1  -1 28706.0 1975.86   1
  -1  -4  -1 32835.6 1577.62   2
  -1  -4   1 35191.2 2047.07   1
  -4  -1   1 35454.6 2188.99   1
  -1  -4   3 412663. 7206.75   1
  -4  -1   3 419300. 7894.53   1
  -1  -4   5 44781.8 2499.47   1
  -4  -1   5 40548.2 2482.40   1
  -4  -1   7 39296.6 2643.35   1
  -1  -4   7 42248.3 2503.39   1
  -4  -1   9 155142. 5492.87   1
  -1  -4   9 159790. 5002.43   1
  -1  -4  11 47604.9 2835.30   1
  -4  -1  11 48329.4 3274.23   1
  -1  -4  13 7421.55 1170.52   1
  -4  -1  13 7032.03 1298.86   1
  -1  -4  15 127983. 4931.48   1
  -4  -1  15 152546. 6121.46   1
  -4  -1  17 15307.6 1983.72   1
  -1  -4  17 17213.2 1856.28   1
   1  -4 -19 2267.37 742.799   2
  -1  -4  19 2665.90 691.664   1
  -4  -1  19 3116.25 974.711   1
  -4  -1  21 33154.5 3257.65   1
  -1  -4  21 34236.6 2726.51   1
   1  -4 -21 33968.9 3226.49   2
   1  -4 -23 7752.91 1634.73   2
  -4  -1  23 7448.10 1590.10   1
   1  -4 -25 1919.89 957.719   2
   1  -4 -25 1409.14 392.606   3
   4  -1 -25 1163.40 325.155   3
   1  -4 -27 9166.62 1031.08   3
   1  -4 -27 8337.84 1873.57   2
   4  -1 -27 8338.99 897.957   3
   4  -1 -29 684.858 368.921   2
   1  -4 -29 467.145 224.628   3
   1  -4 -29 337.762 248.946   2
   4  -1 -29 250.055 170.042   3
   1  -4 -31 472.039 293.571   3
   4  -1 -31-108.346 175.622   3
   4  -1 -33 1459.80 457.146   3
   1  -4 -33 1416.47 463.511   3
   1  -4 -35 574.033 414.954   3
   4  -1 -35 365.222 191.604   3
   1  -4 -37 145.816 142.913   3
   4  -1 -37 194.552 227.546   3
   1  -4 -39 259.459 163.582   3
   4  -1 -39 20.1582 128.812   3
   1  -4 -41-52.7561 125.481   3
   4  -1 -41 392.979 221.132   3
   4  -1 -43 231.722 191.801   3
   1  -4 -43 40.5107 136.779   3
   4   2 -38 395.149 229.785   3
  -2  -4 -38-343.424 266.346   3
   4   2 -36 83.3438 141.993   3
  -2  -4 -36 428.276 357.343   3
   4   2 -34 43.0310 145.973   3
  -4  -2 -34-134.484 196.659   3
  -2  -4 -34 254.777 236.310   3
   4   2 -32 222.244 231.925   3
  -4  -2 -32-46.4597 137.577   3
  -2  -4 -32-116.140 255.898   3
  -4  -2 -30 145.159 260.960   3
   4   2 -30-158.007 235.870   3
  -2  -4 -30 28.1548 137.632   3
   4   2 -28 4860.09 681.921   3
  -4  -2 -28 3330.94 657.851   3
  -2  -4 -28 3967.16 726.796   3
  -4  -2 -26 226.307 211.924   3
  -2  -4 -26 155.423 131.732   3
   4   2 -26 530.354 241.722   3
  -2  -4 -24 4957.63 723.719   3
  -4   2  22 1955.61 933.131   1
  -2  -4 -22 2224.60 909.142   2
  -4   2  20 2652.79 944.873   1
  -2  -4 -20 2226.87 793.952   2
  -4   2  18 16297.4 2316.11   1
  -2   4  18 15674.3 2159.02   1
  -2  -4 -18 14790.5 1965.86   2
  -4   2  16 53383.3 4011.49   1
  -2  -4 -16 47204.8 3223.31   2
  -4   2  14 24456.9 2730.30   1
  -2  -4 -14 21566.9 2067.20   2
  -2  -4 -12 36145.6 2520.35   2
  -2  -4 -10 16929.9 1626.88   2
  -2  -4  -8 14504.7 1458.39   2
  -4  -2  -8 14310.8 976.769   1
  -2  -4  -6 92310.0 3692.98   2
  -4  -2  -6 97808.5 3006.69   1
  -2  -4  -4 87540.9 3576.00   1
  -4  -2  -4 98739.3 3261.70   1
  -4  -2  -2 50300.8 2403.40   1
  -2  -4  -2 46501.7 2388.39   1
  -4  -2   0 219395. 5299.33   1
  -2  -4   0 213092. 5344.26   1
  -4  -2   2 47805.4 2679.79   1
  -2  -4   2 48285.6 2636.06   1
  -2  -4   4 81497.1 3480.04   1
  -4  -2   4 79687.2 3588.46   1
  -2  -4   6 93729.6 3866.19   1
  -4  -2   6 92953.7 4067.13   1
  -2  -4   8 19113.5 1832.90   1
  -4  -2   8 18219.7 1845.50   1
  -4  -2  10 20917.7 2063.61   1
  -2  -4  10 22103.3 2079.41   1
  -4  -2  12 37694.0 2942.65   1
  -2  -4  12 40295.1 2840.80   1
  -4  -2  14 24683.1 2454.58   1
  -2  -4  14 26541.1 2363.48   1
  -4  -2  16 53280.6 3807.65   1
  -2  -4  16 52663.4 3471.93   1
  -2  -4  18 16062.5 1972.36   1
  -4  -2  18 15652.5 2165.83   1
  -4  -2  20 2225.20 897.873   1
  -2  -4  20 2347.57 776.500   1
  -2  -4  22 1534.78 707.417   1
  -4  -2  22 1298.49 588.055   1
   2  -4 -24 5833.03 738.770   3
   2  -4 -24 6325.66 1552.96   2
  -2  -4  24 6753.08 1315.67   1
  -4  -2  24 6541.50 1579.00   1
   4  -2 -24 5483.23 721.778   3
   4  -2 -26 412.708 164.962   3
   2  -4 -26 767.501 536.974   2
   2  -4 -26 776.569 296.495   3
   2  -4 -28 5009.78 772.688   3
   4  -2 -28 4275.26 681.077   3
   4  -2 -28 4526.20 1494.93   2
   2  -4 -28 4903.62 1545.77   2
   4  -2 -30 91.7461 136.989   3
   2  -4 -30-181.932 202.166   3
   4  -2 -32 63.7594 193.661   3
   2  -4 -32 419.706 280.653   3
   2  -4 -34 50.5817 156.215   3
   4  -2 -34-331.481 293.817   3
   2  -4 -36 127.855 211.150   3
   4  -2 -36-32.2971 181.716   3
   4  -2 -38-80.0529 214.445   3
   2  -4 -38 146.221 160.295   3
   4  -2 -40 342.689 249.480   3
   2  -4 -40 759.958 360.456   3
   4  -2 -42 236.327 187.854   3
   2  -4 -42 91.9021 174.140   3
   2  -4 -44 183.900 228.846   3
  -3  -4 -37 30.7931 332.967   3
  -4  -3 -35 195.093 347.027   3
   4   3 -35-121.719 202.472   3
  -3  -4 -35-80.4784 189.517   3
  -3  -4 -33 222.123 241.358   3
  -4  -3 -33 63.6509 193.588   3
   4   3 -33 335.633 275.400   3
  -3  -4 -31 866.885 363.308   3
   4   3 -31 1239.54 372.023   3
  -4  -3 -29 495.021 336.770   3
   4   3 -29 299.503 114.979   3
  -3  -4 -29 213.061 222.523   3
  -4  -3 -27 530.479 293.429   3
   4   3 -27 1094.12 300.313   3
  -3  -4 -27 712.378 314.350   3
  -3  -4 -25 6742.55 868.124   3
   4   3 -25 8056.64 779.606   3
  -4  -3 -25 7161.74 913.346   3
  -3  -4 -23 1187.10 366.563   3
  -4   3  21 119.083 302.552   1
  -3   4  19 25492.2 3044.91   1
  -4   3  19 24218.6 2961.30   1
  -4   3  17 24242.7 3006.95   1
  -4   3  15 10586.1 1914.68   1
  -4  -3  -9 5580.77 797.741   1
  -3  -4  -7 124559. 4080.54   1
  -4  -3  -7 123453. 3563.17   1
  -4  -3  -5 151433. 4322.35   1
  -3  -4  -5 143804. 4271.89   1
  -3  -4  -3 24246.1 1817.26   1
  -4  -3  -3 27099.2 1953.18   1
  -3  -4  -1 359860. 7362.61   1
  -4  -3  -1 375505. 7418.44   1
  -4  -3   1 359237. 7543.77   1
  -3  -4   1 356949. 7574.04   1
  -3  -4   3 18397.0 1742.20   1
  -4  -3   3 19633.7 1851.54   1
  -4  -3   5 137489. 5093.35   1
  -3  -4   5 140439. 5101.96   1
  -3  -4   7 117369. 4829.76   1
  -4  -3   7 115539. 4881.26   1
  -3  -4   9 9649.50 1442.19   1
  -4  -3   9 9038.12 1420.85   1
  -4  -3  11 30767.7 2726.13   1
  -3  -4  11 31669.2 2691.46   1
  -3  -4  13 106823. 5113.35   1
  -4  -3  13 104759. 5061.36   1
  -4  -3  15 13242.3 1886.22   1
  -3  -4  15 11830.0 1707.76   1
  -4  -3  17 25632.2 2771.42   1
  -3  -4  17 26307.3 2636.46   1
  -3  -4  19 19875.1 2371.90   1
  -4  -3  19 20837.9 2580.81   1
  -4  -3  21-53.7632 218.721   1
  -3  -4  21 53.5153 209.520   1
   3  -4 -23 1251.80 250.367   3
  -4  -3  23 1406.09 676.717   1
  -3  -4  23 2163.72 963.793   1
   4  -3 -23 1482.91 402.173   3
  -3  -4  25 10060.9 1855.94   1
   4  -3 -25 9270.02 952.336   3
   3  -4 -25 8901.76 1998.69   2
  -4  -3  25 9894.49 1943.23   1
   3  -4 -25 8677.59 958.147   3
   3  -4 -27 964.948 388.495   3
   3  -4 -27 335.201 251.514   2
   4  -3 -27 691.307 306.460   3
   4  -3 -29 408.518 154.904   3
   3  -4 -29 458.968 199.220   3
   4  -3 -31 455.404 167.969   3
   3  -4 -31 827.795 396.459   3
   3  -4 -33-212.351 323.566   3
   4  -3 -33-29.5421 192.535   3
   3  -4 -35 58.5908 214.903   3
   4  -3 -35-28.2446 163.851   3
   3  -4 -37 783.387 379.537   3
   4  -3 -37 382.942 273.864   3
   4  -3 -39 73.2007 155.879   3
   3  -4 -39 173.372 231.222   3
   3  -4 -41-337.975 177.054   3
   4  -3 -41-151.096 220.066   3
   4  -3 -43 178.154 106.948   3
   3  -4 -43 96.5291 207.830   3
  -4  -4 -34 4573.00 1065.85   3
  -4  -4 -32 1394.77 636.336   3
  -4  -4 -30 242.572 178.311   3
  -4  -4 -28-84.6488 172.651   3
  -4  -4 -26-54.2272 189.578   3
  -4  -4 -24 12990.7 1234.67   3
  -4  -4 -22 365.409 211.059   3
  -4   4  20 13295.9 2431.83   1
  -4   4  18-162.128 326.877   1
  -4  -4  -8 166807. 4703.70   1
  -4  -4  -6 481.841 291.609   1
  -4  -4  -4 117892. 4294.82   1
  -4  -4  -2 165.877 270.178   1
  -4  -4   0 999999. 13388.3   1
  -4  -4   2 252.320 222.464   1
  -4  -4   4 103590. 4607.88   1
  -4  -4   6 170.957 138.514   1
  -4  -4   8 185264. 6686.79   1
  -4  -4  10 218.115 323.555   1
  -4  -4  12 322569. 9259.93   1
  -4  -4  14-341.156 401.618   1
  -4  -4  16 4202.60 1151.61   1
  -4  -4  18 22.5051 247.108   1
  -4  -4  20 15183.2 2288.76   1
   4  -4 -22-87.3675 107.824   3
  -4  -4  22 288.238 248.777   1
  -4  -4  24 24576.1 3100.72   1
   4  -4 -24 23105.3 1587.81   3
   4  -4 -26 104.041 142.088   3
   4  -4 -28 33.3768 140.844   3
   4  -4 -30-77.1961 141.586   3
   4  -4 -32 809.746 365.167   3
   4  -4 -34-95.7604 173.815   3
   4  -4 -36 845.922 386.648   3
   4  -4 -38-70.9101 192.478   3
   4  -4 -40 223.901 272.550   3
   4  -4 -42-127.063 183.166   3
  -5   0   1 1571.98 569.738   1
  -5   0  -1 1431.45 455.697   1
   0  -5  -1 1364.98 311.368   2
   0  -5   1 1522.63 256.306   2
   0  -5   3 431521. 8866.66   1
  -5   0   3 443418. 9373.63   1
  -5   0  -3 443362. 8107.42   1
  -5   0  -5 79908.2 3283.10   1
   0  -5   5 76556.0 3610.95   1
  -5   0   5 76816.1 3967.39   1
  -5   0  -7 68037.6 2909.61   1
   0  -5   7 76191.6 3712.37   1
  -5   0   7 72829.9 4013.18   1
   0  -5   9 222099. 6210.56   1
  -5   0  -9 210186. 4362.09   1
  -5   0   9 207405. 7038.69   1
  -5   0  11 35448.1 3040.61   1
   0  -5  11 39897.2 2690.16   1
   0  -5 -11 33316.6 2416.74   2
   0  -5 -13 2833.69 771.358   2
  -5   0  13 2687.12 872.524   1
   0  -5  13 3526.99 814.476   1
   0  -5  15 117762. 4828.55   1
  -5   0  15 108010. 5777.39   1
   0  -5 -15 108746. 4917.34   2
   0  -5  17 4985.60 1001.47   1
  -5   0  17 4632.78 1249.40   1
   0  -5 -17 4736.64 1103.06   2
  -5   0  19 2985.67 940.356   1
   0  -5  19 6184.79 1152.73   1
   0  -5 -19 4937.99 1184.18   2
   0  -5 -21 13941.6 2154.02   2
  -5   0  21 13793.6 2256.85   1
   0  -5  21 15851.9 1848.92   1
   0  -5 -23 12802.7 1154.43   3
  -5   0  23 12554.8 2264.72   1
   0  -5 -23 12768.7 2126.35   2
   5   0 -23 11646.7 978.068   3
   0  -5 -25 394.745 512.508   2
   5   0 -25 282.905 218.411   3
   0  -5 -25 576.635 205.339   3
  -5   0  25-171.367 594.252   1
   0  -5 -27 10332.7 1191.42   3
   0  -5 -27 9785.11 2036.01   2
   5   0 -27 9944.02 1023.80   3
   5   0 -29 1246.56 389.906   3
   0  -5 -29 937.908 388.730   3
   0  -5 -31-69.2191 136.932   3
   5   0 -31-136.614 152.229   3
   5   0 -33 383.336 221.267   3
   0  -5 -33 598.774 353.758   3
   0  -5 -35 896.335 373.373   3
   5   0 -35 760.867 347.341   3
   0  -5 -37 37.6792 153.761   3
   5   0 -37 139.900 151.840   3
   5   0 -39-101.260 167.542   3
   0  -5 -39-88.2483 231.287   3
   5   0 -41 336.067 239.622   3
   0  -5 -41-183.506 192.196   3
   5   1 -42 27.8443 101.258   3
   5   1 -40-347.381 199.479   3
  -1  -5 -40-16.8931 282.491   3
   5   1 -38 737.949 380.971   3
  -1  -5 -38-89.8107 153.359   3
  -1  -5 -36 95.4888 189.662   3
   5   1 -36-53.0267 178.183   3
  -1  -5 -34 2343.29 607.663   3
   5   1 -34 1294.53 314.008   3
  -1  -5 -32-86.7888 182.400   3
   5   1 -32-75.6753 221.104   3
  -1  -5 -30 734.374 333.182   3
   5   1 -30 1195.90 355.268   3
  -1  -5 -28 65.7543 219.234   3
   5   1 -28 158.875 169.545   3
  -5  -1 -26 1826.74 518.614   3
  -1  -5 -26 3018.40 555.461   3
  -1  -5 -26 3265.32 1185.66   2
   5   1 -26 3320.65 548.672   3
  -5   1  24 164.703 407.469   1
  -1  -5 -24 250.118 175.976   3
  -1  -5 -24 523.937 516.382   2
   5   1 -24 172.066 162.803   3
  -1  -5 -22 36244.8 3483.27   2
  -5   1  22 37466.2 3793.83   1
  -5   1  20 1373.56 823.266   1
  -1  -5 -20 960.830 390.104   2
  -1  -5 -18 4865.33 1095.98   2
  -5   1  18 5978.61 1467.06   1
  -5   1  16 1255.14 613.038   1
  -1  -5 -16 1238.29 568.112   2
  -5   1  14 84458.2 5095.59   1
  -1  -5 -14 88185.3 4399.06   2
   1  -5  12 8081.70 1223.41   1
  -5   1  12 10049.9 1737.05   1
  -1  -5 -12 10434.5 1408.88   2
  -5   1  10 166043. 6778.09   1
   1  -5  10 180155. 5724.80   1
  -1  -5 -10 169663. 5415.12   2
  -5   1   8 9333.55 1589.22   1
  -5  -1  -8 9971.49 905.819   1
  -1  -5  -8 9993.64 1200.82   2
  -5  -1  -6 2931.25 623.701   1
  -1  -5  -6 2017.80 378.142   2
  -1  -5  -4 12465.5 1174.77   2
  -5  -1  -4 13423.2 1285.21   1
  -5  -1  -2 266411. 6095.92   1
  -1  -5  -2 258553. 5038.57   2
  -1  -5   0 554.996 405.547   1
  -5  -1   0 502.259 282.761   1
  -5  -1   2 257511. 6808.24   1
  -1  -5   2 246312. 6583.97   1
  -1  -5   4 18122.5 1682.26   1
  -5  -1   4 15041.7 1662.70   1
  -5  -1   6 2186.54 698.187   1
  -1  -5   6 2667.90 701.049   1
  -5  -1   8 10572.6 1523.13   1
  -1  -5   8 11263.0 1372.16   1
  -1  -5  10 157773. 5397.18   1
  -5  -1  10 158274. 6258.53   1
  -5  -1  12 9925.53 1640.81   1
  -1  -5  12 9500.39 1350.80   1
  -1  -5  14 90626.1 4316.03   1
  -5  -1  14 87967.1 5052.27   1
  -5  -1  16 1192.36 597.269   1
  -1  -5  16 1496.62 540.595   1
   1  -5 -18 5318.96 1227.79   2
  -1  -5  18 5576.69 1109.78   1
  -5  -1  18 4775.59 1207.71   1
   1  -5 -20 456.047 391.390   2
  -5  -1  20 128.360 587.670   1
  -1  -5  20 793.186 397.283   1
  -5  -1  22 39771.8 3970.87   1
   1  -5 -22 41054.5 3907.52   2
  -1  -5  22 45011.2 3487.63   1
   1  -5 -24 46.2717 373.659   2
   1  -5 -24 637.066 278.345   3
  -5  -1  24 54.5913 291.598   1
   5  -1 -24 140.320 186.045   3
   5  -1 -26 3669.85 575.694   3
   1  -5 -26 2980.55 575.210   3
   1  -5 -26 3672.24 1324.16   2
   5  -1 -28 206.917 190.389   3
   1  -5 -28 288.916 234.828   3
   1  -5 -30 1089.04 416.431   3
   5  -1 -30 971.166 348.588   3
   5  -1 -32 251.357 203.160   3
   1  -5 -32 601.571 412.696   3
   1  -5 -34 2365.05 639.680   3
   5  -1 -34 2527.98 576.087   3
   5  -1 -36 191.220 193.229   3
   1  -5 -36-188.134 149.096   3
   1  -5 -38-76.9589 249.927   3
   5  -1 -38-141.423 229.163   3
   5  -1 -40-111.388 126.071   3
   1  -5 -40 34.0687 127.430   3
   5  -1 -42 145.219 167.474   3
   1  -5 -42-292.557 175.259   3
   5   2 -39 83.9906 205.163   3
  -2  -5 -39 535.567 399.983   3
   5   2 -37 230.538 208.499   3
  -2  -5 -37 306.083 285.553   3
   5   2 -35 156.966 261.884   3
  -2  -5 -35 32.9825 207.088   3
  -2  -5 -33 602.344 379.943   3
   5   2 -33 1080.16 377.949   3
  -2  -5 -31 1103.43 505.237   3
   5   2 -31 1304.47 410.610   3
  -5  -2 -29 592.143 418.781   3
  -2  -5 -29 1034.50 338.083   3
   5   2 -29 471.570 208.786   3
   5   2 -27 3597.89 580.181   3
  -5  -2 -27 4633.21 836.842   3
  -2  -5 -27 3371.06 668.306   3
  -2  -5 -25 3057.23 567.565   3
  -5  -2 -25 2226.03 552.016   3
   5   2 -25 3652.86 566.392   3
  -5   2  23 3943.67 1330.27   1
  -2  -5 -23 2963.85 583.192   3
  -2  -5 -21 9648.40 1840.97   2
  -5   2  21 9805.49 1998.10   1
  -5   2  19 19882.8 2796.91   1
  -2  -5 -19 19369.8 2501.71   2
  -5   2  17 1248.57 673.681   1
  -2  -5 -17 1289.74 665.809   2
  -5   2  15 29122.0 3209.41   1
  -2  -5 -15 29138.8 2643.21   2
  -2  -5 -13 502.700 306.550   2
  -5   2  13 212.750 253.271   1
  -2  -5 -11 5565.12 1037.90   2
  -2  -5  -9 40398.0 2711.36   2
  -2  -5  -7 67870.3 3381.07   2
  -5  -2  -7 68041.2 2731.86   1
  -5  -2  -5 8849.74 1102.37   1
  -2  -5  -3 82062.2 4171.82   1
  -5  -2  -3 102698. 3753.65   1
  -5  -2  -1 39643.4 2445.80   1
  -2  -5  -1 35918.6 2554.90   1
  -2  -5   1 35324.2 2484.43   1
  -5  -2   1 37250.8 2529.17   1
  -2  -5   3 104378. 4235.83   1
  -5  -2   3 109568. 4540.39   1
  -2  -5   5 12483.9 1507.45   1
  -5  -2   5 11076.4 1491.62   1
  -5  -2   7 59276.3 3621.58   1
  -2  -5   7 62636.3 3506.89   1
  -2  -5   9 43476.8 3007.35   1
  -5  -2   9 38746.6 3029.89   1
  -5  -2  11 3121.99 913.252   1
  -2  -5  11 3019.80 788.653   1
  -5  -2  13 804.194 468.280   1
  -2  -5  13 991.260 479.780   1
  -5  -2  15 28251.6 2941.74   1
  -2  -5  15 30304.6 2737.80   1
  -5  -2  17 1230.08 581.351   1
  -2  -5  17 1521.07 706.079   1
  -2  -5  19 21528.2 2454.20   1
  -5  -2  19 21321.4 2744.87   1
  -2  -5  21 11040.5 1733.23   1
  -5  -2  21 9973.33 1981.80   1
   2  -5 -23 3871.09 605.481   3
   2  -5 -23 3898.65 1280.85   2
  -2  -5  23 4945.64 1242.47   1
  -5  -2  23 4154.92 1357.50   1
   5  -2 -23 4078.25 641.250   3
   2  -5 -25 2956.68 637.525   3
   2  -5 -25 2690.98 1035.00   2
   5  -2 -25 3219.79 558.579   3
  -5  -2  25 3530.42 1219.27   1
   5  -2 -27 4320.52 700.687   3
   2  -5 -27 3798.11 665.233   3
   2  -5 -27 4394.78 1382.26   2
   5  -2 -29 1013.99 348.020   3
   2  -5 -29 1071.08 387.613   3
   5  -2 -31 1383.65 446.073   3
   2  -5 -31 1709.27 476.876   3
   2  -5 -33 850.869 355.929   3
   5  -2 -33 788.039 400.623   3
   5  -2 -35 551.353 320.066   3
   2  -5 -35 502.860 282.607   3
   2  -5 -37 125.542 223.618   3
   5  -2 -37 8.62488 226.035   3
   5  -2 -39-15.3509 151.366   3
   2  -5 -39 148.604 262.268   3
   5  -2 -41 387.756 260.870   3
   2  -5 -41 319.367 206.395   3
   2  -5 -43 387.659 243.438   3
   5  -2 -43 34.7556 164.160   3
  -3  -5 -36 722.865 526.426   3
   5   3 -36 1190.74 396.491   3
  -3  -5 -34 207.011 220.009   3
   5   3 -34-204.716 306.496   3
   5   3 -32 455.724 259.270   3
  -3  -5 -32-178.014 263.586   3
  -5  -3 -30 1821.57 562.025   3
   5   3 -30 2938.70 559.046   3
  -3  -5 -30 2572.85 642.878   3
  -3  -5 -28 1261.11 429.087   3
   5   3 -28 1034.10 334.071   3
  -5  -3 -28 1358.34 504.071   3
  -3  -5 -26 2913.54 631.216   3
  -5  -3 -26 1930.84 436.933   3
   5   3 -26 2973.08 493.049   3
  -3  -5 -24 1364.16 484.144   3
  -5  -3 -24 925.524 353.365   3
   5   3 -24 1304.02 333.874   3
  -5  -3 -22 3168.96 599.929   3
  -3  -5 -22 3024.63 616.531   3
  -5   3  22 3310.50 1293.91   1
  -5   3  20 2040.16 905.511   1
  -5   3  18 71542.6 5474.49   1
  -5   3  16 4089.87 1392.48   1
  -5   3  14 6206.70 1621.53   1
  -5  -3  -8 14512.3 1242.50   1
  -5  -3  -6 235285. 5703.51   1
  -3  -5  -6 217564. 6655.70   1
  -3  -5  -4 30727.6 2426.24   1
  -5  -3  -4 32070.7 2244.35   1
  -5  -3  -2 46993.4 2792.68   1
  -3  -5  -2 47844.8 2895.90   1
  -3  -5   0 18444.8 1846.32   1
  -5  -3   0 18759.6 1851.41   1
  -3  -5   2 47361.2 2999.07   1
  -5  -3   2 45213.1 3000.95   1
  -3  -5   4 28890.9 2451.25   1
  -5  -3   4 28098.2 2474.49   1
  -3  -5   6 224220. 6943.42   1
  -5  -3   6 218816. 7067.79   1
  -5  -3   8 16207.5 2010.16   1
  -3  -5   8 16790.6 1916.88   1
  -5  -3  10 1882.11 738.087   1
  -3  -5  10 2295.63 749.919   1
  -3  -5  12 5543.38 1127.72   1
  -5  -3  12 6223.62 1307.91   1
  -3  -5  14 8078.61 1497.12   1
  -5  -3  14 8232.50 1621.23   1
  -3  -5  16 4952.36 1214.23   1
  -5  -3  16 4348.13 1206.28   1
  -3  -5  18 85522.0 5142.77   1
  -5  -3  18 82905.9 5525.99   1
  -3  -5  20 2379.24 916.707   1
  -5  -3  20 2435.75 910.055   1
   3  -5 -22 3928.67 602.318   3
   5  -3 -22 4303.34 608.206   3
  -5  -3  22 4355.78 1395.58   1
  -3  -5  22 4310.33 1303.78   1
   3  -5 -24 1082.67 556.248   2
  -3  -5  24 1501.76 648.394   1
  -5  -3  24 1168.43 808.666   1
   5  -3 -24 1261.91 308.351   3
   3  -5 -24 1507.45 496.383   3
  -5  -3  26 2709.36 1128.39   1
   3  -5 -26 2349.40 1050.02   2
   3  -5 -26 2238.57 557.523   3
   5  -3 -26 2926.76 576.376   3
   5  -3 -28 1391.03 463.048   3
   3  -5 -28 1143.62 372.972   3
   3  -5 -30 3631.76 727.199   3
   5  -3 -30 4395.32 803.554   3
   3  -5 -32-147.492 176.158   3
   5  -3 -32-212.167 202.526   3
   3  -5 -34 923.279 353.484   3
   5  -3 -34 647.410 300.308   3
   5  -3 -36 167.915 252.564   3
   3  -5 -36 224.952 240.247   3
   5  -3 -38 305.782 283.521   3
   3  -5 -38 335.824 208.182   3
   3  -5 -40 7.29738 174.318   3
   5  -3 -40-69.1266 204.868   3
   5  -3 -42 34.7560 105.179   3
   3  -5 -42-105.698 121.209   3
  -4  -5 -31 1708.61 586.436   3
   5   4 -31 3974.13 606.716   3
  -4  -5 -29-479.253 287.340   3
   5   4 -29 34.4652 111.216   3
   5   4 -27 489.690 213.065   3
  -4  -5 -27 383.312 257.388   3
  -5  -4 -25 2148.85 575.480   3
   5   4 -25 3677.75 561.478   3
  -4  -5 -25 2575.26 598.652   3
  -4  -5 -23 3176.48 623.281   3
  -5  -4 -23 3050.24 652.829   3
  -5   4  21 182.229 513.552   1
  -4  -5 -21-23.6797 165.502   3
  -5  -4 -21 348.907 363.501   3
  -4   5  19 30797.1 4108.22   1
  -5   4  19 37938.5 4295.02   1
  -5   4  17 10716.1 2245.26   1
  -5  -4  -7 160560. 4807.83   1
  -4  -5  -7 151340. 5196.66   1
  -5  -4  -5 45708.2 2823.85   1
  -4  -5  -5 37990.4 2598.65   1
  -4  -5  -3 41043.7 2766.31   1
  -5  -4  -3 36125.7 2648.80   1
  -5  -4  -1 134774. 5307.93   1
  -4  -5  -1 134218. 5263.47   1
  -5  -4   1 143524. 5552.52   1
  -4  -5   1 139930. 5403.59   1
  -4  -5   3 38011.8 2914.15   1
  -5  -4   3 40952.9 3062.95   1
  -5  -4   5 48039.4 3428.89   1
  -4  -5   5 49133.1 3353.26   1
  -4  -5   7 174659. 6618.14   1
  -5  -4   7 169845. 6653.08   1
  -5  -4   9 5555.56 1258.23   1
  -4  -5   9 5553.80 1246.49   1
  -5  -4  11 53371.0 3994.41   1
  -4  -5  11 56002.4 3940.21   1
  -4  -5  13 52706.7 3992.73   1
  -5  -4  13 52820.7 4133.15   1
  -4  -5  15 1516.19 725.718   1
  -5  -4  15 1450.82 697.046   1
  -4  -5  17 14009.8 2149.07   1
  -5  -4  17 13974.6 2301.94   1
  -5  -4  19 41785.6 4022.74   1
  -4  -5  19 41651.9 3840.08   1
  -4  -5  21 233.376 364.286   1
   5  -4 -21 417.659 226.883   3
  -5  -4  21 631.131 509.413   1
   4  -5 -21 514.378 204.772   3
  -4  -5  23 6113.44 1530.77   1
   4  -5 -23 5073.17 740.847   3
   5  -4 -23 6080.93 802.231   3
  -5  -4  23 6289.88 1648.40   1
   5  -4 -25 3954.79 677.670   3
  -5  -4  25 3964.95 1326.44   1
  -4  -5  25 3738.31 1197.23   1
   4  -5 -27 847.645 419.097   3
   5  -4 -27 721.019 317.004   3
   4  -5 -29 7.80198 190.347   3
   5  -4 -29-18.4161 174.785   3
   4  -5 -31 2664.85 636.262   3
   5  -4 -31 2311.70 606.416   3
   4  -5 -33-420.579 298.240   3
   5  -4 -33 338.486 218.573   3
   4  -5 -35 226.735 233.845   3
   5  -4 -35-68.4832 176.780   3
   5  -4 -37 406.309 197.019   3
   4  -5 -37 529.505 283.262   3
   4  -5 -39 98.7880 140.847   3
   5  -4 -39 67.7485 147.382   3
   5  -4 -41 421.480 277.022   3
   4  -5 -41-53.9026 133.176   3
  -5  -5 -24-983.897 431.117   3
  -5  -5 -22 1000.90 384.590   3
  -5  -5 -20 45.7360 255.515   3
  -5   5  20-796.928 852.335   1
   5   5 -20-830.015 549.091   4
  -5   5  18 44273.3 4835.30   1
  -5  -5  -6 129995. 4870.34   1
  -5  -5  -4 126.670 167.072   1
  -5  -5  -2 41847.5 3049.09   1
  -5  -5   0 256.002 386.979   1
  -5  -5   2 50830.8 3542.33   1
  -5  -5   4 227.036 138.330   1
  -5  -5   6 168619. 6777.37   1
  -5  -5   8 190.492 240.529   1
  -5  -5  10 897.316 511.531   1
  -5  -5  12 289.531 418.848   1
  -5  -5  14 7943.08 1687.04   1
  -5  -5  16-37.8351 277.701   1
  -5  -5  18 59988.7 4923.57   1
   5  -5 -20-222.204 167.317   3
  -5  -5  20 61.6320 261.331   1
   5  -5 -22 194.692 209.577   3
  -5  -5  22 281.076 536.059   1
  -5  -5  24-11.8779 426.250   1
   5  -5 -24-0.66008 188.779   3
  -5  -5  26 1406.97 637.747   1
   5  -5 -26 1809.99 552.019   3
   5  -5 -28 199.600 210.459   3
   5  -5 -30 2310.77 604.267   3
   5  -5 -32 165.487 181.342   3
   5  -5 -34 255.275 286.385   3
   5  -5 -36 240.461 290.286   3
   5  -5 -38-161.217 183.573   3
   5  -5 -40 61.4301 132.901   3
   5  -5 -42 206.895 170.133   3
  -6   0   0 64797.2 3649.93   1
   0  -6   0 65816.5 2150.39   2
  -6   0  -2-133.827 221.887   1
   0  -6  -2 289.546 141.604   2
   0  -6  -4 139310. 4092.38   2
  -6   0  -4 144137. 5133.85   1
  -6   0   4 145071. 5870.47   1
  -6   0   6 1767.36 737.342   1
  -6   0  -6 1041.42 511.275   1
   0  -6  -6 1398.75 434.034   2
   0  -6   6 1473.04 555.768   1
   0  -6  -8 17746.0 1683.71   2
   0  -6   8 18734.5 2110.71   1
  -6   0  -8 15137.9 1542.95   1
  -6   0   8 17555.9 2186.74   1
   0  -6  10 7574.48 1355.73   1
  -6   0  10 9006.71 1627.83   1
   0  -6 -10 9083.84 1302.43   2
   0  -6 -12 8558.80 1307.97   2
  -6   0  12 10335.1 1775.61   1
   0  -6  12 11052.5 1604.03   1
   0  -6 -14 16042.0 1965.21   2
  -6   0  14 14912.9 2232.44   1
   0  -6  14 17685.4 2040.56   1
   0  -6 -16 41064.2 3336.61   2
   0  -6  16 41118.6 3112.28   1
  -6   0  16 39783.1 3869.88   1
   0  -6 -18 16115.5 2211.45   2
  -6   0  18 16008.0 2500.67   1
   0  -6  18 17142.9 2041.80   1
  -6   0  20 85.2231 263.618   1
   0  -6 -20 598.780 536.168   2
   0  -6  20 129.437 266.133   1
   0  -6 -22 8418.06 930.354   3
   0  -6 -22 8756.48 1799.91   2
  -6   0  22 9439.43 2043.74   1
   0  -6 -24 2042.40 548.718   3
  -6   0  24 1603.18 785.940   1
   0  -6 -24 2862.98 1086.65   2
   6   0 -24 2072.71 396.142   3
   0  -6 -26 1185.70 383.750   3
   0  -6 -26 1775.62 922.122   2
  -6   0  26 1630.46 861.701   1
   6   0 -26 1562.54 364.375   3
   6   0 -28 4218.43 719.602   3
   0  -6 -28 3946.43 745.299   3
   6   0 -30 171.411 246.064   3
   0  -6 -30 188.691 163.255   3
   0  -6 -32-130.040 154.848   3
   6   0 -32 255.194 197.080   3
   0  -6 -34 593.787 376.832   3
   6   0 -34 470.363 251.097   3
   6   0 -36 166.400 139.627   3
   0  -6 -36 31.9768 204.360   3
   0  -6 -38-6.53738 182.319   3
   6   0 -38 19.7201 191.529   3
   6   0 -40-99.6801 182.467   3
   0  -6 -40 75.9291 220.664   3
   6   0 -42-246.585 109.075   3
   6   1 -41 353.689 177.500   3
  -1  -6 -39 158.060 302.273   3
   6   1 -39 65.0883 162.069   3
   6   1 -37 111.319 109.593   3
  -1  -6 -37-292.650 274.232   3
   6   1 -35 180.866 210.634   3
  -1  -6 -35 44.6300 204.010   3
  -1  -6 -33 568.064 321.855   3
   6   1 -33 1583.80 469.242   3
  -1  -6 -31 1397.19 482.562   3
   6   1 -31 1679.43 474.876   3
  -1  -6 -29 1173.93 459.172   3
   6   1 -29 1136.32 311.111   3
  -1  -6 -27 1939.80 559.136   3
   6   1 -27 1663.47 403.008   3
  -6   1  25 3091.01 1323.28   1
  -1  -6 -25 2034.98 462.504   3
  -1  -6 -25 2749.39 1299.91   2
   6   1 -25 2224.77 459.395   3
  -6   1  23 2822.35 1106.76   1
  -1  -6 -23 2807.91 1137.82   2
  -1  -6 -23 2676.41 599.064   3
  -1  -6 -21 12480.2 2032.11   2
  -1  -6 -21 12507.4 1132.90   3
  -6   1  21 15253.7 2602.62   1
  -1  -6 -19 17810.1 2398.03   2
  -6   1  19 16824.1 2744.83   1
  -1  -6 -17 9922.28 1682.18   2
  -6   1  17 9098.50 1856.59   1
  -1  -6 -15 14740.1 1936.32   2
  -6   1  15 15584.3 2434.04   1
  -1  -6 -13 10906.8 1559.15   2
  -6   1  13 9544.90 1848.40   1
  -6   1  11 9389.24 1717.13   1
  -1  -6 -11 8481.35 1280.49   2
  -1  -6  -9 85434.0 3870.72   2
  -6   1   9 84808.1 5143.60   1
  -6   1   7 3323.08 1036.40   1
  -6  -1  -7 3563.31 752.657   1
  -1  -6  -7 4040.24 774.800   2
  -6  -1  -5 4533.59 844.389   1
  -1  -6  -5 4096.10 731.315   2
  -6   1   5 3587.73 966.921   1
  -6  -1  -3 114731. 4380.49   1
  -1  -6  -3 122571. 3988.57   2
  -6  -1  -1 5383.68 965.566   1
  -1  -6   1 5386.67 1310.52   1
  -6  -1   1 6296.61 1099.64   1
  -1  -6   3 106689. 4967.33   1
  -6  -1   3 101076. 4551.71   1
  -6  -1   5 3889.52 968.720   1
  -1  -6   5 3728.05 922.611   1
  -6  -1   7 4106.39 1057.44   1
  -1  -6   7 4442.79 998.062   1
  -6  -1   9 89003.8 5005.00   1
  -1  -6   9 99426.0 4745.45   1
  -6  -1  11 11266.9 1888.42   1
  -1  -6  11 10803.2 1559.97   1
  -1  -6  13 8695.73 1403.87   1
  -6  -1  13 7437.98 1606.74   1
  -1  -6  15 17252.5 2059.34   1
  -6  -1  15 15194.6 2297.57   1
   1  -6 -17 8625.43 1589.95   2
  -1  -6  17 7265.55 1374.28   1
  -6  -1  17 9481.21 1857.82   1
   1  -6 -19 19849.4 2550.88   2
  -1  -6  19 21021.6 2385.96   1
  -6  -1  19 19529.5 2813.92   1
   1  -6 -21 13136.6 1125.43   3
   1  -6 -21 15271.7 2404.47   2
   6  -1 -21 18872.5 1293.59   3
  -1  -6  21 18077.8 2295.83   1
  -6  -1  21 14447.2 2568.44   1
   6  -1 -23 3566.48 600.799   3
   1  -6 -23 3202.16 1096.53   2
  -1  -6  23 3982.48 1022.15   1
   1  -6 -23 3206.14 648.812   3
  -6  -1  23 3067.95 1201.17   1
   1  -6 -25 2272.03 992.545   2
  -6  -1  25 2273.31 1118.11   1
   1  -6 -25 2355.91 547.003   3
   6  -1 -25 2351.45 479.942   3
   1  -6 -27 1889.88 546.101   3
   6  -1 -27 1439.70 383.690   3
   1  -6 -27 1651.23 854.802   2
   1  -6 -29 1745.60 579.970   3
   6  -1 -29 1237.00 386.783   3
   1  -6 -31 1446.80 502.629   3
   6  -1 -31 2109.78 560.481   3
   1  -6 -33 691.990 388.813   3
   6  -1 -33 1791.50 538.891   3
   1  -6 -35 268.565 241.015   3
   6  -1 -35 55.0895 194.731   3
   1  -6 -37 0.12316 140.387   3
   6  -1 -37 182.470 169.316   3
   1  -6 -39 162.680 231.046   3
   6  -1 -39-71.2766 166.101   3
   1  -6 -41-43.8005 167.676   3
   6  -1 -41 27.9530 157.347   3
   6   2 -40 311.836 194.466   3
   6   2 -38-164.887 114.805   3
  -2  -6 -36 125.200 302.521   3
   6   2 -36-142.493 217.965   3
   6   2 -34 177.027 214.158   3
  -2  -6 -34-108.280 174.133   3
  -2  -6 -32 872.860 371.898   3
   6   2 -32 989.429 362.701   3
  -2  -6 -30-58.2759 225.681   3
   6   2 -30-452.780 290.130   3
  -2  -6 -28 5160.60 904.329   3
   6   2 -28 6755.49 881.808   3
  -2  -6 -26-119.041 279.227   3
   6   2 -26-378.923 352.647   3
  -6   2  24 13290.4 2711.16   1
  -2  -6 -24 11932.2 1231.65   3
  -6   2  22-113.912 515.846   1
  -2  -6 -22-191.073 260.514   3
  -2  -6 -20 11051.2 2018.42   2
  -6   2  20 10482.3 2171.12   1
  -2  -6 -18 700.847 426.347   2
  -6   2  18 535.845 236.321   1
  -6   2  16 29352.2 3514.28   1
  -2  -6 -16 30785.4 2980.91   2
  -2  -6 -14 2940.49 890.931   2
  -6   2  14 2774.27 1105.00   1
  -6   2  12 24752.0 3144.51   1
  -2  -6 -12 26992.6 2569.91   2
  -6   2  10 11628.5 1991.46   1
  -2  -6 -10 12466.3 1667.10   2
  -6  -2  -6 661.781 392.137   1
  -6  -2  -4 43675.1 2702.38   1
  -2  -6  -2 4553.73 1076.69   1
  -6  -2  -2 4388.09 937.942   1
  -2  -6   0 138590. 5825.59   1
  -6  -2   0 145088. 5373.54   1
  -2  -6   2 5438.18 1031.33   1
  -6  -2   2 4481.92 976.618   1
  -2  -6   4 47901.7 3197.53   1
  -6  -2   4 46140.4 3398.35   1
  -6  -2   6 604.279 403.377   1
  -2  -6   6 943.908 480.444   1
  -2  -6   8 24372.3 2335.17   1
  -6  -2   8 21078.2 2369.64   1
  -6  -2  10 9799.98 1703.91   1
  -2  -6  10 10947.3 1604.87   1
  -2  -6  12 27701.0 2609.82   1
  -6  -2  12 24246.7 2707.63   1
  -2  -6  14 2225.08 703.710   1
  -6  -2  14 2205.94 850.840   1
  -2  -6  16 32582.8 2999.51   1
  -6  -2  16 31555.0 3426.82   1
  -2  -6  18 944.197 652.013   1
  -6  -2  18 689.490 662.734   1
   2  -6 -20 11637.3 2085.22   2
  -2  -6  20 13681.7 2046.72   1
  -6  -2  20 13076.4 2361.66   1
  -2  -6  22 91.6038 148.149   1
   6  -2 -22-176.893 219.771   3
   2  -6 -22 6.83816 181.781   2
   2  -6 -22-92.3230 239.935   3
  -6  -2  22 71.9598 446.916   1
   2  -6 -24 13609.5 1294.20   3
   2  -6 -24 15886.1 2701.94   2
   6  -2 -24 14848.9 1226.15   3
  -2  -6  24 16485.3 2394.60   1
  -6  -2  24 15219.2 2736.55   1
   6  -2 -26 199.814 128.162   3
   2  -6 -26 76.2330 163.029   3
  -6  -2  26 708.909 801.563   1
   2  -6 -26 12.4975 292.859   2
   2  -6 -28 5706.39 1033.28   3
   6  -2 -28 7363.39 955.759   3
   2  -6 -30 153.762 162.453   3
   6  -2 -30 280.926 272.195   3
   2  -6 -32 1247.94 460.790   3
   6  -2 -32 1364.59 477.966   3
   2  -6 -34 58.6523 223.643   3
   6  -2 -34 33.5200 137.066   3
   2  -6 -36 789.134 365.686   3
   6  -2 -36 388.917 256.317   3
   6  -2 -38 726.912 317.690   3
   2  -6 -38-107.748 232.520   3
   6  -2 -40 608.677 330.806   3
   2  -6 -40 117.116 264.122   3
   2  -6 -42-552.209 303.606   3
   6  -2 -42 323.151 290.509   3
   6   3 -37 599.678 223.066   3
   6   3 -35 358.263 222.132   3
   6   3 -33 603.549 352.187   3
  -3  -6 -33-110.378 372.167   3
  -3  -6 -31 684.674 373.691   3
   6   3 -31 1054.51 432.423   3
  -3  -6 -29 1057.55 455.416   3
   6   3 -29 1626.74 429.725   3
  -3  -6 -27 2488.48 579.128   3
   6   3 -27 2114.78 357.727   3
  -3  -6 -25 5720.33 869.317   3
   6   3 -25 7269.15 798.892   3
  -3  -6 -23 889.367 356.766   3
  -6   3  23 622.667 699.006   1
  -3  -6 -21 2484.62 581.445   3
  -6   3  21 2720.06 1101.23   1
  -6   3  19 6015.93 1795.59   1
  -6   3  17 11577.1 2479.72   1
  -6   3  15 11501.6 2308.76   1
  -6   3  13 22692.2 3067.79   1
  -6  -3  -7 6108.51 991.227   1
  -6  -3  -5 31125.9 2374.77   1
  -6  -3  -3 27208.5 2263.32   1
  -3  -6  -3 28724.7 2844.81   1
  -6  -3  -1 28641.3 2461.36   1
  -3  -6  -1 30481.4 2721.62   1
  -3  -6   1 34340.2 2704.24   1
  -6  -3   1 33292.9 2721.66   1
  -3  -6   3 39280.4 2921.33   1
  -6  -3   3 37160.7 3036.96   1
  -3  -6   5 38773.6 3051.58   1
  -6  -3   5 35802.3 3031.44   1
  -3  -6   7 6474.89 1289.67   1
  -6  -3   7 5837.25 1280.81   1
  -3  -6   9 10908.2 1680.25   1
  -6  -3   9 9871.49 1717.26   1
  -6  -3  11 3680.29 1186.30   1
  -3  -6  11 3630.21 992.757   1
  -3  -6  13 28689.6 2899.71   1
  -6  -3  13 27229.9 3061.06   1
  -3  -6  15 12342.4 1973.71   1
  -6  -3  15 11214.2 2000.92   1
  -3  -6  17 15961.4 2228.70   1
  -6  -3  17 13849.2 2345.00   1
  -3  -6  19 7540.82 1549.08   1
  -6  -3  19 8221.77 1863.24   1
   6  -3 -21 2879.87 525.423   3
  -6  -3  21 3205.09 1310.65   1
  -3  -6  21 3571.23 1100.25   1
   3  -6 -21 2732.29 509.537   3
   3  -6 -23 1563.56 821.200   2
  -6  -3  23 1854.03 989.035   1
   6  -3 -23 1198.21 380.245   3
  -3  -6  23 1050.65 622.520   1
   3  -6 -23 1588.89 411.230   3
  -6  -3  25 6688.45 1751.35   1
   3  -6 -25 6926.29 938.763   3
   6  -3 -25 6958.13 913.727   3
   3  -6 -25 7679.66 1952.32   2
  -3  -6  25 7916.93 1672.07   1
   3  -6 -27 3182.85 717.060   3
   6  -3 -27 4164.19 760.827   3
   3  -6 -29 2252.60 592.274   3
   6  -3 -29 1900.88 476.980   3
   6  -3 -31 450.405 226.528   3
   3  -6 -31 837.300 330.121   3
   3  -6 -33 372.959 307.401   3
   6  -3 -33 303.961 272.333   3
   6  -3 -35 12.9783 170.299   3
   3  -6 -35 369.977 278.308   3
   3  -6 -37 705.512 381.176   3
   6  -3 -37-51.9072 165.794   3
   3  -6 -39 66.5685 160.675   3
   6  -3 -39 192.071 228.256   3
   3  -6 -41 33.5792 132.247   3
   6  -3 -41 83.7296 153.075   3
   6   4 -34 163.576 113.455   3
   6   4 -32 144.681 260.826   3
  -4  -6 -30-282.631 341.864   3
   6   4 -30 400.347 171.035   3
  -4  -6 -28 1218.24 532.426   3
   6   4 -28 899.083 285.055   3
  -4  -6 -26 1060.70 427.248   3
   6   4 -26 1583.78 379.829   3
  -4  -6 -24 3104.57 605.774   3
  -4  -6 -22 1290.08 422.241   3
   6   4 -22 682.291 480.964   4
  -6   4  22 1727.84 1251.98   1
   6   4 -20 1629.40 767.702   4
  -4  -6 -20 790.767 311.015   3
  -6   4  20 1179.08 618.316   1
   4   6 -20 814.791 605.083   4
  -4   6  20 788.900 641.762   1
  -6   4  18 1952.37 1211.33   1
  -6   4  16 4696.60 1644.34   1
  -4  -6  -6 15314.8 2168.67   1
  -6  -4  -6 26599.3 2266.01   1
  -4  -6  -4 7493.18 1318.22   1
  -6  -4  -4 7341.45 1202.42   1
  -4  -6  -2 25387.1 2358.92   1
  -6  -4  -2 25946.0 2480.28   1
  -4  -6   0 52964.9 3504.07   1
  -6  -4   0 42758.3 3209.17   1
  -4  -6   2 35252.3 2983.26   1
  -6  -4   2 35513.9 3015.56   1
  -4  -6   4 10588.3 1658.02   1
  -6  -4   4 10854.6 1730.69   1
  -4  -6   6 27791.6 2774.94   1
  -6  -4   6 26049.1 2736.95   1
  -4  -6   8 3928.80 1036.47   1
  -6  -4   8 3774.97 1068.63   1
  -4  -6  10 9213.17 1657.45   1
  -6  -4  10 8635.84 1685.23   1
  -4  -6  12 49920.8 4015.13   1
  -6  -4  12 45842.8 4080.45   1
  -6  -4  14 6138.70 1572.37   1
  -4  -6  14 5837.50 1438.74   1
  -6  -4  16 5659.33 1538.88   1
  -4  -6  16 6240.24 1507.59   1
  -4  -6  18 3072.59 1023.66   1
  -6  -4  18 2504.95 979.325   1
  -4  -6  20 2018.12 870.660   1
   6  -4 -20 1537.68 400.104   3
  -6  -4  20 1283.21 825.755   1
   4  -6 -20 1417.68 348.838   3
  -6  -4  22 2561.17 1121.85   1
  -4  -6  22 1895.06 913.752   1
   6  -4 -22 2602.88 554.890   3
   4  -6 -22 2276.43 515.082   3
   4  -6 -24 5724.52 798.210   3
   6  -4 -24 5495.61 850.785   3
  -6  -4  24 6930.41 1914.05   1
  -4  -6  24 6772.32 1625.03   1
   4  -6 -26 1445.89 553.937   3
   6  -4 -26 1693.55 468.082   3
   6  -4 -28 1681.76 474.856   3
   4  -6 -28 1547.98 459.845   3
   4  -6 -30 272.053 163.185   3
   6  -4 -30 580.679 309.480   3
   6  -4 -32 228.816 139.703   3
   4  -6 -32 304.522 292.501   3
   4  -6 -34-24.7730 152.743   3
   6  -4 -34 190.764 256.451   3
   4  -6 -36 316.726 273.189   3
   6  -4 -36 192.921 156.572   3
   4  -6 -38 146.788 192.084   3
   6  -4 -38 147.104 158.625   3
   6  -4 -40 226.546 193.437   3
   4  -6 -40 399.059 273.214   3
   4  -6 -42 202.915 146.738   3
   6  -4 -42 56.1233 141.157   3
   6   5 -29 584.787 286.328   3
   6   5 -27 19.1757 175.012   3
   6   5 -25 2420.52 449.636   3
   6   5 -23 2971.60 953.512   4
   6   5 -21 565.213 487.270   4
  -6   5  21 730.450 811.021   1
   5   6 -21 435.572 571.228   4
  -5   6  19 5378.77 1815.77   1
  -6   5  19 2957.78 1552.53   1
   5   6 -19 3111.87 956.734   4
   6   5 -19 2356.81 862.847   4
  -6   5  17 2419.76 1413.66   1
   6   5 -17 2370.49 827.786   4
  -5  -6  -7 19906.9 2382.25   1
  -6  -5  -5 9563.89 1465.51   1
  -5  -6  -5 6894.02 1294.60   1
  -5  -6  -3 12615.7 1824.43   1
  -6  -5  -3 14359.2 1852.30   1
  -6  -5  -1 16137.3 2019.77   1
  -5  -6  -1 16258.8 2020.64   1
  -6  -5   1 13299.5 1841.37   1
  -5  -6   1 19336.0 2340.21   1
  -5  -6   3 17692.0 2256.82   1
  -6  -5   3 17584.4 2255.55   1
  -5  -6   5 8634.72 1577.90   1
  -6  -5   5 8471.51 1590.79   1
  -6  -5   7 22800.1 2731.31   1
  -5  -6   7 22398.5 2635.56   1
  -5  -6   9 4324.78 1225.10   1
  -6  -5   9 4713.37 1273.14   1
  -5  -6  11 4859.19 1224.99   1
  -6  -5  11 5332.48 1422.37   1
  -5  -6  13 12469.4 2137.09   1
  -6  -5  13 14255.3 2380.13   1
  -5  -6  15 18026.1 2656.99   1
  -6  -5  15 17571.0 2738.88   1
  -6  -5  17 3528.59 1164.20   1
  -5  -6  17 3837.46 1291.71   1
  -5  -6  19 4464.16 1499.75   1
   5  -6 -19 4413.07 625.489   3
   6  -5 -19 4280.27 619.547   3
  -6  -5  21 314.210 600.083   1
  -5  -6  21 103.806 399.049   1
   6  -5 -21 120.414 118.545   3
   5  -6 -21-144.703 155.775   3
  -6  -5  23 476.945 658.549   1
   5  -6 -23 447.216 268.545   3
   6  -5 -23 395.327 276.097   3
  -5  -6  23 241.416 517.111   1
   6  -5 -25 2434.70 577.526   3
   5  -6 -25 2323.86 578.056   3
   6  -5 -27 1286.48 419.075   3
   5  -6 -27 866.986 284.282   3
   6  -5 -29 230.751 218.146   3
   5  -6 -29 258.661 169.931   3
   5  -6 -31 404.279 363.879   3
   6  -5 -31 298.940 262.147   3
   6  -5 -33 26.4782 187.218   3
   5  -6 -33 202.317 200.779   3
   5  -6 -35 1221.36 561.219   3
   6  -5 -35-120.854 165.531   3
   5  -6 -37 139.237 223.313   3
   6  -5 -37 107.268 209.277   3
   5  -6 -39 196.679 216.287   3
   6  -5 -39 182.272 214.410   3
   5  -6 -41 586.063 263.279   3
   6  -5 -41 228.993 161.280   3
   6   6 -24 652.292 549.828   4
   6   6 -22-359.625 397.316   4
   6   6 -20 1511.13 694.107   4
  -6   6  20 2116.56 1362.80   1
   6   6 -18-419.424 464.818   4
  -6   6  18-596.360 662.383   1
   6   6 -16 6752.92 1230.73   4
   6   6 -14 70.6482 327.893   4
  -6  -6  -4 26598.4 2676.00   1
  -6  -6  -2-199.399 324.638   1
  -6  -6   0 17163.3 2259.41   1
  -6  -6   2 109.416 232.968   1
  -6  -6   4 24516.8 2796.32   1
  -6  -6   6 139.901 273.482   1
  -6  -6   8 9946.54 1865.06   1
  -6  -6  10-78.6282 370.864   1
  -6  -6  12 21362.0 2929.44   1
  -6  -6  14-64.4159 223.381   1
  -6  -6  16 9081.01 2091.48   1
   6  -6 -18 99.9365 223.431   3
  -6  -6  18 109.145 265.248   1
   6  -6 -20 3778.61 671.274   3
  -6  -6  20 3916.80 1454.00   1
   6  -6 -22 349.745 216.850   3
  -6  -6  22 315.072 351.866   1
   6  -6 -24 2244.42 523.919   3
   6  -6 -26-231.007 263.378   3
   6  -6 -28 1659.05 545.512   3
   6  -6 -30-24.6425 220.659   3
   6  -6 -32 1439.93 555.013   3
   6  -6 -34 410.122 240.180   3
   6  -6 -36 313.638 256.258   3
   6  -6 -38 216.198 184.051   3
   6  -6 -40-118.808 111.633   3
  -7   0  -1 14349.4 1855.79   1
  -7   0   1 16565.1 2039.40   1
   0  -7  -3 2274.16 531.540   2
  -7   0  -3 1332.46 590.411   1
  -7   0   3 1726.50 733.920   1
   0  -7  -5 31928.4 2171.68   2
  -7   0   5 29620.7 2959.14   1
   0  -7  -7 54560.6 3073.35   2
  -7   0  -7 47761.5 3015.04   1
  -7   0   7 49574.3 3944.19   1
   0  -7  -9 10048.9 1397.80   2
  -7   0   9 9018.24 1709.65   1
   0  -7 -11 3878.97 934.157   2
   0  -7  11 4928.14 1158.71   1
  -7   0  11 3337.24 1099.58   1
   0  -7 -13 55425.5 3757.64   2
  -7   0  13 50990.1 4364.33   1
   0  -7  13 60889.7 4279.15   1
   0  -7 -15 7296.33 1435.03   2
   0  -7  15 8308.49 1647.67   1
  -7   0  15 7468.62 1653.72   1
   0  -7 -17 17927.9 2342.13   2
  -7   0  17 19444.1 2963.11   1
   0  -7 -19 9093.08 1730.43   2
  -7   0  19 9685.51 2161.43   1
   0  -7 -21 1899.96 872.810   2
  -7   0  21 1506.14 929.899   1
   0  -7 -21 1866.04 464.801   3
   7   0 -21 1175.43 549.486   4
   0  -7 -23 1201.21 831.574   2
  -7   0  23 479.055 453.868   1
   0  -7 -23 428.620 198.600   3
   7   0 -23 872.685 324.560   3
   0  -7 -25 6108.13 964.225   3
   7   0 -25 7074.46 878.214   3
   0  -7 -25 7260.06 1828.88   2
  -7   0  25 7315.19 2018.07   1
   0  -7 -27 674.607 315.674   3
   7   0 -27 1224.35 393.075   3
   0  -7 -29 165.379 247.808   3
   7   0 -29 9.95787 120.251   3
   0  -7 -31-108.047 177.228   3
   7   0 -31 142.532 185.077   3
   0  -7 -33-356.784 255.745   3
   7   0 -33 48.0526 127.645   3
   0  -7 -35 357.172 301.844   3
   7   0 -35 531.602 304.938   3
   7   0 -37 405.506 269.473   3
   0  -7 -37 631.995 361.970   3
   7   0 -39-23.2753 149.729   3
   0  -7 -39 345.486 325.968   3
   7   0 -41-151.943 129.237   3
   7   1 -40-99.5570 153.224   3
   7   1 -38 260.329 210.562   3
  -1  -7 -36 193.827 361.378   3
   7   1 -36 340.507 165.365   3
  -1  -7 -34 892.581 447.587   3
   7   1 -34 1096.37 401.782   3
  -1  -7 -32 196.952 200.922   3
   7   1 -32 366.294 213.653   3
  -1  -7 -30 1344.29 484.303   3
   7   1 -30 1963.55 478.694   3
  -1  -7 -28-279.124 313.056   3
   7   1 -28 140.390 116.129   3
   7   1 -26 1919.28 419.526   3
  -1  -7 -26 1758.21 570.807   3
  -1  -7 -24 1689.99 987.618   2
  -7   1  24 1618.19 746.169   1
  -1  -7 -24 1116.49 394.390   3
   7   1 -24 1845.18 446.236   3
  -7   1  22 2295.06 1185.37   1
  -1  -7 -22 2320.63 929.126   2
  -1  -7 -22 1682.40 418.002   3
   7   1 -22 1573.80 733.884   4
   7   1 -20 818.660 434.571   4
  -7   1  20 1136.73 692.555   1
  -1  -7 -20 1549.72 400.503   3
  -1  -7 -20 1784.49 836.621   2
  -1  -7 -18 30914.4 3155.74   2
  -7   1  18 33287.0 4021.84   1
  -1  -7 -16 4693.24 1180.05   2
  -7   1  16 4394.30 1417.55   1
  -7   1  14 7600.28 1807.12   1
  -1  -7 -14 7572.33 1454.07   2
  -1  -7 -12 14181.0 1834.43   2
  -7   1  12 12983.2 2233.45   1
  -7   1  10 5924.05 1460.34   1
  -1  -7 -10 5369.96 1072.90   2
  -7   1   8 4785.97 1132.29   1
  -1  -7  -8 5500.85 956.799   2
  -7   1   6 116744. 6238.25   1
  -7  -1  -6 116400. 4783.18   1
  -1  -7  -6 126481. 4787.34   2
  -7   1   4 2303.35 869.628   1
  -7  -1  -4 1908.87 572.260   1
  -7   1   2 3410.46 1058.67   1
  -7  -1  -2 3525.19 898.134   1
  -7   1   0 5597.36 1283.57   1
  -7  -1   0 7459.65 1340.58   1
   1  -7  -2 2921.66 581.630   2
  -7   1  -2 1179.78 276.095   1
  -7  -1   2 2352.98 796.154   1
  -7   1  -4 1353.09 613.889   1
  -1  -7   4 2221.46 815.862   1
  -7  -1   4 3027.85 914.649   1
  -7  -1   6 107190. 5714.35   1
  -1  -7   6 120732. 5626.05   1
  -7   1  -8 5223.22 1116.48   1
  -7  -1   8 7173.62 1477.36   1
  -1  -7   8 6324.98 1398.15   1
   1  -7 -10 6328.67 1131.52   2
  -1  -7  10 7418.27 1485.39   1
  -7  -1  10 6631.70 1510.18   1
   1  -7 -12 13783.9 1839.77   2
  -1  -7  12 13624.9 2043.03   1
  -7  -1  12 14051.7 2307.08   1
  -1  -7  14 7415.42 1480.01   1
   1  -7 -14 6877.64 1336.06   2
  -7  -1  14 6615.90 1641.70   1
   1  -7 -16 4655.36 1156.86   2
  -7  -1  16 5037.61 1483.58   1
  -1  -7  16 5243.70 1285.97   1
   1  -7 -18 35624.5 3522.03   2
  -7  -1  18 34085.6 3836.21   1
  -1  -7  18 39792.0 3525.80   1
   7  -1 -20 1022.28 525.763   4
   1  -7 -20 1162.66 312.215   3
   1  -7 -20 2273.47 941.024   2
  -1  -7  20 1949.29 784.250   1
  -7  -1  20 1334.17 712.700   1
   1  -7 -22 2612.98 562.501   3
  -7  -1  22 2421.00 1232.29   1
   1  -7 -22 2610.95 1138.55   2
  -1  -7  22 3435.07 1094.09   1
   7  -1 -22 2674.95 521.641   3
   1  -7 -24 1210.26 469.261   3
  -7  -1  24 1493.35 810.313   1
   7  -1 -24 1608.29 419.964   3
   1  -7 -24 1857.90 987.363   2
   1  -7 -26 1776.89 511.077   3
  -7  -1  26 1159.31 822.419   1
   7  -1 -26 1822.42 491.114   3
   1  -7 -28-234.423 367.959   3
   7  -1 -28 73.0038 154.887   3
   1  -7 -30 2041.82 565.362   3
   7  -1 -30 1962.86 527.190   3
   1  -7 -32 192.126 255.536   3
   7  -1 -32 199.548 164.145   3
   1  -7 -34 812.214 399.576   3
   7  -1 -34 990.730 367.772   3
   1  -7 -36 502.095 338.032   3
   7  -1 -36-134.290 149.621   3
   1  -7 -38-166.819 149.059   3
   7  -1 -38-347.951 255.131   3
   1  -7 -40 22.0824 316.341   3
   7  -1 -40 354.969 222.159   3
   7   2 -39 118.868 167.175   3
   7   2 -37 541.857 256.562   3
   7   2 -35 1368.47 435.803   3
  -2  -7 -35 121.062 324.647   3
  -2  -7 -33 498.214 383.670   3
   7   2 -33 1495.01 508.495   3
  -2  -7 -31 595.484 383.759   3
   7   2 -31 1191.98 482.839   3
  -2  -7 -29 460.045 286.566   3
   7   2 -29 988.811 348.384   3
  -2  -7 -27 805.160 314.686   3
   7   2 -27 1554.14 424.946   3
   7   2 -25 4200.39 659.472   3
  -7   2  25 2298.31 1240.16   1
  -2  -7 -25 3793.24 776.681   3
  -7   2  23 1227.57 1008.21   1
  -2  -7 -23 485.727 204.947   3
   7   2 -23 611.869 368.585   4
  -2  -7 -21 3050.21 686.901   3
   7   2 -21 817.546 581.500   4
  -7   2  21 3004.68 1497.50   1
  -2  -7 -19 4276.16 742.853   3
  -7   2  19 5453.43 1743.07   1
   7   2 -19 2185.00 702.827   4
  -7   2  17 3954.24 1523.16   1
  -7   2  15 12694.0 2433.00   1
  -7   2  13 17242.6 2730.85   1
  -7   2  11 292.274 602.845   1
  -7   2   9 7763.89 1766.27   1
  -7   2   7 6893.05 1572.13   1
  -7  -2  -5 26756.1 2282.43   1
  -7  -2  -3 12517.2 1570.05   1
  -7  -2  -1 21013.0 2194.68   1
  -7  -2   1 26293.7 2547.17   1
  -2  -7   1 22997.4 2747.42   1
  -2  -7   3 14044.2 2177.78   1
  -7  -2   3 15762.9 2036.23   1
  -2  -7   5 30137.8 3007.77   1
  -7  -2   5 32717.6 3059.39   1
  -2  -7   7 11635.5 1831.04   1
  -7  -2   7 9090.33 1649.72   1
  -2  -7   9 9820.41 1698.95   1
  -7  -2   9 8253.96 1672.19   1
  -7  -2  11 162.252 332.337   1
  -2  -7  11 253.763 278.485   1
  -2  -7  13 21044.7 2511.15   1
  -7  -2  13 18510.9 2611.64   1
  -7  -2  15 13659.2 2390.26   1
  -2  -7  15 16671.7 2302.21   1
   2  -7 -17 4201.56 1186.81   2
  -7  -2  17 4333.38 1331.51   1
  -2  -7  17 4414.41 1282.90   1
   2  -7 -19 5304.27 760.999   3
  -2  -7  19 6361.88 1507.14   1
  -7  -2  19 5217.77 1555.42   1
   2  -7 -19 5319.68 1425.22   2
   7  -2 -21 3129.60 580.965   3
   2  -7 -21 3250.74 1210.81   2
  -2  -7  21 3878.81 1165.04   1
   2  -7 -21 2941.88 610.694   3
  -7  -2  21 3249.35 1278.90   1
   2  -7 -23 1595.12 873.659   2
  -7  -2  23 1292.79 924.191   1
   7  -2 -23 1383.15 452.701   3
  -2  -7  23 1780.64 832.290   1
   2  -7 -23 1507.13 474.068   3
   7  -2 -25 3916.91 679.490   3
   2  -7 -25 4379.99 1453.58   2
   2  -7 -25 2746.11 760.920   3
  -7  -2  25 3214.70 1276.31   1
   2  -7 -27 617.219 277.950   3
   7  -2 -27 1726.48 490.969   3
   2  -7 -29 724.490 365.442   3
   7  -2 -29 816.716 360.590   3
   2  -7 -31 1345.60 418.356   3
   7  -2 -31 1173.52 437.238   3
   2  -7 -33 276.716 247.477   3
   7  -2 -33 649.974 375.104   3
   2  -7 -35 114.846 173.726   3
   7  -2 -35 463.354 300.385   3
   2  -7 -37 539.026 304.731   3
   7  -2 -37 444.211 261.146   3
   2  -7 -39 486.648 317.480   3
   7  -2 -39 6.65136 173.892   3
   2  -7 -41-235.239 222.890   3
   7  -2 -41 177.119 193.128   3
   7   3 -38-86.2462 144.491   3
   7   3 -36 147.599 149.581   3
   7   3 -34 743.454 290.534   3
  -3  -7 -32 0.12820 444.059   3
   7   3 -32 254.942 170.620   3
  -3  -7 -30 1567.97 634.056   3
   7   3 -30 844.974 318.547   3
  -3  -7 -28 39.1062 256.800   3
   7   3 -28-447.624 396.529   3
  -3  -7 -26 669.579 335.784   3
   7   3 -26 736.061 265.507   3
  -7   3  24-154.188 828.963   1
  -3  -7 -24 834.919 400.250   3
   7   3 -24 1849.54 709.195   4
  -3  -7 -22 7274.32 1042.50   3
   7   3 -22 5108.03 1361.95   4
  -7   3  22 8370.86 2240.94   1
   7   3 -20 157.896 316.239   4
  -3  -7 -20-110.093 272.795   3
   3   7 -20-443.246 488.998   4
  -7   3  20 966.712 915.825   1
  -3  -7 -18 2340.63 545.763   3
   7   3 -18 646.989 535.703   4
  -7   3  18 4006.61 1591.89   1
  -7   3  16 700.034 821.385   1
  -7   3  14 10637.2 2420.69   1
  -7   3  12 1419.82 770.226   1
  -7  -3  -4 5618.58 1129.05   1
  -7  -3  -2 44105.4 3228.38   1
  -3  -7  -2 46785.6 3793.17   1
  -3  -7   0 1390.20 686.403   1
  -7  -3   0 1156.89 625.448   1
  -3  -7   2 63341.4 4277.59   1
  -7  -3   2 55868.4 3934.52   1
  -7  -3   4 3630.67 1034.29   1
  -3  -7   4 3620.64 1041.57   1
  -3  -7   6 13656.5 1971.20   1
  -7  -3   6 11816.1 1909.27   1
  -3  -7   8 431.337 209.482   1
  -7  -3   8 163.908 159.067   1
  -3  -7  10 31354.2 3108.77   1
  -7  -3  10 30067.7 3339.78   1
  -3  -7  12 1823.03 797.485   1
  -7  -3  12 1329.54 747.890   1
  -3  -7  14 11661.4 1914.65   1
  -7  -3  14 10436.7 2098.32   1
  -3  -7  16 801.711 435.377   1
  -7  -3  16 462.665 482.415   1
  -3  -7  18 4920.69 1220.66   1
   7  -3 -18 3508.99 524.012   3
  -7  -3  18 4843.74 1433.61   1
   7  -3 -20 501.992 253.544   3
   3  -7 -20 31.6791 147.617   3
  -3  -7  20 416.581 335.895   1
  -7  -3  20 95.3588 396.685   1
   3  -7 -22 8228.54 963.092   3
   3  -7 -22 8086.50 1912.35   2
  -3  -7  22 9186.36 1996.58   1
   7  -3 -22 8544.30 953.545   3
  -7  -3  22 8398.60 2155.85   1
  -3  -7  24-35.0395 313.625   1
   3  -7 -24 408.058 501.173   2
   7  -3 -24 341.663 225.167   3
   3  -7 -24 678.243 392.135   3
  -7  -3  24-289.340 892.021   1
   7  -3 -26 989.250 397.753   3
   3  -7 -26 204.143 273.639   3
   3  -7 -28 231.749 229.288   3
   7  -3 -28-86.2515 171.247   3
   3  -7 -30 827.029 361.027   3
   7  -3 -30 1359.00 482.760   3
   3  -7 -32 414.620 229.389   3
   7  -3 -32-63.5950 156.824   3
   3  -7 -34 895.180 319.679   3
   7  -3 -34 1165.67 488.680   3
   3  -7 -36 12.4125 191.797   3
   7  -3 -36 149.472 177.743   3
   3  -7 -38-4.04679 127.573   3
   7  -3 -38 151.269 223.221   3
   3  -7 -40 80.6128 144.700   3
   7  -3 -40 141.561 112.378   3
   7   4 -35 102.481 175.547   3
   7   4 -33 352.571 223.525   3
   7   4 -31 1232.22 406.782   3
   7   4 -29 494.716 272.635   3
   7   4 -27 129.224 103.957   3
  -4  -7 -25-183.816 342.509   3
   7   4 -23 215.915 343.202   4
  -7   4  23 532.483 688.160   1
  -4  -7 -21 6879.76 979.422   3
  -7   4  21 7496.79 2326.20   1
   7   4 -21 4756.69 1171.81   4
   4   7 -21 6113.08 1290.75   4
  -4  -7 -19 1373.64 499.892   3
  -7   4  19 1942.96 1256.53   1
   7   4 -19 1658.48 586.124   4
   4   7 -19 1813.13 698.085   4
  -4  -7 -17 3490.55 745.755   3
  -7   4  17 3365.86 1505.95   1
   4   7 -17 5238.50 1134.46   4
   7   4 -17 3994.92 979.411   4
  -7   4  15 6249.98 1976.08   1
  -7   4  13 1938.15 1021.57   1
  -7  -4  -5 5751.00 1151.70   1
  -7  -4  -3 46043.4 3407.45   1
  -4  -7  -3 44809.4 3694.29   1
  -4  -7  -1 8387.55 1656.82   1
  -7  -4  -1 10007.6 1635.74   1
  -4  -7   1 14568.0 2079.06   1
  -7  -4   1 11790.6 1862.58   1
  -4  -7   3 60003.4 4205.59   1
  -7  -4   3 58617.3 4277.92   1
  -7  -4   5 6665.93 1477.78   1
  -4  -7   5 6115.40 1333.37   1
  -4  -7   7 7063.44 1473.72   1
  -7  -4   7 6213.94 1460.31   1
  -4  -7   9 44548.5 3805.72   1
  -7  -4   9 43013.8 3984.35   1
  -7  -4  11 3945.19 1216.05   1
  -4  -7  11 4213.70 1172.78   1
  -7  -4  13 2349.18 970.980   1
  -4  -7  13 2568.68 939.397   1
  -4  -7  15 8221.79 1717.49   1
  -7  -4  15 8059.87 1882.18   1
  -4  -7  17 4873.82 1366.65   1
   7  -4 -17 4783.42 601.689   3
  -7  -4  17 4751.88 1464.79   1
   7  -4 -19 3323.83 549.712   3
  -4  -7  19 3521.22 1197.62   1
   4  -7 -19 3636.97 581.723   3
  -7  -4  19 3050.71 1385.46   1
   4  -7 -21 9977.09 1085.99   3
   7  -4 -21 9411.29 1008.60   3
  -4  -7  21 10898.2 2080.41   1
  -7  -4  21 9639.29 2298.28   1
  -7  -4  23 175.972 356.261   1
   4  -7 -23 287.824 457.854   2
   7  -4 -23 449.900 314.296   3
   4  -7 -23-71.3777 168.601   3
  -4  -7  23 200.876 284.974   1
   4  -7 -25-67.9573 162.902   3
   7  -4 -25-115.272 216.979   3
   7  -4 -27 332.630 223.921   3
   4  -7 -27 273.966 299.863   3
   7  -4 -29 468.854 201.743   3
   4  -7 -29 177.963 222.004   3
   7  -4 -31 1031.47 420.352   3
   4  -7 -31 1279.25 448.213   3
   4  -7 -33 464.946 333.550   3
   7  -4 -33 832.882 435.519   3
   4  -7 -35-35.0628 217.745   3
   7  -4 -35 370.281 300.606   3
   4  -7 -37 118.438 164.870   3
   7  -4 -37 45.7294 165.903   3
   4  -7 -39-74.6264 168.759   3
   7  -4 -39-166.602 217.342   3
   7   5 -32 41.1790 149.958   3
   7   5 -30 1511.29 428.117   3
   7   5 -28 829.284 239.040   3
   7   5 -26 233.691 157.147   3
   5   7 -24-909.805 498.330   4
   7   5 -24 146.599 224.854   4
  -7   5  22 3589.63 1658.50   1
   5   7 -22 2297.50 935.602   4
   7   5 -22 2991.73 994.493   4
   7   5 -20 2866.85 891.958   4
   5   7 -20 2298.07 843.748   4
  -7   5  20 1985.22 1317.33   1
  -7   5  18 2116.31 1355.78   1
   7   5 -18 1563.81 611.562   4
   5   7 -18 2073.02 751.128   4
  -7   5  16 5799.90 2039.46   1
   7   5 -16 6006.73 1241.30   4
   5   7 -16 3809.21 926.591   4
   7   5 -14 7283.05 1271.57   4
   5   7 -14 7927.22 1342.37   4
  -7  -5  -4 10145.4 1594.86   1
  -5  -7  -4 7040.69 1525.55   1
  -5  -7  -2 35932.4 3489.98   1
  -7  -5  -2 34223.7 3127.41   1
  -5  -7   0 8219.98 1665.00   1
  -7  -5   0 8685.28 1596.71   1
  -5  -7   2 47595.9 3863.40   1
  -7  -5   2 40076.1 3572.64   1
  -5  -7   4 8295.03 1645.32   1
  -7  -5   4 9610.16 1829.89   1
  -7  -5   6 3993.57 1192.24   1
  -5  -7   6 5057.38 1308.95   1
  -5  -7   8 14980.8 2322.77   1
  -7  -5   8 14610.3 2373.61   1
  -5  -7  10 29825.3 3393.66   1
  -7  -5  10 30714.0 3646.75   1
  -5  -7  12 15809.6 2528.78   1
  -7  -5  12 12948.2 2427.96   1
  -7  -5  14 14389.8 2530.49   1
  -5  -7  14 15738.8 2560.52   1
  -5  -7  16 8224.27 1931.80   1
   7  -5 -16 8253.69 765.536   3
  -7  -5  16 9138.44 2060.24   1
  -7  -5  18 3306.53 1343.59   1
   7  -5 -18 3044.16 532.109   3
   5  -7 -18 3297.61 564.192   3
  -5  -7  18 3041.60 1195.56   1
  -5  -7  20 3684.21 1302.27   1
   5  -7 -20 4109.31 652.952   3
  -7  -5  20 3839.47 1495.58   1
   7  -5 -20 4033.99 597.969   3
   5  -7 -22 7339.92 926.823   3
   7  -5 -22 7605.41 899.454   3
  -5  -7  22 8453.11 2038.16   1
  -7  -5  22 6887.80 1944.68   1
   7  -5 -24 784.507 384.685   3
   5  -7 -24 1003.32 361.683   3
   5  -7 -26 1656.62 558.913   3
   7  -5 -26 868.271 475.521   3
   5  -7 -28 759.434 361.511   3
   7  -5 -28 1125.08 449.771   3
   5  -7 -30 786.056 336.393   3
   7  -5 -30 519.086 326.058   3
   5  -7 -32-1365.42 675.725   3
   7  -5 -32 255.739 181.995   3
   5  -7 -34 486.166 316.370   3
   7  -5 -34 636.716 315.036   3
   5  -7 -36 16.8956 166.026   3
   7  -5 -36 6.19210 150.293   3
   5  -7 -38 108.386 198.209   3
   7  -5 -38-142.577 132.978   3
   7  -5 -40-97.1910 113.798   3
   7   6 -25 78.8600 210.595   3
   7   6 -25 322.949 469.877   4
   6   7 -25-315.953 225.162   4
   7   6 -23 677.343 598.180   4
   6   7 -23 387.616 430.217   4
   7   6 -21 1208.88 560.519   4
   6   7 -21 2352.45 881.483   4
  -7   6  21 2374.34 1671.99   1
  -7   6  19 788.821 941.161   1
   7   6 -19 841.465 564.133   4
   6   7 -19 1250.85 593.141   4
  -6   7  19 1084.83 1076.27   1
   7   6 -17 1879.20 757.642   4
  -7   6  17 1410.68 1112.43   1
   6   7 -17 1933.95 697.882   4
   6   7 -15 1381.69 662.359   4
   7   6 -15 1038.14 532.545   4
   7   6 -13 3424.52 869.259   4
   6   7 -13 3146.02 859.106   4
   7   6 -11 1398.65 510.208   4
   6   7 -11 1615.57 645.035   4
  -7  -6  -3 25983.3 2765.02   1
  -6  -7  -3 20294.0 2518.92   1
  -6  -7  -1 1255.02 629.699   1
  -7  -6  -1 1204.43 510.479   1
  -6  -7   1 1172.33 488.994   1
  -7  -6   1 1515.30 671.838   1
  -6  -7   3 24856.0 2891.49   1
  -7  -6   3 20097.9 2630.76   1
  -7  -6   5 2751.92 1047.88   1
  -6  -7   5 2576.66 929.125   1
  -7  -6   7 4561.26 1306.23   1
  -6  -7   7 4618.63 1250.32   1
  -6  -7   9 22877.3 3061.22   1
  -7  -6   9 21863.3 2986.62   1
  -7  -6  11 2253.80 965.652   1
  -6  -7  11 1917.58 707.193   1
  -6  -7  13 6942.78 1702.97   1
  -7  -6  13 6416.88 1774.02   1
  -7  -6  15 2759.41 1073.34   1
  -6  -7  15 2551.71 1104.26   1
  -7  -6  17 2373.53 1080.09   1
  -6  -7  17 2675.00 1152.05   1
   6  -7 -19 2702.81 515.262   3
  -7  -6  19 2268.15 1278.16   1
   7  -6 -19 3080.53 545.727   3
  -6  -7  19 3143.25 1264.49   1
   6  -7 -21 6732.39 818.340   3
   7  -6 -21 6886.44 864.664   3
   7  -6 -23 923.646 323.730   3
   6  -7 -23 808.813 252.667   3
   7  -6 -25 582.663 269.664   3
   6  -7 -25 547.652 278.845   3
   6  -7 -27 301.504 266.023   3
   7  -6 -27 247.736 161.890   3
   6  -7 -29 246.921 245.715   3
   7  -6 -29-326.860 190.145   3
   6  -7 -31 1624.21 559.477   3
   7  -6 -31-1250.36 566.597   3
   6  -7 -33 55.9930 234.474   3
   7  -6 -33 220.293 174.479   3
   6  -7 -35 189.633 205.458   3
   7  -6 -35-255.740 219.416   3
   6  -7 -37 140.764 190.874   3
   7  -6 -37 240.086 250.671   3
   7   7 -26-17.6835 284.661   4
   7   7 -24 263.995 449.498   4
   7   7 -22 610.258 481.176   4
   7   7 -20 1661.39 897.709   4
  -7   7  18 2357.44 1654.28   1
   7   7 -18 2543.60 885.122   4
   7   7 -16 374.450 387.309   4
   7   7 -14 48.0726 289.772   4
   7   7 -12-247.202 369.929   4
   7   7 -10 440.175 311.031   4
   7   7  -8-261.555 397.465   4
   7   7  -6 10715.4 1500.46   4
   7   7  -4-407.290 214.796   4
  -7  -7  -2 921.049 450.266   1
  -7  -7   0 153.447 267.789   1
  -7  -7   2 1288.09 602.687   1
  -7  -7   4 883.293 771.239   1
  -7  -7   6 20961.8 3014.65   1
  -7  -7   8-426.955 603.891   1
  -7  -7  10 321.104 306.494   1
  -7  -7  12 568.018 684.611   1
  -7  -7  14 963.381 713.585   1
  -7  -7  16 261.790 592.003   1
  -7  -7  18 5520.43 1968.94   1
   7  -7 -22 2736.47 555.575   3
   7  -7 -24-181.675 153.579   3
   7  -7 -26 6.20292 181.190   3
   7  -7 -28-15.4363 153.147   3
   7  -7 -30 959.695 376.952   3
   7  -7 -32 125.305 147.133   3
   7  -7 -34 418.023 252.685   3
   7  -7 -36-6.08316 134.893   3
  -8   0   0 194605. 7387.94   1
  -8   0  -2 5333.77 1228.14   1
  -8   0   2 8864.11 1761.04   1
  -8   0  -4 26550.0 2579.74   1
  -8   0   4 34371.6 3329.42   1
  -8   0   6 1265.62 579.230   1
  -8   0  -6 1804.27 659.615   1
  -8   0   8 31500.9 3315.36   1
   0  -8  -8 39481.1 2829.43   2
   0  -8 -10 414.110 402.507   2
  -8   0  10 334.064 212.191   1
   0  -8 -12 103903. 5243.82   2
  -8   0  12 100617. 6568.52   1
   0  -8 -14 284.025 136.830   2
  -8   0  14 318.565 198.783   1
  -8   0  16 2675.31 1191.99   1
   0  -8 -16 3341.97 1007.55   2
  -8   0  18-155.242 553.784   1
   0  -8 -18 692.236 275.959   3
   0  -8 -18 420.162 370.845   2
   8   0 -18-248.890 549.048   4
   0  -8 -20 8170.53 1026.93   3
  -8   0  20 7462.81 2029.51   1
   0  -8 -20 7324.01 1611.12   2
   8   0 -20 4487.72 1120.37   4
   8   0 -22 2626.73 1058.24   4
   0  -8 -22 990.610 741.216   2
   0  -8 -22 559.529 240.333   3
  -8   0  22 736.745 869.625   1
   0  -8 -24 4624.25 864.679   3
   8   0 -24 7227.47 891.454   3
  -8   0  24 6850.36 2052.98   1
   0  -8 -26-62.8546 243.580   3
   8   0 -26-18.5701 184.330   3
   0  -8 -28-254.051 210.260   3
   8   0 -28 100.106 150.300   3
   0  -8 -30 150.894 233.490   3
   8   0 -30 192.459 166.429   3
   0  -8 -32 543.385 343.132   3
   8   0 -32 60.6787 145.329   3
   0  -8 -34 122.546 219.782   3
   8   0 -34 273.843 265.936   3
   0  -8 -36 849.085 368.851   3
   8   0 -36-63.8621 206.024   3
   8   0 -38-312.658 115.904   3
   8   0 -40-161.766 179.769   3
   8   1 -39-327.801 174.472   3
   8   1 -37 167.868 218.727   3
  -1  -8 -35 254.566 389.092   3
   8   1 -35-77.6212 118.971   3
  -1  -8 -33 384.353 346.455   3
   8   1 -33 432.450 303.882   3
  -1  -8 -31 1095.29 470.648   3
   8   1 -31 1618.53 446.547   3
  -1  -8 -29-255.646 320.359   3
   8   1 -29-159.265 215.214   3
  -1  -8 -27 530.060 377.603   3
   8   1 -27 221.939 149.319   3
  -1  -8 -25 1581.86 469.245   3
   8   1 -25 2122.48 489.341   3
  -8   1  23 1387.85 1054.63   1
  -1  -8 -23 1430.15 478.028   3
   8   1 -23-212.295 285.947   4
  -8   1  21 626.906 857.522   1
  -1  -8 -21 455.244 295.715   3
   8   1 -21 10.7107 247.908   4
  -1  -8 -19 12002.1 1239.43   3
   8   1 -19 7238.58 1458.07   4
  -8   1  19 14416.7 2774.12   1
  -1  -8 -19 15418.4 2514.23   2
  -1  -8 -17 3209.01 1000.38   2
  -1  -8 -17 2213.62 555.795   3
   8   1 -17 1164.42 651.682   4
   1   8 -17 1631.21 605.303   4
  -8   1  17 2737.00 1221.61   1
  -1  -8 -15 3826.83 1038.51   2
  -8   1  15 3424.43 1368.50   1
  -8   1  13 21991.0 3130.61   1
  -1  -8 -13 24357.7 2667.18   2
  -8   1  11 27870.3 3409.46   1
  -1  -8 -11 32297.4 2910.31   2
  -1  -8  -9 4190.41 1020.00   2
  -8   1   9 3626.61 1115.80   1
  -8   1   7 35591.6 3592.49   1
  -8   1   5 43880.6 3954.03   1
  -8  -1  -5 50232.0 3442.77   1
  -8   1   3 10800.8 1880.38   1
  -8  -1  -3 8467.93 1459.63   1
  -8   1   1 72383.0 4686.63   1
  -8  -1  -1 62212.5 4085.04   1
  -8   1  -1 49860.4 3902.53   1
  -8  -1   1 56651.4 4052.60   1
  -8   1  -3 6092.68 1338.29   1
  -8  -1   3 10240.5 1774.71   1
  -8   1  -5 27458.6 2712.35   1
  -8  -1   5 40935.8 3741.98   1
   1  -8  -7 43276.2 2886.26   2
  -8   1  -7 33746.0 2831.32   1
  -8  -1   7 40761.8 3849.82   1
  -8  -1   9 2624.60 961.728   1
   1  -8  -9 2969.88 823.679   2
  -1  -8   9 2587.76 1089.40   1
  -8  -1  11 27664.1 3396.63   1
   1  -8 -11 28990.8 2697.91   2
  -1  -8  11 31183.4 3364.43   1
  -8  -1  13 23248.8 3198.32   1
   1  -8 -13 24443.2 2664.58   2
  -1  -8  13 25392.2 3077.69   1
  -8  -1  15 3045.53 1186.13   1
   1  -8 -15 3541.23 1084.25   2
  -1  -8  15 3296.64 1128.93   1
  -1  -8  17 3993.24 1225.91   1
  -8  -1  17 2987.60 1215.12   1
   1  -8 -17 3351.57 1027.95   2
   1  -8 -17 1946.60 380.192   3
   8  -1 -17 1132.45 400.014   4
   1  -8 -19 13798.9 2281.39   2
   1  -8 -19 13011.1 1228.88   3
  -8  -1  19 14762.3 3060.85   1
   1  -8 -21 866.616 644.212   2
   1  -8 -21 989.569 435.078   3
  -8  -1  21 8.23703 392.030   1
   8  -1 -21 186.762 426.964   4
   1  -8 -23 983.790 859.458   2
   1  -8 -23 871.803 423.477   3
  -8  -1  23 1797.01 1033.07   1
   8  -1 -23 1210.85 339.804   3
   1  -8 -25 1768.94 583.312   3
   8  -1 -25 2129.32 508.587   3
   1  -8 -27-89.5638 219.751   3
   8  -1 -27-191.070 234.651   3
   1  -8 -29-259.528 163.466   3
   8  -1 -29 109.590 168.287   3
   1  -8 -31 1979.95 577.507   3
   8  -1 -31 1277.66 455.603   3
   1  -8 -33 352.298 378.462   3
   8  -1 -33 172.662 145.521   3
   1  -8 -35 307.252 166.230   3
   8  -1 -35-172.840 159.431   3
   1  -8 -37-325.297 245.888   3
   8  -1 -37 95.1708 223.569   3
   8  -1 -39-123.025 163.395   3
   8   2 -38 491.796 186.051   3
   8   2 -36 229.019 190.587   3
   8   2 -34-309.615 220.130   3
  -2  -8 -32 26.4582 379.916   3
   8   2 -32 173.415 199.213   3
  -2  -8 -30 398.319 380.220   3
   8   2 -30-111.197 174.713   3
  -2  -8 -28 824.650 367.789   3
   8   2 -28 963.233 414.832   3
  -2  -8 -26 472.377 381.293   3
   8   2 -26 440.563 322.012   3
  -2  -8 -24 883.405 361.426   3
   8   2 -24 328.426 434.859   4
  -8   2  22 17.0351 396.559   1
  -2  -8 -22 472.337 376.202   3
  -2  -8 -20 109.191 196.151   3
   2   8 -20-136.999 393.140   4
   8   2 -20 816.824 701.746   4
  -8   2  20 601.181 661.202   1
  -2  -8 -18 984.520 412.090   3
   2   8 -18 2277.32 788.805   4
  -8   2  18 1623.10 983.922   1
   8   2 -18 916.928 717.501   4
  -2  -8 -16 5456.12 804.540   3
   8   2 -16 4277.65 1022.15   4
  -8   2  16 5789.20 1646.34   1
   2   8 -16 5159.91 1007.59   4
  -8   2  14 6320.42 1757.14   1
  -8   2  12 17935.3 2816.60   1
  -8   2  10 10960.8 2219.85   1
  -8   2   8 854.077 500.272   1
  -8   2   6 19899.4 2748.85   1
  -8  -2  -4 1509.62 617.216   1
  -8   2   4 1107.68 744.143   1
  -8   2   2 33219.9 3391.96   1
  -8  -2  -2 33295.1 2867.97   1
  -8  -2   0 49913.3 3629.11   1
  -8  -2   2 31804.7 3014.90   1
  -8  -2   4 2007.60 824.711   1
  -2  -8   4 2434.30 863.308   1
  -8  -2   6 20642.1 2734.71   1
  -2  -8   6 24943.4 2825.73   1
  -8  -2   8 417.768 326.278   1
  -2  -8   8 554.051 501.976   1
  -2  -8  10 15335.2 2286.65   1
  -8  -2  10 11611.1 2104.98   1
  -2  -8  12 21872.9 2829.82   1
  -8  -2  12 17756.7 2682.90   1
   2  -8 -14 8817.86 1718.00   2
  -2  -8  14 9558.64 1863.44   1
  -8  -2  14 8859.99 1968.23   1
   2  -8 -16 6360.22 1485.37   2
  -8  -2  16 6380.55 1729.71   1
  -2  -8  16 6943.64 1642.93   1
   8  -2 -16 2547.79 842.793   4
   2  -8 -18 1513.34 761.307   2
   2  -8 -18 1514.21 422.187   3
  -8  -2  18 1436.38 989.292   1
  -2  -8  18 1604.81 695.734   1
   8  -2 -18 1130.99 644.041   4
   2  -8 -20 161.819 332.543   2
  -2  -8  20 342.472 320.485   1
   2  -8 -20 331.871 134.415   3
  -8  -2  20 549.805 376.869   1
   8  -2 -20 354.297 302.443   3
   2  -8 -22 630.010 609.777   2
   2  -8 -22 386.490 247.556   3
  -2  -8  22 887.163 743.011   1
  -8  -2  22 426.259 376.033   1
   8  -2 -22 451.254 225.577   3
   2  -8 -24 1074.11 342.270   3
   8  -2 -24 1927.15 505.572   3
   2  -8 -26 224.878 257.128   3
   8  -2 -26 58.9767 141.718   3
   2  -8 -28 1953.86 617.835   3
   8  -2 -28 1529.96 469.856   3
   2  -8 -30 70.5018 248.905   3
   8  -2 -30-5.08406 142.287   3
   2  -8 -32 593.122 326.467   3
   8  -2 -32 282.200 236.013   3
   2  -8 -34 2.19552 157.002   3
   8  -2 -34-400.092 264.974   3
   2  -8 -36 207.814 228.284   3
   8  -2 -36 458.331 272.745   3
   8  -2 -38 323.877 268.842   3
   2  -8 -38-217.173 240.757   3
   8  -2 -40 164.003 131.768   3
   8   3 -37 228.025 180.075   3
   8   3 -35-90.5437 137.560   3
   8   3 -33 1393.35 441.162   3
   8   3 -31 675.539 287.426   3
   8   3 -29 1230.75 487.695   3
  -3  -8 -27-7.25356 473.946   3
   8   3 -27 1806.70 450.128   3
  -3  -8 -25 266.701 333.790   3
   8   3 -25-149.059 466.268   4
  -3  -8 -23 167.999 293.916   3
   8   3 -23 1151.84 789.654   4
  -3  -8 -21 2907.26 642.337   3
  -8   3  21 3692.95 1728.85   1
   3   8 -21 4140.10 1047.77   4
   8   3 -21 4215.81 1404.64   4
  -3  -8 -19 319.815 345.943   3
   8   3 -19 351.043 614.171   4
   3   8 -19 1166.33 596.568   4
  -8   3  19 543.134 522.597   1
  -3  -8 -17 2290.98 544.173   3
   8   3 -17 2080.86 729.187   4
  -8   3  17 2786.70 1317.80   1
   3   8 -17 2652.85 782.055   4
  -8   3  15 11248.9 2588.06   1
   8   3 -15 8575.99 1499.82   4
   3   8 -15 10110.9 1500.28   4
  -8   3  13 1119.64 793.658   1
  -8   3  11 3775.54 1464.76   1
  -8   3   9 30106.6 3878.94   1
  -8  -3  -3 73782.8 4365.62   1
  -8  -3  -1 7893.46 1457.06   1
  -3  -8   1 7047.26 1803.45   1
  -8  -3   1 6570.25 1434.94   1
  -3  -8   3 67314.1 5031.16   1
  -8  -3   3 54237.6 4202.19   1
  -3  -8   5 5705.20 1487.95   1
  -8  -3   5 5413.85 1382.38   1
  -3  -8   7 3016.69 1001.32   1
  -8  -3   7 2334.92 928.955   1
  -3  -8   9 42690.6 3967.33   1
  -8  -3   9 37057.2 3793.00   1
  -8  -3  11 4751.00 1417.86   1
  -3  -8  11 5383.94 1386.56   1
  -8  -3  13 1902.46 896.786   1
  -3  -8  13 3231.25 1048.91   1
  -3  -8  15 17885.1 2612.68   1
  -8  -3  15 13753.8 2526.25   1
  -3  -8  17 2225.33 882.704   1
  -8  -3  17 1738.59 912.607   1
   8  -3 -17 2393.45 455.578   3
  -8  -3  19 956.748 748.084   1
   3  -8 -19 720.370 523.880   2
  -3  -8  19 551.006 500.317   1
   3  -8 -19 1320.46 303.793   3
   8  -3 -19 797.082 264.991   3
   3  -8 -21 4892.88 739.106   3
   8  -3 -21 4379.41 651.914   3
   3  -8 -21 4789.03 1433.71   2
  -3  -8  21 5838.03 1639.05   1
  -8  -3  21 5466.82 1821.87   1
   3  -8 -23 1090.37 397.238   3
   8  -3 -23 603.529 347.929   3
   3  -8 -25-221.577 176.490   3
   8  -3 -25 176.270 188.769   3
   3  -8 -27-380.590 435.847   3
   8  -3 -27 1648.53 495.534   3
   3  -8 -29 258.157 277.956   3
   8  -3 -29 153.163 157.429   3
   3  -8 -31-428.754 420.531   3
   8  -3 -31 88.2757 222.573   3
   3  -8 -33 661.317 377.611   3
   8  -3 -33 542.264 251.168   3
   3  -8 -35-7.50528 183.296   3
   8  -3 -35 52.4313 134.596   3
   3  -8 -37 345.847 259.137   3
   8  -3 -37 186.048 178.486   3
   3  -8 -39-72.2069 201.466   3
   8  -3 -39 393.172 238.955   3
   8   4 -36 246.273 109.205   3
   8   4 -34 118.526 158.357   3
   8   4 -32 392.957 203.985   3
   8   4 -30-2.60194 101.603   3
   8   4 -28 2333.54 536.807   3
   8   4 -26 714.852 611.957   4
   8   4 -26-32.8020 167.275   3
   8   4 -24 206.713 391.369   4
   8   4 -22 347.525 459.048   4
   4   8 -22 224.601 291.270   4
   8   4 -20 1449.12 778.515   4
   4   8 -20-692.792 879.294   4
  -8   4  20 2173.93 1312.17   1
   4   8 -18 367.863 308.164   4
  -8   4  18 297.421 407.549   1
   8   4 -18-267.624 480.814   4
   8   4 -16 14213.2 1925.58   4
   4   8 -16 19589.9 2247.34   4
  -8   4  14-221.885 706.389   1
   8   4 -14 59.7914 468.577   4
   4   8 -14-122.742 249.551   4
   8   4 -12 315.100 412.778   4
   4   8 -12-2.72090 228.367   4
  -8   4  12-57.1908 653.743   1
  -4  -8  -2 2090.90 828.812   1
  -8  -4  -2 2271.12 760.912   1
  -8  -4   0 140.672 179.568   1
  -4  -8   0 604.937 522.119   1
  -8  -4   2 2890.33 975.523   1
  -4  -8   2 2812.98 1147.65   1
  -4  -8   4 123052. 6698.38   1
  -8  -4   4 80701.9 5435.67   1
  -4  -8   6 2097.71 902.986   1
  -8  -4   6 2419.00 818.425   1
  -4  -8   8 63099.6 4890.37   1
  -8  -4   8 55705.3 4798.24   1
  -4  -8  10 241.213 363.468   1
  -8  -4  10-76.2483 217.447   1
  -4  -8  12 23.8348 367.544   1
  -8  -4  12 632.969 527.543   1
  -4  -8  14 610.334 476.721   1
  -8  -4  14 287.231 193.313   1
   8  -4 -14 366.287 149.599   3
   8  -4 -16 25251.4 1502.62   3
  -4  -8  16 32592.6 3729.94   1
  -8  -4  16 28340.1 3809.81   1
  -4  -8  18-254.560 406.485   1
  -8  -4  18 284.708 573.073   1
   8  -4 -18-143.781 139.944   3
   4  -8 -20 3658.98 1281.25   2
   4  -8 -20 3188.86 604.380   3
  -8  -4  20 3088.73 1294.51   1
   8  -4 -20 3373.10 587.234   3
  -4  -8  20 4860.40 1565.81   1
   8  -4 -22 40.2935 182.211   3
   4  -8 -22 362.680 276.480   3
   4  -8 -24-96.6408 196.315   3
   8  -4 -24 60.8863 163.005   3
   4  -8 -26-128.413 187.318   3
   8  -4 -26 314.038 201.738   3
   4  -8 -28 2727.07 642.967   3
   8  -4 -28 3489.87 722.645   3
   4  -8 -30 128.951 246.603   3
   8  -4 -30-230.775 236.204   3
   4  -8 -32 260.906 252.160   3
   8  -4 -32-8.15179 160.994   3
   4  -8 -34-143.957 262.079   3
   8  -4 -34 54.7058 190.394   3
   4  -8 -36 296.328 248.215   3
   8  -4 -36-193.604 186.953   3
   4  -8 -38 24.5742 211.536   3
   8  -4 -38-49.6048 110.152   3
   8   5 -33 125.825 101.446   3
   8   5 -31-410.350 272.770   3
   8   5 -29-57.5927 93.3119   3
   8   5 -27 255.572 361.258   4
   8   5 -27 2087.56 483.398   3
   8   5 -25-198.139 364.177   4
   8   5 -23 383.540 478.309   4
   5   8 -23 1297.17 711.439   4
   8   5 -21-1059.66 786.435   4
   5   8 -21 949.060 502.673   4
  -8   5  19 394.455 668.539   1
   8   5 -19 598.279 532.688   4
   8   5 -17-301.886 554.854   4
  -8   5  17 967.427 983.759   1
   5   8 -17 527.775 569.495   4
  -8   5  15 17017.0 3485.44   1
   8   5 -15 12231.4 1747.84   4
   5   8 -15 12944.9 1822.56   4
  -8   5  13 692.683 982.759   1
   8   5 -13 536.403 405.061   4
   5   8 -13-220.708 367.475   4
   5   8 -11 6751.99 1130.79   4
   8   5 -11 5311.86 1194.01   4
   8   5  -9 24056.2 2393.84   4
   5   8  -9 14413.5 1645.86   4
  -5  -8  -3 46702.6 4246.73   1
  -8  -5  -1 4217.13 1143.18   1
  -5  -8  -1 4403.89 1310.94   1
  -5  -8   1 5331.71 1384.82   1
  -8  -5   1 5136.34 1303.49   1
  -5  -8   3 67020.4 5012.93   1
  -8  -5   3 47209.3 4201.72   1
  -5  -8   5 8513.86 1785.61   1
  -8  -5   5 8397.51 1885.40   1
  -5  -8   7 10838.7 1953.96   1
  -8  -5   7 9862.30 2076.86   1
  -5  -8   9 28196.6 3335.22   1
  -8  -5   9 26675.8 3434.86   1
  -5  -8  11 11832.8 2191.79   1
  -8  -5  11 11834.8 2349.29   1
  -5  -8  13 176.643 265.240   1
  -8  -5  13 552.127 500.867   1
  -5  -8  15 26010.7 3376.21   1
  -8  -5  15 25618.7 3638.05   1
  -8  -5  17 906.863 741.781   1
  -5  -8  17 1338.72 864.166   1
   8  -5 -17 868.936 278.444   3
  -8  -5  19 665.536 899.168   1
  -5  -8  19 1850.24 960.717   1
   8  -5 -19 1150.18 393.542   3
   5  -8 -21 1875.58 485.686   3
   8  -5 -21 1717.63 392.208   3
   8  -5 -23 1834.14 437.189   3
   5  -8 -23 2660.33 606.296   3
   8  -5 -25-939.693 507.909   3
   5  -8 -25 546.952 261.690   3
   5  -8 -27 2841.80 650.190   3
   8  -5 -27 2638.96 585.219   3
   5  -8 -29 456.720 252.460   3
   8  -5 -29 173.979 130.235   3
   5  -8 -31-28.5630 152.717   3
   8  -5 -31 411.161 374.384   3
   5  -8 -33 355.015 284.673   3
   8  -5 -33-37.2429 120.974   3
   5  -8 -35 171.483 138.761   3
   8  -5 -35-257.487 234.960   3
   5  -8 -37 269.674 212.118   3
   8  -5 -37 12.3347 133.332   3
   8   6 -28 827.881 291.446   3
   8   6 -26 920.111 626.169   4
   6   8 -26 252.655 426.194   4
   8   6 -26-95.1639 244.759   3
   6   8 -24-443.629 276.435   4
   8   6 -24-251.919 320.500   4
   6   8 -22 219.375 481.055   4
   8   6 -22 50.0165 380.307   4
   8   6 -20 102.979 292.690   4
   6   8 -20-1936.50 993.190   4
   8   6 -18 435.691 267.200   4
  -8   6  18 221.066 567.932   1
   6   8 -18 1047.71 628.936   4
  -8   6  16 2980.31 1753.28   1
   8   6 -16 3183.67 979.781   4
   6   8 -16 3684.83 1071.78   4
  -8   6  14 2571.42 1353.66   1
   8   6 -14 2809.70 934.419   4
   6   8 -14 1124.44 616.225   4
   6   8 -12 370.516 336.897   4
   8   6 -12 1387.79 576.489   4
   8   6 -10 4354.70 965.069   4
   6   8 -10 4783.77 1089.77   4
   8   6  -8 1215.46 573.942   4
   6   8  -8 779.624 437.375   4
   8   6  -6 5608.11 1059.55   4
   6   8  -6 6781.21 1181.96   4
   6   8  -4 5760.20 995.552   4
   8   6  -4 4748.25 1027.78   4
   6   8  -2 6758.55 1058.57   4
   8   6  -2 4831.80 952.371   4
  -8  -6   0 4104.76 1176.96   1
  -6  -8   0 3511.58 1300.38   1
  -6  -8   2 9305.20 1984.20   1
  -8  -6   2 8717.85 1789.67   1
  -6  -8   4 11137.4 2077.82   1
  -8  -6   4 8087.22 1773.72   1
  -6  -8   6 14114.1 2382.23   1
  -8  -6   6 12091.9 2307.29   1
  -8  -6   8 2715.26 1033.69   1
  -6  -8   8 3006.02 1109.14   1
  -6  -8  10 9085.61 1968.99   1
  -8  -6  10 9459.37 2125.67   1
  -6  -8  12 2317.52 932.736   1
  -8  -6  12 1531.63 881.990   1
  -6  -8  14 3686.92 1311.10   1
  -8  -6  14 2588.26 948.769   1
  -6  -8  16 7472.67 1998.52   1
  -8  -6  16 6420.53 1821.69   1
   8  -6 -20 457.064 121.637   3
   8  -6 -22 1046.61 387.962   3
   6  -8 -22 1463.98 484.999   3
   8  -6 -24 216.244 335.071   3
   6  -8 -24 102.430 232.380   3
   6  -8 -26 676.183 360.766   3
   8  -6 -26 1605.28 482.319   3
   8  -6 -28 1174.27 460.094   3
   6  -8 -28 769.202 379.380   3
   6  -8 -30-48.5711 193.642   3
   8  -6 -30-14.2640 170.174   3
   6  -8 -32-299.845 279.541   3
   8  -6 -32 210.725 170.627   3
   6  -8 -34-227.683 254.097   3
   8  -6 -34-342.872 231.113   3
   6  -8 -36 102.581 153.426   3
   8  -6 -36 196.087 128.328   3
   7   8 -27-206.896 325.658   4
   8   7 -27 588.575 477.813   4
   8   7 -25-179.800 430.576   4
   7   8 -25 2.98805 194.131   4
   8   7 -23 642.121 516.949   4
   7   8 -23-148.985 446.144   4
   8   7 -21-1268.62 868.892   4
   7   8 -21-7.35494 255.788   4
   7   8 -19 586.688 427.650   4
   8   7 -19 463.952 441.040   4
   8   7 -17 157.750 312.344   4
   7   8 -17-42.5825 264.387   4
  -8   7  15 616.528 710.944   1
   8   7 -15 841.407 424.472   4
   7   8 -15 656.544 519.638   4
   8   7 -13 1300.72 679.037   4
   7   8 -13 1618.73 746.125   4
   7   8 -11 427.678 392.268   4
   8   7 -11 895.486 497.679   4
   8   7  -9 347.023 279.976   4
   7   8  -9 603.192 310.047   4
   8   7  -7 1317.06 719.832   4
   7   8  -7 2312.91 763.489   4
   7   8  -5 6044.40 1216.69   4
   8   7  -5 4986.57 1123.16   4
   7   8  -3 1066.11 536.116   4
   8   7  -3 1039.47 446.850   4
  -7  -8  -1 3704.27 1223.71   1
   7   8  -1 2651.60 751.001   4
   8   7  -1 2701.05 757.028   4
   7   8   1 2561.48 653.548   4
  -8  -7   1 4492.17 1350.71   1
  -7  -8   1 3562.26 1290.88   1
   8   7   1 2534.87 694.571   4
   8   7   3 1412.59 579.932   4
  -8  -7   3 2663.87 1007.89   1
   7   8   3 1328.95 511.993   4
  -7  -8   3 1594.63 711.660   1
  -8  -7   5 11658.8 2276.23   1
  -7  -8   5 10765.3 2205.78   1
  -7  -8   7 5657.90 1547.17   1
  -8  -7   7 4773.48 1419.50   1
  -7  -8   9 1042.07 777.164   1
  -8  -7   9 1332.63 649.462   1
  -8  -7  11 1685.20 935.950   1
  -7  -8  11 1792.29 936.114   1
  -8  -7  13 2752.86 1275.97   1
  -7  -8  13 3144.90 1329.07   1
  -7  -8  15 1337.29 724.322   1
  -8  -7  15 1723.93 986.832   1
   8  -7 -23 95.1572 234.064   3
   7  -8 -25 1731.50 504.742   3
   8  -7 -25 1131.91 406.762   3
   7  -8 -27-182.498 268.417   3
   8  -7 -27 230.862 291.445   3
   7  -8 -29-232.412 260.812   3
   8  -7 -29-138.673 186.356   3
   7  -8 -31 136.965 172.419   3
   8  -7 -31 317.804 289.269   3
   7  -8 -33 84.2483 105.088   3
   8  -7 -33-306.270 232.663   3
   8  -7 -35-98.8009 143.855   3
   8   8 -26 160.462 207.889   4
   8   8 -24 282.220 477.388   4
   8   8 -22-403.363 567.655   4
   8   8 -20 349.978 464.121   4
   8   8 -18-252.349 399.754   4
   8   8 -16 406.804 468.776   4
   8   8 -14-83.9432 211.295   4
   8   8 -12 4904.43 1189.64   4
   8   8 -10-46.4774 260.082   4
   8   8  -8 369.249 350.669   4
   8   8  -6 206.020 186.821   4
   8   8  -4 255.175 201.897   4
   8   8  -2-69.4084 209.319   4
   8   8   0 12754.2 1690.64   4
  -8  -8   2-345.579 377.634   1
   8   8   2 376.515 404.902   4
  -8  -8   4 1958.33 860.154   1
   8   8   4 589.174 344.943   4
  -8  -8   6 434.331 476.340   1
  -8  -8   8 793.660 680.554   1
  -8  -8  10-113.092 481.241   1
   8  -8 -30-84.4197 188.147   3
  -9   0  -1 20120.8 2540.98   1
  -9   0   1 22923.4 2704.35   1
  -9   0  -3 2639.08 860.824   1
  -9   0   3 4028.14 1158.83   1
  -9   0   5 17576.2 2518.42   1
  -9   0   7 47954.2 4360.04   1
  -9   0   9 1164.85 676.732   1
   9   0 -11 10399.6 1552.52   4
  -9   0  11 27296.8 3581.74   1
   0   9 -13 8378.20 1174.77   4
   9   0 -13 4638.53 984.416   4
  -9   0  13 8088.15 1935.85   1
  -9   0  15 3399.80 1370.42   1
   0  -9 -15 2493.70 934.693   2
   9   0 -15 1159.46 574.502   4
   0   9 -15 2428.85 686.402   4
  -9   0  17 6269.07 1882.17   1
   0  -9 -17 3868.66 671.337   3
   9   0 -17 2790.23 827.498   4
   0   9 -17 4183.68 932.279   4
   0  -9 -17 6435.20 1546.09   2
   0  -9 -19 9156.55 1093.64   3
  -9   0  19 10037.2 2343.43   1
   0  -9 -19 11701.5 2196.52   2
   0  -9 -21-174.400 543.503   2
   0  -9 -21 343.882 249.436   3
  -9   0  21-1100.43 1028.20   1
   0  -9 -23 486.813 233.858   3
   9   0 -23 658.727 284.739   3
   0  -9 -25-86.3567 452.609   3
   9   0 -25 1335.78 472.330   3
   0  -9 -27-115.429 164.882   3
   9   0 -27 207.659 261.219   3
   0  -9 -29 256.233 325.035   3
   9   0 -29 0.11736 233.572   3
   0  -9 -31 2642.16 832.699   3
   9   0 -31 854.683 314.619   3
   0  -9 -33 276.539 477.256   3
   9   0 -33 222.073 201.724   3
   9   0 -35 482.907 265.611   3
   9   0 -37 24.1696 134.517   3
   9   0 -39-10.8017 83.4620   3
   9   1 -38 282.149 148.770   3
   9   1 -36-436.012 208.900   3
   9   1 -34 281.436 209.008   3
   9   1 -32 136.714 240.112   3
  -1  -9 -30 1362.05 505.508   3
   9   1 -30 2107.23 537.730   3
  -1  -9 -28-353.189 331.721   3
   9   1 -28 49.7099 231.342   3
  -1  -9 -26 542.030 290.393   3
   9   1 -26 1025.72 310.696   3
  -1  -9 -24 279.757 292.224   3
   9   1 -24 347.394 626.718   4
  -1  -9 -22 20.8036 241.873   3
   9   1 -22 142.271 225.246   4
  -9   1  20 592.445 564.602   1
  -1  -9 -20 1184.11 528.826   3
   1   9 -20 1167.61 434.888   4
   9   1 -20 404.454 423.907   4
  -1  -9 -18 11564.2 1291.73   3
   1   9 -18 9025.09 1395.95   4
   9   1 -18 7119.50 1402.64   4
  -1  -9 -16 1679.06 543.860   3
   9   1 -16 2072.45 782.325   4
   1   9 -16 1616.42 690.484   4
  -9   1  16 1705.15 979.873   1
  -1  -9 -14 2031.52 523.138   3
   9   1 -14 1881.65 761.589   4
  -9   1  14 1952.03 1022.83   1
   1   9 -14 1728.08 595.856   4
   1   9 -12 1390.26 447.069   4
   9   1 -12 694.467 418.243   4
  -9   1  10 706.232 741.849   1
  -9   1   8 5692.16 1562.07   1
  -9   1   6 69636.6 5292.73   1
  -9   1   4 6785.25 1568.72   1
  -9  -1  -4 7846.25 1494.77   1
  -9  -1  -2 5670.71 1382.25   1
  -9   1   2 4791.38 1258.07   1
  -9   1   0 4969.01 1334.21   1
  -9  -1   0 5606.71 1296.91   1
  -9   1  -2 5294.07 1259.14   1
  -9  -1   2 5585.50 1414.71   1
  -9  -1   4 6871.00 1720.75   1
  -9   1  -4 3244.19 975.032   1
  -9  -1   6 77852.7 5586.65   1
  -9  -1   8 5871.28 1553.40   1
  -9  -1  10 1289.74 893.661   1
  -9  -1  12 1901.21 979.332   1
   9  -1 -12 1338.52 644.965   4
  -1   9 -14 2242.58 628.589   4
  -9  -1  14 2149.84 1049.22   1
   1  -9 -14 2463.66 821.432   2
   9  -1 -14 855.778 603.296   4
  -1   9 -16 2461.21 710.259   4
   1  -9 -16 2287.72 832.595   2
  -9  -1  16 1701.19 1026.81   1
   9  -1 -16 1436.90 729.401   4
   1  -9 -18 16171.5 2533.71   2
   1  -9 -18 13700.8 1324.76   3
  -9  -1  18 15478.8 2921.11   1
   1  -9 -20 339.037 335.107   2
   1  -9 -20 576.658 277.537   3
  -9  -1  20 837.613 779.930   1
   9  -1 -20 1771.28 1027.69   4
   1  -9 -22 636.024 262.071   3
   9  -1 -22 811.946 297.227   3
   1  -9 -24 17.5294 256.475   3
   9  -1 -24 292.090 204.050   3
   1  -9 -26 1584.27 547.474   3
   9  -1 -26 635.646 349.534   3
   1  -9 -28 209.082 222.936   3
   9  -1 -28 465.507 266.899   3
   1  -9 -30 89.6278 281.445   3
   9  -1 -30 1588.93 484.137   3
   1  -9 -32 253.983 351.697   3
   9  -1 -32-323.311 226.151   3
   1  -9 -34 697.701 481.669   3
   9  -1 -34 274.541 166.510   3
   9  -1 -36 256.040 237.162   3
   9  -1 -38 206.729 180.087   3
   9   2 -37 153.661 176.202   3
   9   2 -35 307.108 156.589   3
   9   2 -33 133.639 114.820   3
   9   2 -31 398.601 183.544   3
   9   2 -29 69.7453 214.389   3
   9   2 -27 731.153 374.714   3
  -2  -9 -25 121.927 401.959   3
   9   2 -25 318.914 377.965   4
   9   2 -25 780.351 298.597   3
  -2  -9 -23 947.425 520.868   3
   9   2 -23 972.196 607.199   4
  -2  -9 -21-189.366 396.153   3
   9   2 -21-83.7121 310.616   4
   2   9 -21-481.521 529.615   4
  -9   2  19 1315.73 835.534   1
  -2  -9 -19 742.153 270.642   3
   9   2 -19 1087.18 737.580   4
  -2  -9 -17 56.3414 352.946   3
   9   2 -17-327.588 448.388   4
   2   9 -17 236.557 209.277   4
  -9   2  17 997.438 856.050   1
   2   9 -15 8167.73 1284.83   4
   9   2 -15 6178.38 1315.27   4
  -9   2  15 8991.55 2280.58   1
   9   2 -13 2207.65 792.572   4
  -9   2  13 3011.27 1203.24   1
   2   9 -13 2754.18 779.337   4
   2   9 -11 5923.21 1020.27   4
   9   2 -11 3455.17 1004.13   4
  -9   2  11 4858.38 1493.08   1
  -9   2   9 4706.50 1614.42   1
  -9   2   7 9230.98 2100.84   1
  -9   2   5 8424.91 1974.02   1
  -9  -2  -3 14529.1 2131.25   1
  -9   2   3 11274.5 2338.39   1
  -9   2   1 8990.44 2031.57   1
  -9  -2  -1 13578.7 2027.58   1
  -9   2  -1 10902.7 2062.95   1
  -9  -2   1 15357.7 2186.54   1
  -9   2  -3 6839.73 1617.02   1
  -9  -2   3 10024.6 1859.52   1
  -9   2  -5 4161.75 1251.09   1
  -9  -2   5 9678.62 1866.52   1
  -9  -2   7 10040.4 2002.76   1
  -9  -2   9 7091.67 1725.95   1
  -2  -9   9 7718.75 1861.22   1
  -9  -2  11 6447.00 1658.54   1
   9  -2 -11 3621.75 915.991   4
  -2  -9  11 6336.24 1894.13   1
   2  -9 -13 2875.46 1002.56   2
  -9  -2  13 2105.42 1035.61   1
  -2  -9  13 3565.32 1219.96   1
   9  -2 -13 1631.59 709.662   4
   2  -9 -15 13341.5 2176.99   2
  -9  -2  15 11596.4 2547.74   1
  -2  -9  15 16045.7 2728.46   1
   2  -9 -17 131.111 396.607   2
  -9  -2  17 269.031 496.885   1
  -2  -9  17 1114.28 843.106   1
   2  -9 -19 2216.91 947.260   2
   2  -9 -19 2157.07 532.060   3
  -9  -2  19 1530.80 1138.99   1
   2  -9 -21 626.307 375.342   3
   9  -2 -21 595.528 306.807   3
   2  -9 -23 1230.57 394.113   3
   9  -2 -23 1271.73 431.504   3
   2  -9 -25 316.360 256.624   3
   9  -2 -25 635.784 327.655   3
   2  -9 -27 392.754 302.030   3
   9  -2 -27 259.443 213.667   3
   2  -9 -29-161.964 238.990   3
   9  -2 -29 240.534 224.648   3
   2  -9 -31 736.120 434.781   3
   9  -2 -31 620.567 331.556   3
   2  -9 -33-136.314 227.117   3
   9  -2 -33 453.391 303.461   3
   2  -9 -35 214.073 192.589   3
   9  -2 -35-69.2262 118.348   3
   9  -2 -37 260.080 223.586   3
   9  -2 -39 70.3248 94.9031   3
   9   3 -36 153.175 133.933   3
   9   3 -34 448.551 260.395   3
   9   3 -32 73.4243 116.182   3
   9   3 -30 55.1726 174.382   3
   9   3 -28 396.603 223.169   3
   9   3 -26 281.391 582.144   4
   9   3 -26 552.503 280.255   3
   9   3 -24 165.527 305.867   4
   9   3 -22 2439.54 890.599   4
   3   9 -22 3242.84 984.897   4
   9   3 -20 1050.35 561.059   4
   3   9 -20 1354.22 842.711   4
  -9   3  20 1491.00 814.469   1
  -9   3  18 576.194 666.329   1
   9   3 -18 393.835 404.103   4
   9   3 -16 2202.03 834.689   4
  -9   3  16 3110.51 1372.91   1
   3   9 -16 1702.16 632.349   4
  -9   3  14 8700.90 2267.12   1
   9   3 -14 5385.68 1161.12   4
   3   9 -14 6199.11 1190.13   4
  -9   3  12 3558.31 1476.32   1
   9   3 -12 2241.75 890.474   4
   3   9 -12 3426.47 823.601   4
  -9   3  10 15489.3 2946.56   1
   9   3 -10 11564.5 1757.73   4
   3   9 -10 18738.3 1815.99   4
   9   3  -8 2893.34 887.657   4
  -9   3   8 5470.52 1874.83   1
   3   9  -8 4811.27 891.653   4
  -9   3   6 453.353 433.273   1
  -9   3   4 12597.6 2390.69   1
  -9   3   2 17651.0 2949.59   1
  -9  -3  -2 30353.7 3043.50   1
  -9  -3   0 22687.9 2781.02   1
  -9  -3   2 23874.6 2904.43   1
  -3  -9   4 14939.5 2874.53   1
  -9  -3   4 9689.80 1869.21   1
  -9  -3   6 53.4337 316.450   1
  -3  -9   6 95.7741 258.364   1
  -9  -3   8 6448.70 1665.10   1
  -3  -9   8 7424.34 1889.90   1
  -9  -3  10 19741.3 3081.46   1
  -3  -9  10 20172.1 3091.92   1
  -3  -9  12 4694.93 1513.42   1
  -9  -3  12 4630.90 1459.55   1
   3  -9 -14 9123.13 1786.43   2
  -9  -3  14 9703.38 2200.96   1
  -3  -9  14 11328.7 2241.24   1
  -3  -9  16 4307.61 1309.18   1
   3  -9 -16 3863.83 1284.09   2
  -9  -3  16 2874.63 1219.85   1
   3  -9 -18 1143.87 748.648   2
  -3  -9  18 1312.46 972.834   1
  -9  -3  18 1149.98 984.171   1
   9  -3 -18 518.279 210.095   3
  -3  -9  20 3270.26 1273.36   1
   9  -3 -20 1811.94 486.301   3
   3  -9 -22 4920.50 819.966   3
   9  -3 -22 5514.23 844.544   3
   3  -9 -24 651.301 353.853   3
   9  -3 -24 1549.53 480.902   3
   3  -9 -26 299.801 260.292   3
   9  -3 -26 375.251 237.077   3
   3  -9 -28 280.880 276.136   3
   9  -3 -28 371.196 216.394   3
   3  -9 -30-62.9639 200.362   3
   9  -3 -30 266.722 201.976   3
   3  -9 -32-221.770 193.908   3
   9  -3 -32 179.598 178.567   3
   3  -9 -34 202.168 222.824   3
   9  -3 -34 198.853 219.051   3
   3  -9 -36 392.387 313.555   3
   9  -3 -36-55.6928 132.469   3
   9  -3 -38 69.0528 138.339   3
   9   4 -35 332.610 179.801   3
   9   4 -33 333.988 123.582   3
   9   4 -31 321.827 233.811   3
   9   4 -29 142.252 130.446   3
   9   4 -27-277.258 474.682   4
   9   4 -27 2362.80 559.434   3
   9   4 -25-186.909 344.819   4
   9   4 -23 454.918 435.690   4
   4   9 -23 954.225 633.609   4
   4   9 -21 759.269 490.211   4
   9   4 -21 2609.69 838.747   4
   9   4 -19-9.87633 265.782   4
   4   9 -19-435.169 452.218   4
   9   4 -17 444.360 583.969   4
  -9   4  17-205.553 564.359   1
   4   9 -17 310.483 476.888   4
   9   4 -15 8901.87 1625.06   4
   4   9 -15 10642.2 1677.79   4
  -9   4  13 134.601 313.454   1
   4   9 -13 759.692 487.145   4
   9   4 -13 210.294 240.317   4
   9   4 -11 3945.07 1027.03   4
  -9   4  11 4227.65 1720.88   1
   4   9 -11 5420.81 1058.60   4
  -9   4   9 10114.2 2591.60   1
   9   4  -9 6537.06 1315.64   4
   4   9  -9 8699.27 1360.51   4
  -9   4   7 652.716 781.836   1
   9   4  -7 933.045 452.726   4
   4   9  -7 1271.41 523.369   4
   4   9  -5 3758.34 814.234   4
   9   4  -5 3542.40 857.395   4
   4   9  -3 25993.7 1972.83   4
  -9  -4  -1 4321.94 1114.92   1
  -4  -9   1 9170.90 2234.95   1
  -9  -4   1 5638.17 1372.78   1
  -4  -9   3 52871.2 4780.35   1
  -9  -4   3 32986.8 3530.28   1
  -4  -9   5 9097.13 2000.75   1
  -9  -4   5 7406.80 1838.43   1
  -9  -4   7 2214.81 984.903   1
  -4  -9   7 2130.65 911.646   1
  -4  -9   9 20512.5 2986.62   1
  -9  -4   9 16890.8 2809.65   1
  -4  -9  11 5682.38 1706.18   1
  -9  -4  11 6092.26 1698.73   1
  -4  -9  13-146.473 328.324   1
  -9  -4  13 601.858 713.275   1
   9  -4 -13 88.9786 112.851   3
   9  -4 -15 18484.4 1245.45   3
  -4  -9  15 21984.9 3376.21   1
  -9  -4  15 19279.4 3212.63   1
   4  -9 -17 790.203 710.736   2
  -4  -9  17 27.9144 384.191   1
  -9  -4  17 792.301 761.348   1
   9  -4 -17 711.078 304.900   3
   9  -4 -19 897.840 336.813   3
   9  -4 -21 2850.64 566.056   3
   4  -9 -23 2343.94 580.174   3
   9  -4 -23 171.826 437.728   3
   4  -9 -25-193.464 246.940   3
   9  -4 -25 149.390 161.607   3
   4  -9 -27 1142.64 463.164   3
   9  -4 -27 1266.70 397.230   3
   4  -9 -29 39.8027 175.830   3
   9  -4 -29 918.195 492.921   3
   4  -9 -31 183.554 127.850   3
   9  -4 -31-110.994 133.729   3
   4  -9 -33-406.041 190.745   3
   9  -4 -33 437.041 298.474   3
   4  -9 -35-309.617 239.420   3
   9  -4 -35 267.139 291.319   3
   9  -4 -37-86.3989 109.710   3
   9   5 -32-49.9648 155.484   3
   9   5 -30 814.899 292.400   3
   9   5 -28 124.263 291.232   4
   9   5 -28 355.536 200.604   3
   9   5 -26 361.171 195.524   3
   9   5 -26 462.376 504.822   4
   9   5 -24-177.912 201.949   4
   5   9 -24 261.252 526.268   4
   9   5 -22 1480.17 808.376   4
   5   9 -22 1003.62 670.416   4
   9   5 -20 234.817 416.711   4
   5   9 -20 259.061 404.739   4
   9   5 -18 783.069 426.250   4
   5   9 -18 196.879 404.358   4
   9   5 -16 472.164 287.840   4
  -9   5  16 444.497 677.333   1
   5   9 -16 455.707 430.433   4
   9   5 -14 2815.22 918.579   4
  -9   5  14 3068.80 1910.08   1
   5   9 -14 2714.01 899.478   4
   9   5 -12 370.353 298.834   4
  -9   5  12 102.681 594.528   1
   5   9 -12 209.896 246.744   4
  -9   5  10 9421.78 2556.43   1
   9   5 -10 7724.76 1398.13   4
   5   9 -10 10280.8 1522.33   4
   9   5  -8 805.875 478.575   4
   5   9  -8 584.000 401.650   4
   9   5  -6 611.744 408.397   4
   5   9  -6 50.3501 274.667   4
   5   9  -4 1944.07 677.565   4
   9   5  -4 1247.87 531.059   4
   9   5  -2 10231.4 1390.02   4
   5   9  -2 11751.2 1463.40   4
  -9  -5   0 1650.17 771.477   1
   9   5   0-12.8528 339.325   4
  -5  -9   0 1206.18 932.707   1
   5   9   0 1634.00 562.227   4
   9   5   2 8873.48 1226.00   4
   5   9   2 13189.4 1373.71   4
  -5  -9   4 2447.83 1078.70   1
   5   9   4 1570.05 442.625   4
  -9  -5   4 2094.34 890.670   1
  -5  -9   6 297.145 334.002   1
  -9  -5   6 314.213 226.700   1
  -5  -9   8 997.682 674.345   1
  -9  -5   8 949.423 489.793   1
  -5  -9  10 20037.5 3087.50   1
  -9  -5  10 16912.9 2847.36   1
  -9  -5  12 664.277 569.124   1
  -5  -9  12 662.082 555.384   1
  -5  -9  14 8205.47 2016.05   1
  -9  -5  14 6838.55 1849.16   1
  -9  -5  16-108.826 386.271   1
  -5  -9  16 181.840 391.050   1
   9  -5 -16 248.889 153.608   3
   9  -5 -18 77.7970 110.070   3
   9  -5 -20 30.4628 127.158   3
   9  -5 -22 5709.41 800.549   3
   5  -9 -24 126.552 133.056   3
   9  -5 -24 28.8990 157.690   3
   5  -9 -26 256.791 200.078   3
   9  -5 -26-10.9229 196.362   3
   5  -9 -28-534.378 293.945   3
   9  -5 -28 855.850 424.927   3
   5  -9 -30 289.178 164.652   3
   9  -5 -30 326.843 252.808   3
   5  -9 -32-311.261 224.165   3
   9  -5 -32-49.1789 184.099   3
   5  -9 -34 85.5439 136.547   3
   9  -5 -34 116.900 163.573   3
   9  -5 -36 21.9361 102.924   3
   9   6 -29 370.051 177.647   3
   9   6 -27 78.9933 151.525   3
   6   9 -25-755.145 461.866   4
   9   6 -25-111.240 364.001   4
   9   6 -25 414.359 294.239   3
   9   6 -23 34.4278 412.926   4
   6   9 -23 431.994 541.987   4
   9   6 -21 1129.38 634.613   4
   6   9 -21 803.393 519.708   4
   9   6 -19-169.045 307.289   4
   6   9 -19 1800.41 942.930   4
   6   9 -17 89.5183 451.129   4
   9   6 -17 212.633 313.428   4
   9   6 -15 624.633 276.410   4
   6   9 -15 885.165 560.619   4
  -9   6  13-2.74215 378.630   1
   6   9 -13 637.984 422.620   4
   9   6 -13 659.332 247.595   4
   9   6 -11 1203.74 670.336   4
  -9   6  11 1482.61 1322.65   1
   6   9 -11 1986.28 743.838   4
   9   6  -9 1622.79 668.468   4
   6   9  -9 1828.73 683.970   4
   9   6  -7 2285.62 784.477   4
   6   9  -7 2209.03 701.901   4
   9   6  -5 443.065 285.469   4
   6   9  -5 951.460 550.801   4
   9   6  -3 3400.35 850.200   4
   6   9  -3 4545.86 958.352   4
  -6  -9  -1 1097.33 903.214   1
   9   6  -1 1680.55 566.974   4
   6   9  -1 1386.54 505.795   4
   9   6   1 1512.66 541.114   4
  -9  -6   1 1572.50 661.440   1
   6   9   1 1341.06 492.370   4
  -6  -9   1 960.083 555.200   1
  -9  -6   3 5550.84 1398.12   1
   9   6   3 3704.36 835.978   4
   6   9   3 3513.88 830.910   4
  -6  -9   5 1644.57 811.920   1
  -9  -6   5 1797.74 799.975   1
   6   9   5 745.580 235.404   4
  -9  -6   7 4985.02 1528.96   1
  -6  -9   7 7147.31 1823.19   1
  -9  -6   9 4945.82 1557.29   1
  -6  -9   9 5359.48 1534.22   1
  -9  -6  11 2739.04 1228.84   1
  -6  -9  11 2918.77 1318.25   1
  -9  -6  13 345.559 588.727   1
  -6  -9  13 573.586 668.828   1
   9  -6 -21 1550.99 435.280   3
   9  -6 -23 148.900 150.226   3
   9  -6 -25-120.395 140.014   3
   9  -6 -27 73.7453 184.175   3
   6  -9 -29 495.362 199.528   3
   9  -6 -29 186.682 140.615   3
   6  -9 -31-141.474 207.559   3
   9  -6 -31-25.3262 128.286   3
   6  -9 -33 409.269 208.948   3
   9  -6 -33 767.079 308.550   3
   9  -6 -35-174.710 97.8117   3
   9   7 -28 27.0929 185.315   4
   9   7 -26-272.393 379.288   4
   7   9 -26-844.652 443.424   4
   9   7 -26-3.17882 128.748   3
   9   7 -24 409.390 447.788   4
   7   9 -24 155.028 220.484   4
   9   7 -22 222.829 382.646   4
   7   9 -22 259.726 337.809   4
   9   7 -20 114.042 223.148   4
   7   9 -20 2349.15 996.110   4
   9   7 -18 922.522 575.223   4
   7   9 -18 730.948 627.934   4
   9   7 -16 934.980 321.216   4
   7   9 -16 855.400 581.240   4
   9   7 -14 928.793 676.042   4
   7   9 -14 132.753 275.166   4
   9   7 -12 66.4038 386.598   4
   7   9 -12 862.401 559.828   4
   9   7 -10 215.928 231.134   4
   7   9 -10-219.482 310.658   4
   9   7  -8 566.442 425.591   4
   7   9  -8 1468.26 652.910   4
   9   7  -6 6590.20 1332.05   4
   7   9  -6 6775.94 1308.68   4
   9   7  -4 1584.49 617.880   4
   7   9  -4 2073.43 764.154   4
   9   7  -2-270.990 252.814   4
   7   9  -2 50.4271 210.847   4
   9   7   0 1306.48 502.820   4
   7   9   0 1613.04 603.592   4
  -7  -9   2-76.0695 489.454   1
   9   7   2 917.908 517.419   4
   7   9   2 783.596 553.889   4
  -9  -7   2 141.681 243.796   1
  -7  -9   4 5370.47 1489.12   1
  -9  -7   4 4853.14 1505.29   1
   7   9   4 2297.47 665.646   4
  -9  -7   6 16072.4 2741.00   1
  -7  -9   6 15568.2 2925.29   1
  -9  -7   8 3491.82 1296.01   1
  -7  -9   8 2774.38 1195.47   1
  -9  -7  10 339.453 573.816   1
  -7  -9  10 215.565 357.806   1
   9  -7 -26 190.055 217.129   3
   9  -7 -28-70.9893 119.341   3
   9  -7 -30 628.365 305.213   3
   9  -7 -32-93.4919 110.168   3
   9   8 -27-1761.05 554.439   4
   8   9 -27 311.921 242.896   4
   9   8 -25 1277.52 772.787   4
   8   9 -25 1322.38 617.601   4
   9   8 -23 1163.38 720.454   4
   8   9 -21 293.752 293.101   4
   9   8 -21 210.359 265.709   4
   9   8 -19 730.348 558.688   4
   8   9 -19 1120.41 651.218   4
   9   8 -17 144.301 353.785   4
   8   9 -17-634.835 534.247   4
   9   8 -15 180.217 274.751   4
   8   9 -15 959.928 514.537   4
   8   9 -13 862.392 494.973   4
   9   8 -13 995.106 555.391   4
   9   8 -11 1977.00 724.240   4
   8   9 -11 2122.89 696.502   4
   9   8  -9-353.831 410.434   4
   8   9  -9 441.423 469.943   4
   9   8  -7 1390.05 636.672   4
   8   9  -7 2033.07 815.205   4
   9   8  -5 363.807 446.845   4
   8   9  -5 805.824 551.529   4
   9   8  -3 182.269 291.649   4
   8   9  -3 117.845 236.787   4
   9   8  -1 1356.89 607.411   4
   8   9  -1 921.717 545.239   4
   8   9   1 1728.79 597.333   4
   9   8   1 1258.42 531.064   4
   9   8   3 571.449 370.940   4
   8   9   3 600.591 302.306   4
  -9  -8   5 1305.64 712.836   1
  -8  -9   5 2406.95 1018.54   1
   9   9 -26 280.887 154.277   4
   9   9 -24-284.043 371.155   4
   9   9 -22-334.338 320.888   4
   9   9 -20-3.44163 209.423   4
   9   9 -18 345.755 516.743   4
   9   9 -16 186.948 273.127   4
   9   9 -14 57.5027 321.232   4
   9   9 -12-74.5181 236.646   4
   9   9 -10 391.336 401.685   4
   9   9  -8-95.1178 287.443   4
   9   9  -6 1382.45 617.152   4
   9   9  -4 352.465 359.362   4
   9   9  -2-287.521 266.824   4
   9   9   0-136.603 315.305   4
   9   9   2-163.663 278.990   4
   9   9   4-64.5618 221.235   4
 -10   0   0 10262.1 1951.26   1
  10   0  -2 926.925 544.428   4
 -10   0   2 624.335 569.265   1
 -10   0  -2 648.110 559.709   1
  10   0  -4 5005.24 1044.67   4
 -10   0   4 3181.48 1338.01   1
  10   0  -6 1605.99 714.007   4
 -10   0   6 3499.55 1248.38   1
 -10   0   8 308.170 421.163   1
  10   0  -8 806.817 499.785   4
 -10   0  10 2492.61 1130.88   1
   0  10 -10 2318.43 701.381   4
  10   0 -10 438.679 286.364   4
   0  10 -12 13137.3 1641.74   4
 -10   0  12 16659.5 2991.76   1
 -10   0  14 2994.62 1262.68   1
  10   0 -14 1688.96 602.508   4
   0  10 -14 2695.05 772.265   4
  10   0 -16 681.445 552.783   4
 -10   0  16 428.301 739.793   1
   0  10 -16-605.796 463.936   4
   0 -10 -18 237.920 327.184   3
  10   0 -18 20.2709 274.334   4
   0  10 -18 1052.29 544.218   4
   0 -10 -20 749.964 363.655   3
  10   0 -20 621.454 519.932   4
   0 -10 -22-116.491 337.166   3
  10   0 -22 293.542 364.167   4
   0 -10 -24 1273.89 510.167   3
  10   0 -24 2517.96 568.814   3
   0 -10 -26 1091.31 499.323   3
  10   0 -26 923.060 425.048   3
   0 -10 -28 536.540 510.700   3
  10   0 -28 165.472 148.749   3
  10   0 -30 421.305 295.534   3
  10   0 -32 18.5248 139.033   3
  10   0 -34 250.175 205.136   3
  10   0 -36-127.446 177.550   3
  10   1 -37 326.947 173.091   3
  10   1 -35 35.6498 159.298   3
  10   1 -33-237.996 221.785   3
  10   1 -31 154.648 113.526   3
  10   1 -29 417.772 261.835   3
  10   1 -27 837.049 353.884   3
  10   1 -25 2369.80 542.014   3
  10   1 -25 913.584 547.321   4
  10   1 -23 28.3360 245.220   4
  10   1 -21-1220.37 716.567   4
   1  10 -21-1194.45 688.270   4
  10   1 -19 216.126 253.449   4
   1  10 -19 1045.78 618.759   4
 -10   1  17 999.406 888.597   1
  10   1 -17 556.564 392.632   4
   1  10 -17 386.857 255.404   4
 -10   1  15 2141.85 1318.27   1
  10   1 -15 1676.87 697.675   4
   1  10 -15 1931.78 638.574   4
  10   1 -13 1837.57 760.231   4
   1  10 -13 3766.56 913.556   4
 -10   1  13 4539.16 1600.37   1
   1  10 -11 784.266 433.724   4
  10   1 -11 239.810 375.113   4
 -10   1  11 657.931 536.964   1
   1  10  -9 916.248 431.947   4
  10   1  -9 840.215 528.376   4
 -10   1   9 627.094 641.118   1
   1  10  -7 2023.40 631.812   4
  10   1  -7 209.236 423.536   4
 -10   1   7 1483.46 843.186   1
  10   1  -5 1261.16 610.739   4
 -10   1   5 3004.63 1183.26   1
 -10   1   3 6759.42 1684.85   1
  10   1  -3 5039.83 1036.70   4
 -10  -1  -1 2475.00 977.606   1
 -10   1   1 2333.43 911.853   1
 -10  -1   1 2707.32 1060.87   1
  10  -1  -1 789.717 472.763   4
 -10   1  -1 2315.31 880.426   1
  10  -1  -3 3431.74 889.543   4
 -10  -1   3 5693.92 1530.43   1
 -10   1  -3 3424.50 1013.48   1
 -10  -1   5 3288.28 1161.36   1
  10  -1  -5 1384.82 635.071   4
  10  -1  -7 679.548 371.014   4
 -10  -1   7 1339.86 836.843   1
  10  -1  -9 125.343 239.875   4
 -10  -1   9 1461.88 947.964   1
 -10  -1  11 1516.40 848.317   1
  10  -1 -11 701.447 525.050   4
  -1  10 -13 4423.66 956.782   4
 -10  -1  13 6017.15 1683.22   1
  10  -1 -13 2242.77 789.107   4
  -1  10 -15 3012.18 963.461   4
 -10  -1  15 2527.49 1186.68   1
  10  -1 -15 1297.27 702.000   4
  10  -1 -17-14.4295 437.275   4
  -1  10 -17 846.212 496.670   4
  10  -1 -19-34.4260 358.846   4
   1 -10 -21 474.826 343.888   3
  10  -1 -21 785.732 279.407   3
   1 -10 -23 131.239 271.126   3
  10  -1 -23 450.263 310.249   3
   1 -10 -25 1824.71 530.863   3
  10  -1 -25 3201.07 630.941   3
   1 -10 -27 360.149 334.680   3
  10  -1 -27 616.295 353.917   3
   1 -10 -29 380.024 339.660   3
  10  -1 -29 197.241 239.476   3
  10  -1 -31 89.8918 188.452   3
  10  -1 -33 7.92165 183.814   3
  10  -1 -35 20.8855 127.585   3
  10  -1 -37 87.0244 165.315   3
  10   2 -36 96.3526 104.723   3
  10   2 -34 12.3634 93.0991   3
  10   2 -32 498.203 257.719   3
  10   2 -30 39.6220 139.760   3
  10   2 -28 633.685 272.033   3
  10   2 -26-237.182 525.081   4
  10   2 -26-53.1560 168.861   3
  10   2 -24 412.410 389.374   4
  10   2 -22 274.358 430.376   4
   2  10 -22-212.252 247.904   4
  10   2 -20 582.367 390.768   4
   2  10 -20 197.435 245.742   4
  10   2 -18 65.6982 418.740   4
   2  10 -18 556.433 253.635   4
  10   2 -16 2116.94 850.760   4
   2  10 -16 3226.90 903.337   4
 -10   2  16 2922.60 1384.45   1
  10   2 -14 293.320 383.736   4
 -10   2  14 1103.96 1041.04   1
   2  10 -14-166.201 256.820   4
  10   2 -12 2638.65 823.689   4
 -10   2  12 3708.00 1540.26   1
   2  10 -12 4218.81 981.440   4
 -10   2  10 2406.79 1157.01   1
  10   2 -10 643.781 487.802   4
   2  10 -10 2555.68 748.191   4
  10   2  -8 154.498 474.151   4
 -10   2   8 467.851 664.416   1
   2  10  -8 688.996 349.690   4
   2  10  -6 193.238 327.782   4
  10   2  -6 923.509 537.911   4
 -10   2   6 34.1988 503.561   1
   2  10  -4 4775.67 905.415   4
 -10   2   4 4143.92 1452.96   1
  10   2  -4 2688.58 787.152   4
   2  10  -2 456.556 206.894   4
  10   2  -2 890.341 399.917   4
 -10   2   2 1179.38 823.260   1
 -10   2   0 4882.83 1493.60   1
   2  10   0 7561.33 1037.41   4
  10   2   0 3785.98 919.262   4
 -10  -2   0 8103.20 1711.05   1
   2  10   2 1152.38 349.095   4
 -10  -2   2 1010.86 664.595   1
 -10   2  -2 498.621 478.361   1
 -10  -2   4 3737.73 1194.55   1
   2  10   4 5465.14 846.208   4
 -10   2  -4 3971.90 1262.77   1
   2  10   6 641.291 338.027   4
 -10  -2   6 449.537 470.151   1
  10  -2  -6 318.939 355.914   4
   2  10   8 636.618 322.438   4
 -10  -2   8 699.979 633.532   1
  10  -2  -8 250.490 490.562   4
 -10  -2  10 4018.08 1506.41   1
  10  -2 -10 1111.15 671.604   4
 -10  -2  12 6460.57 1758.59   1
 -10  -2  14 594.572 619.848   1
  -2  10 -16 2053.30 692.297   4
 -10  -2  16 3732.62 1545.28   1
  10  -2 -20 1121.05 343.179   3
   2 -10 -22 221.744 281.781   3
  10  -2 -22 707.215 355.882   3
   2 -10 -24 1294.99 457.896   3
  10  -2 -24 1719.84 433.886   3
   2 -10 -26 285.340 412.902   3
  10  -2 -26 244.083 189.221   3
   2 -10 -28 252.227 204.953   3
  10  -2 -28 509.396 248.464   3
   2 -10 -30-54.9731 268.475   3
  10  -2 -30 26.2588 170.065   3
   2 -10 -32-371.148 310.068   3
  10  -2 -32 157.237 164.641   3
  10  -2 -34 23.6278 130.215   3
  10  -2 -36 387.870 233.316   3
  10   3 -35 119.212 185.428   3
  10   3 -33 539.870 210.375   3
  10   3 -31 303.469 187.586   3
  10   3 -29 334.149 227.680   3
  10   3 -27 9296.06 1698.35   4
  10   3 -27 37.6557 131.891   3
  10   3 -25-18.6550 235.517   4
  10   3 -25 473.116 279.586   3
  10   3 -23 266.074 437.616   4
   3  10 -23 657.141 704.063   4
  10   3 -21 1686.75 789.585   4
   3  10 -21 914.258 549.774   4
   3  10 -19 1584.40 769.726   4
  10   3 -19 984.131 623.746   4
  10   3 -17 1048.15 653.237   4
   3  10 -17 3487.64 1140.87   4
 -10   3  15 258.738 554.399   1
   3  10 -15 301.472 522.456   4
  10   3 -15 705.864 552.940   4
  10   3 -13 1496.12 660.592   4
 -10   3  13 1157.80 1115.98   1
   3  10 -13 1757.89 690.427   4
 -10   3  11 96.8964 425.414   1
   3  10 -11 146.240 217.206   4
  10   3 -11-9.28080 235.611   4
 -10   3   9 8130.02 2161.70   1
   3  10  -9 7784.02 1252.13   4
  10   3  -9 4959.79 1222.33   4
  10   3  -7 229.401 444.514   4
 -10   3   7 368.587 635.400   1
   3  10  -7 1093.47 428.977   4
  10   3  -5 1642.97 666.587   4
 -10   3   5 1427.87 1059.48   1
   3  10  -5 1799.30 686.514   4
 -10   3   3 7259.52 2255.58   1
   3  10  -3 9975.55 1261.61   4
  10   3  -3 5407.37 1108.04   4
 -10   3   1 1631.66 1128.28   1
  10   3  -1 2043.40 778.071   4
   3  10  -1 3835.46 756.717   4
 -10  -3   1 3894.14 1199.54   1
  10   3   1 1796.64 627.573   4
 -10   3  -1 1377.60 1052.65   1
   3  10   1 3401.52 708.798   4
 -10   3  -3 5539.92 1667.00   1
   3  10   3 8893.08 1130.18   4
 -10  -3   3 10828.8 2076.40   1
 -10  -3   5 3746.87 1299.29   1
   3  10   5 1697.94 479.214   4
 -10  -3   7 671.473 783.597   1
   3  10   7 566.474 200.708   4
 -10  -3   9 11716.7 2440.64   1
 -10  -3  11 841.412 765.700   1
 -10  -3  13 3200.98 1299.93   1
 -10  -3  15 842.410 731.119   1
  10  -3 -17 1694.87 404.357   3
  10  -3 -19 3188.45 630.141   3
  10  -3 -21 722.663 276.144   3
  10  -3 -23 243.140 201.902   3
   3 -10 -25-305.121 253.216   3
  10  -3 -25 655.340 280.599   3
   3 -10 -27-31.3501 212.249   3
  10  -3 -27-21.4290 126.994   3
   3 -10 -29 238.843 147.640   3
  10  -3 -29 157.918 207.500   3
   3 -10 -31 184.253 171.265   3
  10  -3 -31 463.645 278.975   3
  10  -3 -33-114.334 166.146   3
  10  -3 -35-246.543 181.769   3
  10   4 -34-63.3640 149.941   3
  10   4 -32 11.5431 105.335   3
  10   4 -30 599.049 249.503   3
  10   4 -28 865.619 519.363   4
  10   4 -28 367.797 191.405   3
  10   4 -26 25.4523 235.652   4
  10   4 -26-107.812 192.191   3
  10   4 -24 407.910 432.117   4
   4  10 -24 1266.74 607.444   4
   4  10 -22 1104.83 583.032   4
  10   4 -22-299.941 573.410   4
  10   4 -20-176.061 300.220   4
   4  10 -20 294.694 328.504   4
  10   4 -18 837.906 557.423   4
   4  10 -18 1954.07 825.737   4
   4  10 -16 4223.55 1116.78   4
  10   4 -16 3013.29 1093.52   4
  10   4 -14 1078.24 715.083   4
   4  10 -14 1882.19 829.248   4
 -10   4  14 3520.62 2982.07   1
  10   4 -12 1132.15 579.349   4
 -10   4  12 1010.90 580.619   1
   4  10 -12 1495.30 667.928   4
  10   4 -10 2818.50 894.112   4
 -10   4  10 1202.80 1106.40   1
   4  10 -10 3635.54 908.116   4
  10   4  -8 33.4476 300.643   4
 -10   4   8 872.573 626.298   1
   4  10  -8 1046.59 475.382   4
 -10   4   6 827.644 813.554   1
  10   4  -6 1052.14 648.463   4
   4  10  -6 1362.64 573.953   4
 -10   4   4 5080.22 2124.61   1
  10   4  -4 4649.84 1170.75   4
   4  10  -4 6087.48 1085.29   4
 -10   4   2 1487.94 1152.34   1
  10   4  -2 1459.48 558.440   4
   4  10  -2 2060.15 653.271   4
 -10   4   0 1331.64 1072.19   1
  10   4   0 773.069 480.742   4
   4  10   0 494.511 291.369   4
 -10   4  -2 1162.33 782.504   1
  10   4   2 1271.40 535.622   4
 -10  -4   2 2053.65 799.905   1
   4  10   2 2216.36 581.164   4
   4  10   4 7737.44 1056.33   4
 -10  -4   4 10327.4 2195.74   1
 -10  -4   6 1784.89 927.631   1
   4  10   6 854.069 365.369   4
  -4 -10   8 2088.64 1242.13   1
 -10  -4   8 1076.07 760.745   1
  -4 -10  10 3898.67 1603.79   1
 -10  -4  10 4642.49 1552.87   1
 -10  -4  12 1646.60 985.187   1
  -4 -10  12 2258.12 1172.34   1
 -10  -4  14 3006.36 1363.04   1
  10  -4 -14 1976.55 436.078   3
  10  -4 -16 5286.19 674.053   3
  10  -4 -18 2078.52 434.412   3
  10  -4 -20 740.823 332.688   3
  10  -4 -22 1195.35 401.738   3
  10  -4 -24-45.3550 184.787   3
  10  -4 -26 1040.59 474.157   3
   4 -10 -28 201.550 173.490   3
  10  -4 -28 731.610 352.620   3
   4 -10 -30 921.847 691.585   3
  10  -4 -30 83.2851 230.150   3
   4 -10 -32-325.526 220.945   3
  10  -4 -32-31.4925 144.470   3
  10  -4 -34 203.376 199.299   3
  10   5 -33 119.806 120.183   3
  10   5 -31-68.9624 104.093   3
  10   5 -29 360.156 172.023   3
  10   5 -27-1395.62 625.586   4
  10   5 -27 381.874 238.231   3
  10   5 -25 216.222 354.207   4
   5  10 -25 698.182 517.330   4
  10   5 -25 744.314 376.254   3
   5  10 -23-5.85937 235.106   4
  10   5 -23-967.384 664.955   4
  10   5 -21 384.446 405.698   4
   5  10 -21 959.379 449.034   4
  10   5 -19 656.667 504.055   4
   5  10 -19-1079.26 749.233   4
  10   5 -17 553.385 454.586   4
   5  10 -17 344.088 212.375   4
  10   5 -15-236.424 320.820   4
   5  10 -15 317.402 479.020   4
  10   5 -13-132.425 376.114   4
   5  10 -13 243.651 383.175   4
  10   5 -11 397.945 372.984   4
   5  10 -11 871.755 599.951   4
 -10   5  11 150.100 543.223   1
 -10   5   9 951.686 1090.28   1
  10   5  -9 1843.98 813.856   4
   5  10  -9 1896.39 701.511   4
 -10   5   7-231.109 385.911   1
  10   5  -7 933.639 585.351   4
   5  10  -7 1220.92 563.451   4
  10   5  -5-161.926 400.799   4
 -10   5   5 633.212 544.525   1
   5  10  -5 317.227 289.032   4
  10   5  -3 1376.18 646.924   4
   5  10  -3 1988.35 651.937   4
  10   5  -1 89.8646 212.188   4
   5  10  -1 194.649 344.131   4
  10   5   1 738.702 582.648   4
   5  10   1 59.2895 212.451   4
  10   5   3 1315.27 503.553   4
   5  10   3 2479.28 646.950   4
 -10  -5   5 1180.94 782.844   1
   5  10   5 243.623 277.666   4
  -5 -10   5 1305.58 822.978   1
  -5 -10   7 985.727 864.089   1
 -10  -5   7 873.153 653.041   1
  -5 -10   9 6006.53 1896.21   1
 -10  -5   9 5588.33 1680.83   1
  -5 -10  11 2566.00 1262.69   1
 -10  -5  11 1520.16 935.542   1
  10  -5 -17 752.073 245.886   3
  10  -5 -19 789.349 248.745   3
  10  -5 -21 2570.41 547.767   3
  10  -5 -23-193.278 295.210   3
  10  -5 -25 69.0018 130.453   3
  10  -5 -27 140.915 205.961   3
  10  -5 -29 404.257 242.473   3
  10  -5 -31-195.573 120.799   3
  10  -5 -33-279.531 200.606   3
  10   6 -30 69.7463 113.708   3
  10   6 -28-254.415 389.432   4
  10   6 -28 435.212 192.964   3
  10   6 -26-693.213 379.436   4
   6  10 -26-147.476 190.751   4
  10   6 -26-310.980 218.231   3
  10   6 -24-795.611 664.159   4
   6  10 -24 118.615 173.897   4
   6  10 -22-90.1837 297.803   4
  10   6 -22 288.502 322.256   4
  10   6 -20 441.082 562.965   4
   6  10 -20-298.985 424.558   4
  10   6 -18-240.700 411.835   4
   6  10 -18-170.622 318.795   4
  10   6 -16 155.208 375.689   4
   6  10 -16 951.224 611.272   4
  10   6 -14 25.1488 212.748   4
   6  10 -14 77.1619 210.763   4
  10   6 -12 2317.38 846.531   4
   6  10 -12 2625.35 938.061   4
  10   6 -10-218.346 249.261   4
   6  10 -10 178.973 429.260   4
  10   6  -8 35.9775 255.843   4
   6  10  -8 66.2538 230.172   4
 -10   6   8 251.769 425.148   1
  10   6  -6-168.665 285.175   4
   6  10  -6 304.606 314.404   4
  10   6  -4 259.358 408.686   4
   6  10  -4 279.626 348.745   4
  10   6  -2-197.107 170.729   4
   6  10  -2 209.868 291.105   4
  10   6   0 2894.17 871.245   4
   6  10   0 3328.82 847.370   4
  10   6   2 28.7598 301.022   4
   6  10   2 497.353 414.873   4
  -6 -10   4 1225.71 918.577   1
 -10  -6   4 845.549 537.039   1
   6  10   4-8.52129 184.283   4
 -10  -6   6 416.744 381.636   1
  -6 -10   6 1227.71 972.011   1
   6  10   6-450.138 446.007   4
  -6 -10   8-7.08898 339.774   1
 -10  -6   8-218.128 721.268   1
  10  -6 -22-159.341 149.464   3
  10  -6 -24 182.029 220.372   3
  10  -6 -26-110.859 109.330   3
  10  -6 -28 306.335 234.128   3
  10  -6 -30 153.354 119.661   3
  10  -6 -32 158.136 87.4526   3
  10   7 -27 25.5987 190.433   4
  10   7 -27 291.884 165.180   3
  10   7 -25 401.260 399.929   4
   7  10 -25 948.993 520.560   4
  10   7 -25 367.268 196.441   3
  10   7 -23 220.746 445.256   4
   7  10 -23-1122.41 701.586   4
  10   7 -21-92.4479 263.725   4
   7  10 -21 1546.88 878.702   4
  10   7 -19 125.524 423.457   4
   7  10 -19-38.4556 240.513   4
  10   7 -17-43.2088 281.181   4
   7  10 -17-756.063 600.424   4
  10   7 -15 183.106 388.079   4
   7  10 -15 442.468 400.184   4
  10   7 -13 779.852 609.970   4
   7  10 -13 1037.04 630.507   4
  10   7 -11-12.8804 209.954   4
   7  10 -11-102.199 395.403   4
  10   7  -9 99.4770 237.989   4
   7  10  -9 58.0234 304.615   4
   7  10  -7 710.429 486.355   4
  10   7  -7 711.308 457.041   4
  10   7  -5 724.988 485.551   4
   7  10  -5 410.322 332.057   4
  10   7  -3 292.282 366.358   4
   7  10  -3 614.655 436.269   4
  10   7  -1 1132.63 643.215   4
   7  10  -1 1120.88 537.553   4
  10   7   1 645.708 357.008   4
   7  10   1 267.533 258.033   4
  10   7   3 310.730 385.046   4
   7  10   3 283.394 179.864   4
   7  10   5 1264.22 526.476   4
  10   8 -26-85.4365 219.590   4
   8  10 -26 222.474 230.923   4
  10   8 -24 253.258 294.081   4
   8  10 -24 23.5096 299.672   4
  10   8 -22 119.466 396.621   4
   8  10 -22-75.3783 192.416   4
  10   8 -20 77.8278 298.867   4
   8  10 -20 155.443 199.022   4
  10   8 -18 214.800 267.385   4
   8  10 -18-260.500 306.979   4
  10   8 -16 25.4818 485.849   4
   8  10 -16 139.057 319.342   4
  10   8 -14 172.243 393.729   4
   8  10 -14 127.522 315.010   4
  10   8 -12 963.924 689.497   4
   8  10 -12 1262.64 717.432   4
  10   8 -10 173.031 251.845   4
   8  10 -10 807.549 520.982   4
  10   8  -8 468.475 423.957   4
   8  10  -8 13.9891 290.200   4
  10   8  -6 435.153 345.875   4
   8  10  -6 285.092 340.154   4
  10   8  -4-180.268 281.973   4
   8  10  -4 274.465 503.742   4
  10   8  -2 442.728 404.062   4
   8  10  -2 373.238 411.273   4
  10   8   0 700.432 389.483   4
   8  10   0 1709.74 724.596   4
  10   8   2 490.639 415.835   4
   8  10   2 519.415 427.989   4
   8  10   4 863.882 461.646   4
  10   9 -25 265.907 310.923   4
   9  10 -25-126.674 213.934   4
  10   9 -23 180.797 276.571   4
   9  10 -23-40.7251 253.395   4
  10   9 -21 525.559 446.084   4
   9  10 -21-102.581 351.361   4
   9  10 -19-20.3319 269.739   4
  10   9 -19 155.383 342.075   4
  10   9 -17-497.669 371.125   4
   9  10 -17 290.626 494.446   4
  10   9 -15 195.632 340.928   4
   9  10 -15 376.202 389.492   4
  10   9 -13-53.9359 209.705   4
   9  10 -13-100.868 388.850   4
  10   9 -11-92.7832 190.647   4
   9  10 -11 72.9915 356.550   4
  10   9  -9 338.717 266.046   4
   9  10  -9 170.935 366.923   4
  10   9  -7 273.089 407.353   4
   9  10  -7-117.911 271.610   4
  10   9  -5 225.849 249.675   4
   9  10  -5 337.733 475.475   4
  10   9  -3 607.893 502.791   4
   9  10  -3 1565.79 711.809   4
  10   9  -1 329.685 370.410   4
   9  10  -1 229.014 345.304   4
  10   9   1 84.2604 207.277   4
   9  10   1 190.061 371.708   4
  10   9   3 86.3620 232.811   4
   9  10   3 561.225 343.419   4
  10  10 -24 118.797 172.524   4
  10  10 -22 57.8179 156.499   4
  10  10 -20-192.474 200.236   4
  10  10 -18 492.923 513.799   4
  10  10 -16 53.2910 258.238   4
  10  10 -14 102.320 275.879   4
  10  10 -12 55.2138 358.552   4
  10  10 -10-553.319 369.930   4
  10  10  -8-136.012 181.705   4
  10  10  -6 125.383 233.902   4
  10  10  -4 661.430 490.774   4
  10  10  -2 48.4453 283.474   4
  10  10   0 87.3100 158.600   4
  10  10   2-15.6362 242.731   4
 -11   0   1 330.156 368.112   1
  11   0   1-47.5839 294.696   4
  11   0  -1 400.136 221.532   4
  11   0   3 2549.35 702.988   4
  11   0  -3 2598.49 846.556   4
 -11   0   5 1011.87 748.305   1
  11   0  -5 460.467 416.156   4
   0  11  -7 1330.14 574.087   4
 -11   0   7 1457.92 946.647   1
  11   0  -7 466.958 515.744   4
   0  11  -9 6899.43 1214.76   4
  11   0  -9 2988.99 1029.70   4
 -11   0   9 7844.97 2189.31   1
   0  11 -11 266.828 300.814   4
 -11   0  11 250.979 430.565   1
  11   0 -11 268.410 444.412   4
 -11   0  13 214.471 528.418   1
  11   0 -13 117.615 331.694   4
   0  11 -13 26.0359 184.672   4
  11   0 -15-453.750 475.603   4
  11   0 -17 255.430 361.634   4
   0  11 -17 135.460 283.426   4
  11   0 -19 1408.93 769.527   4
   0  11 -19 1145.84 600.114   4
   0  11 -21 1088.58 650.508   4
  11   0 -23 26.2783 183.159   3
  11   0 -25-147.565 151.504   3
  11   0 -27 30.2336 150.332   3
  11   0 -29 341.828 265.547   3
  11   0 -31 90.0011 137.661   3
  11   0 -33 345.194 208.891   3
  11   0 -35-2.81269 108.318   3
  11   1 -34-239.000 188.202   3
  11   1 -32 61.0952 157.496   3
  11   1 -30 31.8349 152.268   3
  11   1 -28 149.496 181.265   3
  11   1 -26-135.588 154.998   3
  11   1 -24 343.416 245.277   3
  11   1 -22-1881.83 706.339   4
   1  11 -22 617.349 409.845   4
  11   1 -20 488.493 569.401   4
   1  11 -20 709.977 419.039   4
  11   1 -18 796.491 539.249   4
   1  11 -18 317.398 372.477   4
  11   1 -16 188.381 560.384   4
   1  11 -16-1391.28 756.653   4
  11   1 -14-161.668 381.860   4
   1  11 -14 163.533 214.546   4
 -11   1  12 726.838 522.933   1
  11   1 -12 297.011 336.826   4
   1  11 -12 191.124 297.063   4
 -11   1  10 2593.90 1211.26   1
  11   1 -10 1436.65 717.376   4
   1  11 -10 1943.32 593.146   4
   1  11  -8 1523.42 592.206   4
  11   1  -8 924.113 643.442   4
 -11   1   8 2048.04 1054.52   1
   1  11  -6 1532.55 532.735   4
 -11   1   6 1614.15 912.449   1
  11   1  -4 320.965 311.022   4
 -11   1   4 1485.17 804.732   1
   1  11  -2 4062.89 960.932   4
  11   1  -2 2937.74 882.735   4
  11   1   0 914.661 478.353   4
 -11   1   0 1056.40 740.005   1
  11  -1  -2 1564.03 718.678   4
  11   1   2 2973.80 786.475   4
 -11  -1   4 1148.96 797.381   1
  11  -1  -4 398.814 264.224   4
 -11  -1   6 1815.72 960.590   1
  11  -1  -6 612.848 479.514   4
 -11  -1   8 2136.53 1086.64   1
  11  -1  -8 701.159 493.839   4
   1  11  10 2314.02 558.341   4
 -11  -1  10 3195.72 1340.35   1
  11  -1 -10 1247.32 635.213   4
  -1  11 -12 276.449 249.858   4
 -11  -1  12 280.631 225.771   1
  11  -1 -12-234.511 432.060   4
  -1  11 -14-187.119 470.671   4
  11  -1 -14-268.061 481.359   4
  -1  11 -16 712.653 609.950   4
  -1  11 -18-18.8569 196.277   4
  11  -1 -22 1573.32 451.186   3
  11  -1 -24 466.815 255.768   3
  11  -1 -26 70.8155 187.295   3
  11  -1 -28 276.819 260.634   3
  11  -1 -30 29.7920 141.633   3
  11  -1 -32 17.6484 109.517   3
  11  -1 -34-86.2995 168.845   3
  11   2 -35-10.1221 112.537   3
  11   2 -33 199.841 174.786   3
  11   2 -31 50.5017 121.883   3
  11   2 -29 195.089 226.319   3
  11   2 -27 275.010 209.894   3
  11   2 -25 145.903 386.888   4
  11   2 -25-114.084 208.260   3
  11   2 -23-656.706 529.984   4
   2  11 -23-594.324 562.732   4
  11   2 -21 104.861 359.140   4
   2  11 -21 985.014 695.983   4
  11   2 -19 79.4279 293.353   4
   2  11 -19 598.951 481.871   4
  11   2 -17 514.771 368.586   4
   2  11 -17-79.1974 399.790   4
  11   2 -15 304.769 235.508   4
   2  11 -15 1300.39 634.103   4
  11   2 -13 696.715 466.916   4
   2  11 -13 1546.56 612.330   4
  11   2 -11 236.523 282.760   4
 -11   2  11-131.828 358.725   1
   2  11 -11-37.1597 254.744   4
  11   2  -9 974.139 629.892   4
 -11   2   9 2206.33 1057.80   1
   2  11  -9 1330.20 506.131   4
 -11   2   7 469.118 629.980   1
   2  11  -7 1293.22 544.450   4
  11   2  -7 229.203 488.726   4
  11   2  -5-290.537 308.096   4
 -11   2   5 150.207 209.501   1
   2  11  -5 394.695 335.821   4
   2  11  -3 2961.38 769.141   4
  11   2  -3 2023.04 764.839   4
 -11   2   3 1793.53 993.271   1
   2  11  -1 1163.41 508.455   4
  11   2  -1 816.128 493.180   4
 -11   2   1 695.197 639.616   1
   2  11   1 1136.31 459.841   4
  11   2   1 1162.85 490.274   4
 -11   2  -1 1431.44 855.552   1
   2  11   3 2877.60 745.098   4
  11   2   3 1749.86 698.933   4
   2  11   5 860.927 413.892   4
 -11  -2   5 935.893 485.247   1
   2  11   7 990.103 433.718   4
 -11  -2   7 1236.72 824.741   1
   2  11   9 1480.49 435.560   4
 -11  -2   9 2520.37 1224.02   1
 -11  -2  11-167.746 673.838   1
  -2  11 -13 262.408 298.992   4
  -2  11 -15 1420.26 504.180   4
  -2  11 -17 496.364 469.286   4
  11  -2 -19-174.882 275.425   3
  11  -2 -21 1498.01 448.036   3
  11  -2 -23 331.909 240.932   3
  11  -2 -25 341.453 281.743   3
  11  -2 -27-1.91212 201.236   3
  11  -2 -29 263.075 273.403   3
  11  -2 -31 431.700 217.924   3
  11  -2 -33-156.239 156.618   3
  11  -2 -35 271.544 170.190   3
  11   3 -34 4.65062 131.295   3
  11   3 -32-46.3714 130.389   3
  11   3 -30 433.199 208.680   3
  11   3 -28 222.515 214.470   3
  11   3 -26 74.4498 125.493   3
  11   3 -26 117.864 298.985   4
  11   3 -24 42.0475 266.178   4
   3  11 -24 465.259 436.124   4
  11   3 -22 856.108 741.046   4
   3  11 -22-93.5428 427.973   4
  11   3 -20-90.9805 367.888   4
   3  11 -20-422.812 499.121   4
  11   3 -18 1135.95 575.703   4
   3  11 -18 1420.10 625.655   4
  11   3 -16-37.6578 237.364   4
   3  11 -16 782.851 581.034   4
  11   3 -14 1069.15 663.739   4
   3  11 -14 883.604 443.762   4
  11   3 -12 68.2448 373.333   4
   3  11 -12 741.516 392.165   4
  11   3 -10 953.081 644.188   4
 -11   3  10 580.686 665.552   1
   3  11 -10 850.127 506.096   4
  11   3  -8-246.994 380.054   4
 -11   3   8 124.905 540.267   1
   3  11  -8 62.0441 239.755   4
  11   3  -6 751.348 612.441   4
 -11   3   6 1885.09 1286.51   1
   3  11  -6 2099.29 666.327   4
  11   3  -4 300.989 393.942   4
 -11   3   4-156.218 230.964   1
   3  11  -4-29.6577 175.822   4
  11   3  -2 367.589 438.126   4
 -11   3   2 919.045 532.608   1
 -11   3   0-183.386 450.895   1
   3  11   0 17.6014 151.449   4
  11   3   2 381.533 282.779   4
 -11   3  -2 291.641 212.593   1
   3  11   2 458.837 380.916   4
 -11  -3   4 235.012 184.551   1
   3  11   4 78.8713 190.100   4
 -11  -3   6 4472.55 1569.51   1
   3  11   6 2543.20 599.264   4
 -11  -3   8-359.744 236.136   1
   3  11   8 384.717 270.424   4
 -11  -3  10 203.218 454.203   1
  -3  11 -14 457.520 397.114   4
  -3  11 -16 725.087 479.152   4
  11  -3 -16 681.161 296.041   3
  11  -3 -18 3223.39 546.197   3
  11  -3 -20 24.4108 153.038   3
  11  -3 -22 175.057 218.868   3
  11  -3 -24 120.070 268.585   3
  11  -3 -26 88.2755 146.690   3
  11  -3 -28 372.399 293.602   3
  11  -3 -30 212.000 186.455   3
  11  -3 -32 274.339 163.686   3
  11  -3 -34 185.054 103.409   3
  11   4 -33-120.758 110.460   3
  11   4 -31 183.999 137.208   3
  11   4 -29 100.975 85.2191   3
  11   4 -27-213.835 327.298   4
  11   4 -27 540.850 278.630   3
  11   4 -25-2265.33 926.176   4
  11   4 -25 852.994 332.436   3
  11   4 -23 1150.06 747.167   4
   4  11 -23-116.968 221.626   4
   4  11 -21 5.61882 309.464   4
  11   4 -21-320.850 440.651   4
  11   4 -19 223.258 428.516   4
   4  11 -19 335.909 487.526   4
  11   4 -17 800.387 772.300   4
   4  11 -17 844.396 547.767   4
  11   4 -15 414.832 533.449   4
   4  11 -15-27.5986 338.960   4
  11   4 -13 1532.10 767.750   4
   4  11 -13 1974.56 780.582   4
  11   4 -11 38.4912 292.972   4
   4  11 -11-81.4960 288.605   4
  11   4  -9-196.906 223.855   4
   4  11  -9 2.19096 317.196   4
  11   4  -7 654.359 427.042   4
 -11   4   7 592.522 792.014   1
   4  11  -7 1077.97 577.657   4
  11   4  -5 654.818 484.904   4
 -11   4   5 550.600 644.352   1
   4  11  -5 831.312 548.165   4
  11   4  -3 554.394 572.885   4
 -11   4   3-174.549 423.689   1
   4  11  -3 298.805 421.453   4
  11   4  -1 1105.08 490.416   4
 -11   4   1 251.521 599.355   1
   4  11  -1 654.073 525.087   4
  11   4   1 709.798 492.926   4
 -11   4  -1 559.074 634.894   1
   4  11   1 739.812 445.273   4
  11   4   3 560.312 392.765   4
   4  11   3 598.113 359.366   4
 -11  -4   5 2565.01 1206.67   1
   4  11   5 704.399 375.610   4
 -11  -4   7 1654.08 985.838   1
   4  11   7 1059.39 514.418   4
  11  -4 -15 1734.87 397.184   3
  11  -4 -17 1965.82 433.231   3
  11  -4 -19 117.331 185.068   3
  11  -4 -21-125.332 100.281   3
  11  -4 -23 141.777 170.791   3
  11  -4 -25 440.181 295.254   3
  11  -4 -27 140.626 111.771   3
  11  -4 -29-60.8501 137.170   3
  11  -4 -31-91.0384 117.651   3
  11  -4 -33-182.232 164.467   3
  11   5 -30 260.667 149.964   3
  11   5 -28 417.079 318.268   4
  11   5 -28 196.327 155.043   3
  11   5 -26 79.4359 251.491   4
  11   5 -26 26.4548 119.903   3
  11   5 -24 239.179 550.386   4
   5  11 -24-2243.74 676.779   4
  11   5 -22 450.701 308.321   4
   5  11 -22 657.496 446.100   4
  11   5 -20-74.3151 349.544   4
   5  11 -20-1387.96 848.424   4
  11   5 -18 8.37789 355.891   4
   5  11 -18-23.7134 322.970   4
  11   5 -16 481.445 420.907   4
   5  11 -16 1420.35 718.891   4
  11   5 -14-126.650 261.956   4
   5  11 -14 625.790 474.995   4
  11   5 -12 1486.71 852.136   4
   5  11 -12 1972.20 747.139   4
  11   5 -10-80.7457 350.069   4
   5  11 -10 106.649 179.774   4
  11   5  -8 160.303 416.793   4
   5  11  -8 456.971 443.230   4
  11   5  -6 2612.19 893.257   4
   5  11  -6 3167.12 894.408   4
  11   5  -4-10.8885 383.519   4
 -11   5   4 590.172 728.231   1
   5  11  -4 104.048 307.956   4
  11   5  -2-124.526 232.155   4
 -11   5   2 433.713 273.562   1
   5  11  -2 164.942 245.607   4
  11   5   0 592.464 437.840   4
 -11   5   0 1114.27 1154.08   1
   5  11   0 592.050 402.317   4
  11   5   2-165.968 330.899   4
 -11   5  -2-203.435 536.693   1
   5  11   2 246.243 300.031   4
   5  11   4 256.300 245.680   4
   5  11   6 2714.43 697.301   4
  11  -5 -20 494.946 274.062   3
  11  -5 -22 35.3724 154.561   3
  11  -5 -24 279.458 154.812   3
  11  -5 -26 90.7042 169.409   3
  11  -5 -28 161.303 118.974   3
  11  -5 -30 80.0928 160.845   3
  11   6 -29 393.705 194.291   3
  11   6 -27-191.192 291.909   4
  11   6 -27 62.1553 117.401   3
  11   6 -25 435.186 367.089   4
   6  11 -25 150.348 276.451   4
  11   6 -25 21.2413 82.8371   3
  11   6 -23 1.04710 192.145   4
   6  11 -23 802.991 488.817   4
  11   6 -21-148.265 399.787   4
   6  11 -21 1056.85 630.524   4
  11   6 -19 96.0064 429.094   4
   6  11 -19 399.033 459.321   4
  11   6 -17 244.205 369.529   4
   6  11 -17 441.635 519.776   4
  11   6 -15 194.119 453.809   4
   6  11 -15 388.271 419.209   4
  11   6 -13 104.369 351.087   4
   6  11 -13 1406.52 667.204   4
  11   6 -11-129.362 290.332   4
   6  11 -11 251.745 202.521   4
  11   6  -9 780.876 526.937   4
   6  11  -9 0.23546 306.217   4
  11   6  -7 627.251 459.946   4
   6  11  -7 772.033 559.289   4
  11   6  -5 210.583 324.426   4
   6  11  -5 44.5874 333.755   4
  11   6  -3 502.571 420.833   4
   6  11  -3 468.801 371.876   4
  11   6  -1 139.429 317.364   4
   6  11  -1 1468.67 636.261   4
  11   6   1 1075.73 530.521   4
   6  11   1 859.365 446.533   4
  11   6   3-52.9381 300.098   4
   6  11   3-170.728 263.083   4
   6  11   5 992.374 415.581   4
  11   7 -26-42.4582 170.898   4
   7  11 -26-262.613 274.250   4
  11   7 -26-85.9797 66.5422   3
  11   7 -24-38.6261 232.465   4
   7  11 -24 77.1327 263.402   4
  11   7 -24 223.667 153.231   3
  11   7 -22 46.3990 217.039   4
   7  11 -22 245.196 441.126   4
  11   7 -20 65.1594 246.690   4
   7  11 -20 52.2563 205.624   4
  11   7 -18-332.034 327.996   4
   7  11 -18-29.4109 246.241   4
  11   7 -16-59.8627 265.760   4
   7  11 -16-183.374 302.188   4
  11   7 -14 244.947 300.706   4
   7  11 -14 98.4397 287.891   4
  11   7 -12 608.937 414.953   4
   7  11 -12-323.240 379.706   4
  11   7 -10-284.826 290.733   4
   7  11 -10 263.016 350.848   4
  11   7  -8 198.817 270.033   4
   7  11  -8 162.500 348.644   4
  11   7  -6 665.320 454.801   4
   7  11  -6 604.570 498.379   4
  11   7  -4-2160.26 673.926   4
   7  11  -4-175.140 324.850   4
  11   7  -2-128.081 270.218   4
   7  11  -2 646.657 482.970   4
  11   7   0 22.2938 207.301   4
   7  11   0 1030.16 517.434   4
  11   7   2-328.875 221.200   4
   7  11   2 256.420 341.263   4
   7  11   4 85.2487 270.398   4
  11   8 -25 102.100 223.109   4
   8  11 -25 125.035 226.317   4
  11   8 -23 198.827 268.397   4
   8  11 -23 3.01819 185.926   4
  11   8 -23 251.445 121.231   3
  11   8 -21 231.594 389.420   4
   8  11 -21-536.164 350.857   4
  11   8 -19 7.14183 203.032   4
   8  11 -19-137.629 180.204   4
  11   8 -17 216.056 240.955   4
   8  11 -17 1.90021 265.742   4
  11   8 -15 199.122 359.281   4
   8  11 -15 7.18811 188.694   4
  11   8 -13 89.4261 234.965   4
   8  11 -13 18.6305 244.564   4
  11   8 -11-45.2774 214.814   4
   8  11 -11 162.491 258.158   4
  11   8  -9 268.508 361.114   4
   8  11  -9 876.222 472.400   4
  11   8  -7 22.4332 273.312   4
   8  11  -7 194.732 260.434   4
  11   8  -5 635.794 499.357   4
   8  11  -5 474.356 482.340   4
  11   8  -3-28.7952 159.890   4
   8  11  -3 318.012 301.382   4
  11   8  -1 36.5802 221.002   4
   8  11  -1 523.708 449.717   4
  11   8   1-241.916 326.520   4
   8  11   1 444.978 338.905   4
   8  11   3 87.6333 233.151   4
   9  11 -24-191.308 267.252   4
  11   9 -24-230.924 218.049   4
  11   9 -22 27.3738 180.687   4
   9  11 -22 15.0035 167.572   4
  11   9 -20 183.514 283.422   4
   9  11 -20 48.1048 265.407   4
  11   9 -18 158.921 316.246   4
   9  11 -18 181.975 293.507   4
  11   9 -16-95.2099 287.709   4
   9  11 -16-163.315 230.466   4
  11   9 -14-123.696 324.571   4
   9  11 -14-381.959 315.972   4
  11   9 -12 310.499 451.797   4
   9  11 -12-47.0349 317.391   4
  11   9 -10 111.878 294.858   4
   9  11 -10 166.093 184.803   4
  11   9  -8 275.885 437.109   4
   9  11  -8 88.9603 251.871   4
  11   9  -6 145.412 350.051   4
   9  11  -6 173.512 307.258   4
  11   9  -4 167.384 188.274   4
   9  11  -4 350.468 409.991   4
  11   9  -2-162.284 347.035   4
   9  11  -2 254.774 305.398   4
  11   9   0 293.566 378.359   4
   9  11   0 394.746 375.821   4
  11   9   2 56.0863 217.668   4
   9  11   2 380.575 272.447   4
  11  10 -21 347.472 295.266   4
  10  11 -21 215.061 238.471   4
  11  10 -19 8.02631 258.257   4
  10  11 -19 108.907 235.266   4
  11  10 -17 260.962 312.303   4
  10  11 -17-94.7981 274.830   4
  11  10 -15 199.272 381.952   4
  10  11 -15 0.16551 202.458   4
  11  10 -13 167.719 337.627   4
  10  11 -13 177.192 351.220   4
  11  10 -11-11.2774 229.195   4
  10  11 -11-210.475 226.926   4
  11  10  -9 123.762 157.005   4
  10  11  -9 2109.95 655.698   4
  11  10  -7 85.4864 353.956   4
  10  11  -7 161.217 252.785   4
  11  10  -5 441.681 305.416   4
  10  11  -5-1096.57 448.512   4
  11  10  -3 79.0908 204.474   4
  10  11  -3 312.380 311.889   4
  11  10  -1 50.7628 169.791   4
  10  11  -1 148.984 164.630   4
  11  10   1-53.1385 136.331   4
  10  11   1 181.773 181.969   4
  11  11 -20 192.128 193.701   4
  11  11 -18 195.897 237.483   4
  11  11 -16-187.675 251.446   4
  11  11 -14-143.471 218.732   4
  11  11 -12 24.8433 147.073   4
  11  11 -10 321.146 226.591   4
  11  11  -8 101.639 239.891   4
  11  11  -6 193.536 267.892   4
  11  11  -4-99.2754 243.471   4
  11  11  -2 49.5895 156.975   4
  11  11   0 145.517 309.796   4
  12   0  -2-222.285 353.437   4
   0  12  -4 7687.49 1313.58   4
 -12   0   4 7385.07 1907.19   1
   0  12  -6 291.763 294.122   4
  12   0  -6 105.072 329.895   4
   0  12  -8 2963.63 788.648   4
  12   0  -8 1034.08 710.696   4
   0  12 -10 681.906 453.683   4
  12   0 -10 318.348 310.559   4
   0  12  12-5.66838 159.868   4
  12   0 -12-276.564 328.485   4
   0  12 -12-116.630 224.641   4
  12   0 -14 95.1185 451.893   4
   0  12 -14 1417.72 714.254   4
  12   0 -16 1026.49 656.145   4
   0  12 -16 1728.94 734.298   4
   0  12 -18 523.971 434.738   4
   0  12 -20-773.135 400.371   4
  12   0 -22 305.251 278.638   3
  12   0 -24 45.0536 136.321   3
  12   0 -26 384.449 165.501   3
  12   0 -28 483.198 217.046   3
  12   0 -30 176.772 212.277   3
  12   0 -32-101.805 142.571   3
  12   1 -33-140.569 128.576   3
  12   1 -31 117.437 145.497   3
  12   1 -29-54.0100 131.470   3
  12   1 -27 135.040 139.868   3
  12   1 -25 162.157 249.345   3
  12   1 -23 338.931 224.434   3
   1  12 -21-389.143 325.064   4
  12   1 -19-185.960 402.879   4
   1  12 -19 92.3040 332.061   4
  12   1 -17 513.724 382.356   4
   1  12 -17 270.499 373.203   4
  12   1 -15 1429.87 683.672   4
   1  12 -15 2147.50 748.149   4
  12   1 -13 189.717 336.685   4
   1  12 -13 261.963 312.197   4
  12   1 -11 198.513 352.800   4
   1  12 -11 758.409 376.056   4
  12   1  -9 549.351 599.571   4
   1  12  -9 2233.67 737.276   4
  12   1  -7 282.036 326.119   4
   1  12  -7 924.712 473.679   4
   1  12  -5 951.377 580.250   4
 -12   1   5 1848.57 991.624   1
  12   1  -5 479.936 453.187   4
   1  12  -3 4381.14 987.014   4
 -12   1   3 4697.52 1525.08   1
  12   1  -3 1721.27 754.453   4
   1  12  -1 1108.06 585.332   4
  12   1  -1 437.691 360.626   4
   1  12   1 712.994 388.229   4
  12   1   1-6.56973 202.402   4
   1  12   3 4163.71 954.490   4
  12   1   3 1946.77 752.374   4
   1  12   5 1411.81 590.583   4
 -12  -1   5 1910.08 1073.09   1
   1  12   7 858.202 362.650   4
   1  12   9 1598.51 578.643   4
  -1  12  -9 1495.38 593.093   4
   1  12  11 278.447 383.673   4
  -1  12 -11 1211.92 602.974   4
  -1  12 -13 1316.68 672.399   4
  -1  12 -15 1430.78 644.391   4
  -1  12 -17 348.094 324.125   4
  -1  12 -19-366.423 234.357   4
  12  -1 -19 9.98333 160.828   3
  12  -1 -21 540.580 258.403   3
  12  -1 -23 294.964 149.131   3
  12  -1 -25 23.0653 153.532   3
  12  -1 -27 277.189 168.600   3
  12  -1 -29 65.4923 166.119   3
  12  -1 -31-56.7445 111.509   3
  12  -1 -33-172.428 139.237   3
  12   2 -32-190.078 151.353   3
  12   2 -30 280.811 159.209   3
  12   2 -28 89.7249 186.015   3
  12   2 -26-182.886 185.204   3
  12   2 -24 547.766 260.747   3
  12   2 -22 201.001 344.291   4
   2  12 -22-14.2369 210.623   4
  12   2 -20 0.24309 269.625   4
   2  12 -20-27.3102 460.947   4
  12   2 -18 233.694 490.035   4
   2  12 -18 366.032 339.446   4
  12   2 -16 889.864 654.736   4
   2  12 -16 2558.74 906.474   4
  12   2 -14 29.9380 449.832   4
   2  12 -14 372.801 350.602   4
  12   2 -12 1005.19 664.958   4
   2  12 -12 1207.72 540.835   4
  12   2 -10 1427.16 727.264   4
   2  12 -10 2097.23 719.633   4
  12   2  -8-186.947 270.622   4
   2  12  -8 260.466 305.389   4
  12   2  -6 1906.50 756.119   4
   2  12  -6 3391.28 954.343   4
  12   2  -4 323.258 424.092   4
   2  12  -4 963.926 529.089   4
  12   2  -2 1584.05 750.964   4
 -12   2   2 1185.83 658.143   1
   2  12  -2 2216.64 750.268   4
  12   2   0 1030.01 469.910   4
   2  12   0 1906.02 689.043   4
  12   2   2 2173.06 797.751   4
   2  12   2 2359.03 743.800   4
   2  12   4 1408.47 567.573   4
   2  12   6 2426.12 676.339   4
   2  12   8-22.0158 131.095   4
  -2  12 -10 2702.98 802.333   4
   2  12  10 2082.12 633.514   4
  -2  12 -12 2124.74 768.702   4
  -2  12 -14 856.813 500.776   4
  -2  12 -16 672.918 445.654   4
  12  -2 -18 311.687 245.136   3
  -2  12 -18 462.331 313.320   4
  12  -2 -20 241.984 188.300   3
  12  -2 -24 390.078 254.202   3
  12  -2 -26 187.725 194.525   3
  12  -2 -28 167.791 135.975   3
  12  -2 -30-213.843 165.233   3
  12  -2 -32-66.5436 145.027   3
  12   3 -31 457.760 238.068   3
  12   3 -29-279.598 165.930   3
  12   3 -27-43.7496 110.305   3
  12   3 -25 211.017 166.519   3
  12   3 -23-661.188 411.727   4
   3  12 -23 832.794 530.798   4
  12   3 -21 302.605 322.808   4
   3  12 -21 510.235 391.140   4
  12   3 -19 547.584 438.410   4
   3  12 -19 387.486 410.432   4
  12   3 -17 24.9997 423.687   4
   3  12 -17 1268.00 767.913   4
  12   3 -15 333.137 367.946   4
   3  12 -15 136.367 319.349   4
  12   3 -13 750.537 606.869   4
   3  12 -13 1477.20 640.847   4
  12   3 -11 270.306 255.508   4
   3  12 -11 795.932 511.861   4
  12   3  -9 703.506 527.670   4
   3  12  -9 1058.45 547.531   4
  12   3  -7 877.377 604.582   4
   3  12  -7 638.955 416.729   4
  12   3  -5 467.904 421.877   4
   3  12  -5 1038.53 521.159   4
  12   3  -3 301.249 434.976   4
   3  12  -3 434.955 402.849   4
  12   3  -1 460.842 412.724   4
   3  12  -1 1626.38 595.850   4
  12   3   1 1092.72 599.294   4
   3  12   1 2057.67 692.719   4
  12   3   3-456.081 446.218   4
   3  12   3 478.916 320.001   4
   3  12   5 832.180 465.743   4
   3  12   7 1156.03 518.758   4
   3  12   9 185.205 133.368   4
  -3  12 -13 1167.04 563.786   4
  -3  12 -15 218.148 349.896   4
  12  -3 -15 921.281 321.683   3
  12  -3 -17 87.9836 153.258   3
  -3  12 -17 109.348 331.087   4
  12  -3 -19 271.264 202.997   3
  12  -3 -21 26.9313 156.110   3
  12  -3 -23-145.012 103.379   3
  12  -3 -25 74.4764 104.674   3
  12  -3 -27-155.037 121.477   3
  12  -3 -29 169.736 145.729   3
  12  -3 -31-26.6726 135.942   3
  12   4 -30 305.351 137.196   3
  12   4 -28-34.0445 114.914   3
  12   4 -26-151.719 167.046   3
  12   4 -24 167.619 328.240   4
   4  12 -24 50.3905 203.696   4
  12   4 -24 861.292 325.579   3
  12   4 -22-143.499 367.170   4
   4  12 -22-2269.19 678.124   4
  12   4 -20 413.829 544.112   4
   4  12 -20-1875.97 651.602   4
  12   4 -18-54.0954 249.520   4
   4  12 -18-116.826 410.724   4
  12   4 -16 141.828 332.131   4
   4  12 -16 47.9240 369.050   4
  12   4 -14-194.592 393.368   4
   4  12 -14-317.604 333.006   4
  12   4 -12 1687.20 888.973   4
   4  12 -12 3317.65 994.588   4
  12   4 -10 0.23451 280.613   4
   4  12 -10-430.522 350.834   4
  12   4  -8 384.993 378.303   4
   4  12  -8 483.808 350.978   4
  12   4  -6-125.100 280.239   4
   4  12  -6 226.910 400.607   4
  12   4  -4 89.6875 232.876   4
   4  12  -4 355.830 359.764   4
  12   4  -2-61.9939 203.237   4
   4  12  -2-119.076 237.264   4
   4  12   0 4223.13 1022.18   4
  12   4   0 3296.98 918.340   4
  12   4   2 194.706 216.583   4
   4  12   2 188.803 151.921   4
   4  12   4-141.348 228.727   4
   4  12   6 202.666 185.266   4
   4  12   8 385.656 368.273   4
  -4  12 -14 386.713 360.455   4
  -4  12 -16 50.8775 354.896   4
  12  -4 -16-268.998 217.202   3
  12  -4 -18 21.4472 201.051   3
  12  -4 -20 96.2498 101.554   3
  12  -4 -22 381.554 270.099   3
  12  -4 -24 776.014 289.939   3
  12  -4 -26 60.8724 90.1905   3
  12  -4 -28 305.003 164.641   3
  12  -4 -30 211.827 136.204   3
  12   5 -29 55.0036 62.3292   3
  12   5 -27 54.6455 87.9650   3
  12   5 -25 68.4986 178.083   4
   5  12 -25 272.928 317.330   4
  12   5 -25 223.178 157.793   3
  12   5 -23-22.5681 167.704   4
   5  12 -23 166.301 249.276   4
  12   5 -21 119.133 342.216   4
   5  12 -21 428.963 487.937   4
  12   5 -19 19.0010 356.316   4
   5  12 -19-0.44059 323.249   4
  12   5 -17-128.546 355.308   4
   5  12 -17 151.995 198.070   4
  12   5 -15 194.722 367.467   4
   5  12 -15-31.6221 313.408   4
  12   5 -13 664.639 520.219   4
   5  12 -13 456.498 548.350   4
  12   5 -11 610.650 471.475   4
   5  12 -11 1348.80 753.209   4
  12   5  -9 3.61305 227.562   4
   5  12  -9 52.1070 201.574   4
  12   5  -7 792.983 574.262   4
   5  12  -7 1100.04 642.016   4
  12   5  -5 931.968 607.575   4
   5  12  -5 609.839 514.236   4
  12   5  -3 595.315 412.250   4
   5  12  -3 56.9556 277.058   4
  12   5  -1 535.150 428.654   4
   5  12  -1 621.484 448.226   4
  12   5   1 295.521 401.215   4
   5  12   1 253.306 356.749   4
   5  12   3 488.809 466.739   4
   5  12   5 279.588 305.457   4
   5  12   7 591.118 283.206   4
  -5  12 -15 120.708 342.945   4
  12  -5 -25 224.293 145.571   3
  12  -5 -27-56.5108 81.6364   3
  12   6 -26-311.587 254.272   4
  12   6 -26 324.746 152.388   3
  12   6 -24 44.0182 159.096   4
   6  12 -24-131.860 240.300   4
  12   6 -24 78.1840 106.113   3
  12   6 -22 409.389 403.338   4
   6  12 -22 141.091 199.961   4
  12   6 -20 335.007 453.623   4
   6  12 -20 480.682 424.006   4
  12   6 -18 419.643 475.892   4
   6  12 -18-30.5008 335.430   4
  12   6 -16 551.845 449.384   4
   6  12 -16-326.052 222.976   4
  12   6 -14 611.886 523.528   4
   6  12 -14-329.699 409.158   4
  12   6 -12 551.139 588.370   4
   6  12 -12 565.020 543.584   4
  12   6 -10 110.486 288.752   4
   6  12 -10 520.731 523.161   4
  12   6  -8 135.143 203.939   4
   6  12  -8 37.8045 290.566   4
  12   6  -6 450.642 252.179   4
   6  12  -6 368.974 426.639   4
  12   6  -4 1182.99 689.330   4
   6  12  -4 521.437 420.734   4
  12   6  -2 836.467 520.324   4
   6  12  -2 455.016 476.950   4
  12   6   0 556.749 385.982   4
   6  12   0-146.873 450.982   4
  12   6   2 61.4450 219.416   4
   6  12   2 1192.40 575.742   4
   6  12   4 219.787 163.115   4
   6  12   6 408.238 378.703   4
  12   7 -25 308.304 254.868   4
   7  12 -25-78.8725 174.836   4
  12   7 -25-9.61550 94.4680   3
  12   7 -23 185.641 275.489   4
   7  12 -23 267.392 311.289   4
  12   7 -23 109.961 77.1809   3
  12   7 -21 72.8967 195.768   4
   7  12 -21 220.318 309.250   4
  12   7 -19 549.892 384.459   4
   7  12 -19 4.47145 182.467   4
  12   7 -17 176.746 278.878   4
   7  12 -17 186.009 252.312   4
  12   7 -15-43.7491 205.793   4
   7  12 -15-128.295 304.394   4
  12   7 -13-309.863 252.682   4
   7  12 -13 282.114 300.232   4
  12   7 -11 6.82260 284.676   4
   7  12 -11 637.279 478.444   4
  12   7  -9 4.09609 413.337   4
   7  12  -9 336.707 409.208   4
  12   7  -7-107.235 304.650   4
   7  12  -7-295.022 465.220   4
  12   7  -5 104.582 215.190   4
   7  12  -5 521.671 512.848   4
  12   7  -3 609.470 455.562   4
   7  12  -3 206.141 324.893   4
  12   7  -1 488.203 362.529   4
   7  12  -1 319.677 340.375   4
  12   7   1 3.21576 157.529   4
   7  12   1 453.133 494.581   4
   7  12   3 246.610 176.499   4
   7  12   5 398.443 516.010   4
  12   8 -24-154.544 204.809   4
  12   8 -22 170.322 223.419   4
   8  12 -22-185.937 219.089   4
  12   8 -22-12.1769 78.8180   3
  12   8 -20 133.815 233.712   4
   8  12 -20 123.655 243.088   4
  12   8 -18-133.150 285.683   4
   8  12 -18-3.94482 195.836   4
  12   8 -16 105.549 220.204   4
   8  12 -16-24.2146 178.977   4
  12   8 -14-80.4984 288.377   4
   8  12 -14-62.5807 276.917   4
  12   8 -12-130.669 263.381   4
   8  12 -12-403.623 353.073   4
  12   8 -10-9.97962 172.265   4
   8  12 -10-152.382 219.106   4
  12   8  -8 558.094 384.899   4
   8  12  -8 394.512 437.823   4
  12   8  -6-1686.14 871.090   4
   8  12  -6 0.19070 227.556   4
  12   8  -4-80.2956 286.467   4
   8  12  -4 727.113 554.475   4
  12   8  -2 295.688 314.957   4
   8  12  -2 494.887 477.602   4
  12   8   0 619.815 354.766   4
   8  12   0-413.262 401.152   4
   8  12   2 483.869 334.024   4
   8  12   4 516.553 461.817   4
  12   9 -21-42.0036 162.914   4
   9  12 -21 63.8717 163.254   4
  12   9 -19-91.4770 149.854   4
   9  12 -19 240.432 205.856   4
  12   9 -19 357.971 136.022   3
  12   9 -17 252.468 201.555   4
   9  12 -17-11.0458 140.318   4
  12   9 -15-10.5190 205.176   4
   9  12 -15 235.701 305.821   4
  12   9 -13-144.433 229.526   4
   9  12 -13 26.7157 172.524   4
  12   9 -11 367.287 363.991   4
   9  12 -11-150.062 305.472   4
  12   9  -9-143.658 274.984   4
   9  12  -9-365.889 342.598   4
  12   9  -7-226.771 241.769   4
   9  12  -7-77.0052 230.394   4
  12   9  -5-340.191 318.059   4
   9  12  -5 114.093 249.201   4
  12   9  -3 485.728 425.970   4
   9  12  -3 605.183 463.948   4
  12   9  -1 131.613 436.893   4
   9  12  -1 111.772 230.425   4
  12   9   1-166.496 197.195   4
   9  12   1-194.782 274.576   4
   9  12   3 418.795 313.571   4
  12  10 -20 66.6517 230.950   4
  12  10 -18 46.5326 172.451   4
  10  12 -18 249.442 189.401   4
  12  10 -16-142.003 141.770   4
  10  12 -16-166.328 203.850   4
  12  10 -14 132.750 188.468   4
  10  12 -14-205.503 279.501   4
  12  10 -12-127.967 252.220   4
  10  12 -12-79.8722 206.767   4
  12  10 -10 2.08150 248.709   4
  10  12 -10 47.4641 210.979   4
  12  10  -8-21.8926 171.156   4
  10  12  -8 166.340 285.898   4
  12  10  -6 202.596 196.028   4
  10  12  -6-324.024 305.240   4
  12  10  -4-94.3223 147.761   4
  10  12  -4-212.192 275.349   4
  12  10  -2-82.8546 284.718   4
  10  12  -2-274.186 301.505   4
  12  10   0-463.029 284.910   4
  10  12   0 420.003 342.578   4
  12  11 -15 198.044 193.844   4
  11  12 -15-421.785 272.231   4
  12  11 -13-17.9997 153.410   4
  11  12 -13 537.501 296.405   4
  12  11 -11-120.977 150.509   4
  11  12 -11 15.7447 120.219   4
  12  11  -9 5.87020 170.134   4
  11  12  -9-19.3508 115.106   4
  12  11  -7-55.8172 191.047   4
  11  12  -7 467.444 283.852   4
  12  11  -5 246.508 271.859   4
  11  12  -5 20.8171 160.602   4
  12  11  -3 112.938 166.027   4
  11  12  -3 377.295 220.027   4
  12  11  -1-337.166 187.854   4
  11  12  -1-84.1672 122.281   4
   0  13  -1 366.795 361.526   4
   0  13   1-53.1977 198.356   4
   0  13  -3 1840.34 694.481   4
   0  13   3 1322.19 609.612   4
   0  13  -5 375.880 354.220   4
   0  13   5-897.445 466.319   4
   0  13   7 285.371 346.545   4
   0  13  -7-74.9197 213.139   4
   0  13   9 1102.75 496.691   4
   0  13  -9 1686.80 625.918   4
   0  13  11 406.266 362.599   4
   0  13 -11 339.396 446.589   4
   0  13 -13 490.212 337.265   4
   0  13 -15 1559.46 658.085   4
   0  13 -17 541.731 480.869   4
   0  13 -19 445.842 247.783   4
   0  13 -21 142.166 233.392   4
  13   0 -21 557.651 289.248   3
  13   0 -23 409.872 234.448   3
  13   0 -25-130.411 155.505   3
  13   0 -27 444.640 214.959   3
  13   0 -29 98.7393 89.3820   3
  13   1 -30-283.058 158.078   3
  13   1 -28 64.6909 134.931   3
  13   1 -26 73.9158 94.9764   3
  13   1 -24-70.8822 112.922   3
   1  13 -22-91.1396 241.940   4
  13   1 -22 623.336 262.564   3
   1  13 -20-283.557 221.265   4
   1  13 -18-11.1180 157.442   4
   1  13 -16 1728.34 746.586   4
  13   1 -14 28.9525 207.889   4
   1  13 -14 258.661 235.082   4
  -1  13  12 368.960 340.320   4
  13   1 -12 371.788 341.390   4
   1  13 -12 642.325 465.501   4
  13   1 -10 942.995 603.876   4
   1  13 -10 1282.32 628.481   4
  13   1  -8 786.152 512.795   4
   1  13  -8 917.172 539.770   4
  13   1  -6-174.118 198.559   4
   1  13  -6 204.464 338.430   4
  13   1  -4-1041.82 490.878   4
   1  13  -4 698.778 500.917   4
  13   1  -2 870.277 635.595   4
   1  13  -2 883.484 506.378   4
   1  13   0 702.765 476.160   4
   1  13   2 775.636 507.642   4
   1  13   4-519.747 507.991   4
  -1  13  -4 766.157 443.883   4
   1  13   6 226.544 291.929   4
  -1  13  -6 260.496 402.712   4
  -1  13  -8 1115.29 616.928   4
   1  13   8 495.493 400.886   4
   1  13  10 730.509 461.979   4
  -1  13 -10 1357.09 545.470   4
  -1  13 -12 303.041 338.993   4
  -1  13 -14 259.681 246.329   4
  -1  13 -16 363.259 308.925   4
  -1  13 -18 114.968 228.067   4
  13  -1 -18 149.452 167.724   3
  -1  13 -20 469.006 371.530   4
  13  -1 -20 249.781 181.391   3
  13  -1 -22 534.040 303.157   3
  13  -1 -24 3.22225 143.124   3
  13  -1 -26-74.4530 106.762   3
  13  -1 -28 29.1133 89.7419   3
  13  -1 -30 68.0499 110.854   3
  13   2 -29 95.5483 148.531   3
  13   2 -27 1.81379 125.688   3
  13   2 -25-41.0708 94.2622   3
  13   2 -23-145.690 166.401   3
   2  13 -21 291.982 318.081   4
  13   2 -19 0.21369 285.085   4
   2  13 -19-2143.36 667.178   4
  13   2 -17 416.585 424.317   4
   2  13 -17 1258.63 674.889   4
  13   2 -15 45.1980 261.232   4
   2  13 -15 107.317 398.401   4
  13   2 -13 200.416 272.813   4
   2  13 -13 390.430 461.247   4
  13   2 -11 260.291 329.218   4
   2  13 -11 783.574 458.968   4
  13   2  -9-10.3496 200.105   4
   2  13  -9 963.879 588.507   4
  13   2  -7 445.696 453.559   4
   2  13  -7 689.763 600.177   4
  13   2  -5 847.334 547.430   4
   2  13  -5 817.920 493.504   4
  13   2  -3 153.282 239.788   4
   2  13  -3 1313.01 645.922   4
  13   2  -1 78.1229 314.558   4
   2  13  -1 1196.10 620.175   4
  13   2   1-78.4840 200.731   4
   2  13   1 690.352 383.186   4
   2  13   3-353.256 389.131   4
   2  13   5 551.093 424.983   4
  -2  13  -7 1755.41 616.823   4
   2  13   7 1113.92 488.947   4
  -2  13  -9 1066.81 487.372   4
   2  13   9 159.349 291.218   4
  -2  13 -11 567.395 487.886   4
  -2  13 -13 399.294 293.053   4
  13  -2 -15 1038.36 336.548   3
  -2  13 -15 93.7468 224.063   4
  13  -2 -17 224.363 170.981   3
  -2  13 -17 300.439 313.789   4
  13  -2 -19 293.566 178.437   3
  -2  13 -19 255.250 279.762   4
  13  -2 -21 125.510 93.9403   3
  13  -2 -23 211.479 149.607   3
  13  -2 -25-131.965 83.0326   3
  13  -2 -27 121.330 87.2148   3
  13  -2 -29 288.184 129.110   3
  13   3 -28 51.4160 121.156   3
  13   3 -26-20.1223 113.244   3
  13   3 -24-153.756 83.6286   3
   3  13 -22 14.5179 241.383   4
  13   3 -22-36.7667 113.337   3
  13   3 -20-334.166 434.966   4
   3  13 -20 50.7540 238.401   4
  13   3 -18 317.480 371.797   4
   3  13 -18-26.8525 264.679   4
  13   3 -16 50.6675 269.766   4
   3  13 -16 729.691 481.092   4
  13   3 -14 179.378 387.861   4
   3  13 -14 247.500 273.397   4
  13   3 -12 546.995 380.506   4
   3  13 -12 591.509 467.444   4
  13   3 -10 1.10773 262.975   4
   3  13 -10-61.8989 283.860   4
  13   3  -8 653.375 587.522   4
   3  13  -8 849.041 548.055   4
  13   3  -6 1132.79 574.657   4
   3  13  -6 1819.89 706.440   4
  13   3  -4 274.004 313.851   4
   3  13  -4 696.929 493.866   4
  13   3  -2-17.5100 200.233   4
   3  13  -2 456.087 404.697   4
  13   3   0 273.315 384.772   4
   3  13   0 700.716 451.432   4
  13   3   2 179.390 343.945   4
   3  13   2-734.016 372.020   4
   3  13   4 685.760 388.509   4
   3  13   6 849.339 409.851   4
   3  13   8 490.334 411.463   4
  -3  13 -10 79.1715 250.903   4
  -3  13 -12 424.199 366.820   4
  13  -3 -14 92.3673 126.452   3
  -3  13 -14 138.214 247.673   4
  13  -3 -16 392.310 161.722   3
  -3  13 -16 106.756 236.683   4
  13  -3 -18 686.004 268.551   3
  -3  13 -18 826.055 361.819   4
  13  -3 -20 27.3675 143.836   3
  13  -3 -22-109.919 89.9410   3
  13  -3 -24 290.449 191.512   3
  13  -3 -26 152.142 113.349   3
  13  -3 -28-172.162 103.590   3
  13   4 -27 149.610 125.460   3
  13   4 -25 339.508 156.555   3
   4  13 -23 367.657 298.240   4
  13   4 -23 303.145 146.553   3
  13   4 -21-26.7888 223.998   4
   4  13 -21-893.744 413.536   4
  13   4 -19 162.202 352.633   4
   4  13 -19 455.070 393.896   4
  13   4 -17-613.677 390.883   4
   4  13 -17-429.227 341.402   4
  13   4 -15 284.162 399.275   4
   4  13 -15 253.328 350.276   4
  13   4 -13 475.523 530.304   4
   4  13 -13 118.735 331.156   4
  13   4 -11 329.704 309.236   4
   4  13 -11 210.198 242.982   4
  13   4  -9 205.796 299.896   4
   4  13  -9-0.21734 195.299   4
  13   4  -7 222.682 336.002   4
   4  13  -7 351.089 415.710   4
  13   4  -5 92.2759 269.734   4
   4  13  -5 0.20408 184.683   4
  13   4  -3 658.388 471.486   4
   4  13  -3 240.934 191.745   4
  13   4  -1 169.959 338.400   4
   4  13  -1 729.369 487.849   4
  13   4   1-123.495 267.530   4
   4  13   1 325.769 265.480   4
   4  13   3 406.064 394.609   4
   4  13   5 456.450 298.244   4
   4  13   7 909.132 518.539   4
  -4  13 -11 1150.29 537.802   4
  -4  13 -13 335.588 224.497   4
  -4  13 -15 346.557 338.822   4
  -4  13 -17 461.953 279.101   4
  13  -4 -21 365.560 213.520   3
  13  -4 -23 261.351 157.363   3
  13  -4 -25 628.425 219.909   3
  13   5 -26 15.9052 105.155   3
   5  13 -24 73.6420 169.652   4
  13   5 -24-83.2663 114.019   3
  13   5 -22-87.4528 201.824   4
   5  13 -22-11.5355 214.663   4
  13   5 -22 195.907 116.544   3
  13   5 -20-243.230 240.096   4
   5  13 -20 31.4286 309.007   4
  13   5 -18 643.325 444.385   4
   5  13 -18 299.617 343.675   4
  13   5 -16-165.888 375.891   4
   5  13 -16-52.0159 245.072   4
  13   5 -14 143.311 303.986   4
   5  13 -14-36.8263 253.836   4
  13   5 -12-308.777 345.689   4
   5  13 -12 266.436 302.305   4
  13   5 -10 0.20360 283.113   4
   5  13 -10-0.21740 260.071   4
  13   5  -8-168.472 357.205   4
   5  13  -8 75.2877 208.879   4
  13   5  -6 585.209 437.981   4
   5  13  -6 179.905 443.638   4
  13   5  -4 161.149 317.218   4
   5  13  -4 394.790 412.245   4
  13   5  -2-424.597 282.276   4
   5  13  -2 61.4147 304.422   4
  13   5   0 181.942 370.274   4
   5  13   0-20.0069 148.412   4
   5  13   2 180.818 360.766   4
   5  13   4 72.1072 194.523   4
   5  13   6 234.275 316.154   4
  -5  13 -12 390.367 405.944   4
  -5  13 -14-20.8225 232.136   4
  -5  13 -16 73.0546 207.378   4
  13   6 -25 329.673 124.913   3
  13   6 -23 137.587 248.803   4
   6  13 -23 376.605 289.142   4
  13   6 -23 153.734 115.307   3
  13   6 -21 310.974 341.412   4
   6  13 -21-145.632 330.986   4
  13   6 -19-121.575 266.116   4
   6  13 -19 198.608 334.676   4
  13   6 -17-150.949 289.878   4
   6  13 -17 175.370 260.895   4
  13   6 -15 166.425 263.482   4
   6  13 -15 360.946 374.017   4
  13   6 -13 152.425 332.818   4
   6  13 -13-98.2066 308.168   4
  13   6 -11-139.127 375.233   4
   6  13 -11 376.136 411.144   4
  13   6  -9-344.624 298.415   4
   6  13  -9 242.634 288.640   4
  13   6  -7 401.505 272.668   4
   6  13  -7 55.2859 288.869   4
  13   6  -5 621.766 425.110   4
   6  13  -5 186.591 361.648   4
  13   6  -3 180.715 217.442   4
   6  13  -3 53.1411 343.072   4
  13   6  -1-189.418 268.871   4
   6  13  -1-8.58800 155.800   4
  13   6   1-77.9190 187.500   4
   6  13   1 131.889 248.800   4
   6  13   3 330.626 315.175   4
   6  13   5 651.016 349.881   4
  -6  13 -15-68.5724 154.217   4
   7  13 -22 68.2718 122.796   4
  13   7 -22 297.909 107.158   3
  13   7 -20 292.491 323.036   4
   7  13 -20 5.64711 202.355   4
  13   7 -18 22.0452 200.060   4
   7  13 -18 0.30551 223.523   4
  13   7 -16-164.295 265.325   4
   7  13 -16-154.996 215.816   4
  13   7 -14 28.6904 154.892   4
   7  13 -14 98.3639 273.395   4
  13   7 -12 122.935 162.064   4
   7  13 -12 167.506 228.610   4
  13   7 -10-895.920 413.116   4
   7  13 -10-32.1592 224.163   4
  13   7  -8-167.046 196.695   4
   7  13  -8 139.574 228.089   4
  13   7  -6 273.411 215.946   4
   7  13  -6 71.7713 239.024   4
  13   7  -4 71.7292 235.764   4
   7  13  -4 1606.10 745.251   4
  13   7  -2-136.415 284.215   4
   7  13  -2-1273.88 664.767   4
  13   7   0-41.6295 227.432   4
   7  13   0 161.229 209.959   4
   7  13   2 97.4130 256.434   4
   7  13   4 112.681 218.386   4
  -7  13 -12 28.7127 175.177   4
  13   8 -21 96.5507 181.935   4
   8  13 -21-75.4211 178.578   4
  13   8 -19-156.405 251.553   4
   8  13 -19 14.1150 135.702   4
  13   8 -19 336.369 134.853   3
  13   8 -17 150.751 273.274   4
   8  13 -17 200.862 240.429   4
  13   8 -15-140.744 242.027   4
   8  13 -15-70.5023 192.746   4
  13   8 -13-198.848 227.559   4
   8  13 -13-23.9699 157.645   4
  13   8 -11-55.5211 157.820   4
   8  13 -11 128.779 158.807   4
  13   8  -9-193.447 155.100   4
   8  13  -9-181.317 223.600   4
  13   8  -7 92.1337 193.787   4
   8  13  -7 110.213 284.908   4
  13   8  -5 97.7313 236.381   4
   8  13  -5 109.628 217.180   4
  13   8  -3 245.525 331.300   4
   8  13  -3 145.886 206.850   4
  13   8  -1 177.860 174.623   4
   8  13  -1 108.402 173.669   4
   8  13   1-338.904 318.347   4
   8  13   3-229.843 210.154   4
  13   9 -18 178.232 228.030   4
   9  13 -18 261.310 235.726   4
  13   9 -16-126.138 255.226   4
   9  13 -16-109.648 233.206   4
  13   9 -14 14.4569 164.539   4
   9  13 -14 191.184 216.479   4
  13   9 -12 135.302 219.609   4
   9  13 -12-23.5899 142.158   4
  13   9 -10 339.689 315.941   4
   9  13 -10 180.546 265.532   4
  13   9  -8-570.953 340.938   4
   9  13  -8-197.789 172.965   4
  13   9  -6 66.1008 156.954   4
   9  13  -6 79.1302 220.687   4
  13   9  -4-58.6834 132.595   4
   9  13  -4 90.3203 189.544   4
  13   9  -2 40.9483 136.435   4
   9  13  -2-43.1127 225.696   4
   9  13   0-216.279 166.114   4
   9  13   2 258.278 182.243   4
  13  10 -15-186.879 201.718   4
  10  13 -15-116.524 114.536   4
  13  10 -13 32.5163 122.015   4
  10  13 -13-130.568 159.076   4
  13  10 -11 138.016 113.969   4
  10  13 -11-130.439 158.796   4
  13  10  -9-176.443 145.461   4
  10  13  -9 95.2010 142.331   4
  13  10  -7 114.075 129.559   4
  10  13  -7 294.144 266.865   4
  13  10  -5-250.778 215.602   4
  10  13  -5 198.227 250.023   4
  13  10  -3 294.412 228.017   4
  10  13  -3-218.537 192.528   4
  10  13  -1-24.4224 109.306   4
   0  14   0 228.494 167.918   4
   0  14   2 98.8723 265.932   4
   0  14  -2-334.092 279.526   4
   0  14   4 760.465 525.571   4
   0  14  -4 600.444 416.349   4
   0  14   6 182.527 332.630   4
   0  14  -6 217.147 396.075   4
   0  14  -8 411.231 307.649   4
   0  14   8-149.209 259.786   4
   0  14 -10-208.998 167.881   4
   0  14  10 226.345 281.515   4
   0  14 -12-48.9258 316.449   4
   0  14 -14-89.4482 232.817   4
   0  14 -16-90.5300 175.280   4
   0  14 -18-106.781 189.682   4
  14   0 -18 304.409 182.754   3
   0  14 -20 136.598 291.873   4
  14   0 -20-69.1654 105.941   3
  14   0 -22 235.295 148.817   3
  14   0 -24 28.4160 102.091   3
  14   0 -26-13.8868 97.8917   3
  14   1 -27-145.348 98.6066   3
  14   1 -25-47.7773 78.3927   3
  14   1 -23-96.4761 105.782   3
   1  14 -21-232.746 197.426   4
  14   1 -21 307.936 182.037   3
   1  14 -19-16.3066 283.472   4
  14   1 -19 92.6703 105.186   3
   1  14 -17 80.1393 161.252   4
   1  14 -15 69.8416 177.990   4
   1  14 -13 157.824 366.063   4
  -1  14  11 232.168 272.934   4
   1  14 -11 150.366 217.552   4
  -1  14   9 162.743 221.997   4
   1  14  -9 233.982 232.120   4
  -1  14   7 287.307 369.344   4
   1  14  -7-63.7667 183.046   4
  -1  14   5-201.578 206.580   4
   1  14  -5-96.6937 196.116   4
  -1  14   3 433.313 382.535   4
   1  14  -3 143.924 282.283   4
  -1  14   1-68.8838 240.300   4
   1  14  -1 145.015 149.262   4
  -1  14  -1 198.266 293.249   4
   1  14   1 347.285 296.216   4
  -1  14  -3-2.55472 155.319   4
   1  14   3-42.5859 281.337   4
  -1  14  -5 23.7687 221.459   4
   1  14   5 17.8297 169.764   4
   1  14   7 62.8064 237.763   4
  -1  14  -7-284.434 270.232   4
   1  14   9-33.2744 125.943   4
  -1  14  -9 456.950 444.109   4
  -1  14 -11 273.503 331.809   4
  -1  14 -13 379.290 373.149   4
  -1  14 -15 713.495 388.846   4
  14  -1 -15 37.8234 116.299   3
  -1  14 -17 230.765 234.500   4
  14  -1 -17 114.692 169.788   3
  -1  14 -19 161.427 254.114   4
  14  -1 -19 223.264 166.448   3
  14  -1 -21 368.254 190.907   3
  14  -1 -23 145.333 110.530   3
  14  -1 -25-146.976 119.307   3
  14   2 -26-31.3431 111.393   3
  14   2 -24 229.622 148.071   3
   2  14 -22 374.842 345.853   4
  14   2 -22-95.7659 112.039   3
   2  14 -20-213.838 221.825   4
  14   2 -20 58.7354 99.1390   3
   2  14 -18 394.195 382.311   4
   2  14 -16-293.119 322.983   4
   2  14 -14-100.365 170.786   4
  -2  14  12 178.417 187.785   4
   2  14 -12 436.215 377.959   4
  -2  14  10 39.8413 139.565   4
  14   2 -10 133.289 282.818   4
   2  14 -10 368.422 368.932   4
  14   2  -8-206.451 290.418   4
   2  14  -8 44.0786 243.967   4
  14   2  -6 5.18006 256.652   4
   2  14  -6 150.400 370.227   4
   2  14  -4 11.8442 155.600   4
   2  14  -2 214.032 311.710   4
  -2  14   0 752.521 474.043   4
   2  14   0 554.268 310.236   4
  -2  14  -2 197.128 232.815   4
   2  14   2 259.072 264.014   4
  -2  14  -4 335.279 196.803   4
   2  14   4 329.514 310.556   4
  -2  14  -6 280.512 347.601   4
   2  14   6 30.6937 328.231   4
  -2  14  -8-86.3782 305.728   4
   2  14   8 194.234 187.687   4
  -2  14 -10 29.6420 222.139   4
  14  -2 -12 375.609 194.112   3
  -2  14 -12 728.457 396.633   4
  14  -2 -14-27.8451 95.3407   3
  -2  14 -14 807.912 500.512   4
  14  -2 -16 298.459 176.247   3
  -2  14 -16 328.449 333.509   4
  14  -2 -18 344.982 199.218   3
  -2  14 -18 493.466 234.296   4
  14  -2 -20 183.693 136.443   3
  14  -2 -22-70.0291 90.0422   3
  14  -2 -24 201.222 118.505   3
  14   3 -25 191.755 166.930   3
  14   3 -23-127.785 147.213   3
   3  14 -21 145.784 239.213   4
  14   3 -21-33.0678 95.7457   3
   3  14 -19 2.99150 206.032   4
   3  14 -17 481.226 376.383   4
  14   3 -15-334.881 287.509   4
   3  14 -15-94.6586 240.350   4
  -3  14  13 146.734 153.842   4
  14   3 -13 110.939 281.821   4
   3  14 -13 304.736 433.992   4
  14   3 -11 419.939 402.744   4
   3  14 -11 284.106 341.737   4
  14   3  -9-219.299 209.911   4
   3  14  -9 152.468 226.193   4
  14   3  -7 304.439 164.394   4
   3  14  -7 169.434 199.557   4
  14   3  -5 317.447 474.412   4
   3  14  -5 190.642 321.513   4
  14   3  -3-150.768 290.202   4
   3  14  -3 739.065 393.666   4
  14   3  -1 303.736 350.766   4
   3  14  -1 200.157 285.228   4
   3  14   1 332.430 318.075   4
   3  14   3 183.610 237.020   4
  -3  14  -5-11.7041 212.304   4
   3  14   5 107.037 280.690   4
  -3  14  -7-68.7735 147.897   4
   3  14   7 351.435 332.280   4
  -3  14  -9 248.390 247.935   4
  -3  14 -11 320.930 392.388   4
  -3  14 -13 429.093 321.267   4
  -3  14 -15 143.624 238.277   4
  -3  14 -17 427.066 262.154   4
  14  -3 -19-163.209 86.8731   3
  14  -3 -21 392.487 158.551   3
  14  -3 -23-16.4359 76.6565   3
  14   4 -24 138.621 116.893   3
   4  14 -22-60.5342 163.165   4
  14   4 -22 2.44389 77.0112   3
   4  14 -20-519.674 291.302   4
  14   4 -20-9.84472 111.279   3
  14   4 -18 9.85863 138.395   4
   4  14 -18 250.744 388.550   4
  14   4 -16 492.660 315.112   4
   4  14 -16-204.960 288.425   4
  14   4 -14 16.5886 306.618   4
   4  14 -14 259.806 334.046   4
  14   4 -12-37.5294 302.163   4
   4  14 -12 355.941 471.194   4
  14   4 -10 127.080 172.321   4
   4  14 -10 0.19715 206.879   4
  14   4  -8 637.469 363.521   4
   4  14  -8 317.918 420.985   4
  14   4  -6-1136.73 702.359   4
   4  14  -6-67.0796 184.469   4
  14   4  -4 269.964 178.656   4
   4  14  -4-69.7706 150.155   4
  14   4  -2 38.8614 329.875   4
   4  14  -2-17.6277 206.995   4
  14   4   0 331.545 233.103   4
   4  14   0-605.163 456.969   4
   4  14   2 20.0731 227.236   4
   4  14   4-60.5185 155.901   4
   4  14   6 132.093 185.591   4
  -4  14  -8 92.6214 219.394   4
  -4  14 -10 382.614 317.020   4
  -4  14 -12-44.5393 160.359   4
  -4  14 -14 49.6420 133.898   4
  -4  14 -16 141.774 206.029   4
  14   5 -23 157.505 116.720   3
   5  14 -21 49.0137 116.975   4
  14   5 -21-69.2272 76.3806   3
  14   5 -19-113.187 208.687   4
   5  14 -19-5.66553 152.666   4
  14   5 -17 99.4004 285.700   4
   5  14 -17 54.7960 280.304   4
  14   5 -15-46.5260 179.684   4
   5  14 -15 333.506 366.092   4
  14   5 -13-149.127 300.541   4
   5  14 -13 94.0634 160.588   4
  14   5 -11-89.0890 260.286   4
   5  14 -11-41.8826 205.664   4
  14   5  -9-124.448 237.620   4
   5  14  -9 36.6075 370.795   4
  14   5  -7 134.279 156.736   4
   5  14  -7-13.1021 184.278   4
  14   5  -5 29.7972 211.237   4
   5  14  -5 197.436 256.135   4
  14   5  -3 240.130 331.882   4
   5  14  -3-378.095 360.639   4
  14   5  -1 200.342 212.380   4
   5  14  -1-1210.78 726.905   4
   5  14   1 64.8245 245.553   4
   5  14   3-38.3166 168.212   4
   5  14   5 340.235 271.039   4
  -5  14  -9-345.758 254.605   4
  -5  14 -11-65.1586 175.757   4
  -5  14 -13 110.728 175.638   4
  -5  14 -15 213.845 158.100   4
  14   6 -22-94.6673 88.7911   3
   6  14 -20 42.2346 215.612   4
  14   6 -20 98.6799 105.376   3
  14   6 -18-40.9547 139.080   4
   6  14 -18 97.6774 147.851   4
  14   6 -16-112.241 153.194   4
   6  14 -16 191.791 302.856   4
  14   6 -14-210.164 215.390   4
   6  14 -14 90.4642 201.310   4
  14   6 -12 188.325 181.525   4
   6  14 -12-15.2009 226.703   4
  14   6 -10 353.372 341.917   4
   6  14 -10 371.843 307.558   4
  14   6  -8-83.1771 171.868   4
   6  14  -8-107.403 219.795   4
  14   6  -6 74.4828 286.632   4
   6  14  -6 826.000 624.872   4
  14   6  -4 225.103 327.841   4
   6  14  -4 62.3617 259.208   4
  14   6  -2 229.738 283.180   4
   6  14  -2 33.4094 269.694   4
  14   6   0-57.6711 159.019   4
   6  14   0 618.265 468.223   4
   6  14   2 20.5494 142.790   4
   6  14   4 292.889 315.534   4
  -6  14  -8 186.014 263.395   4
  -6  14 -10-26.9265 127.950   4
  -6  14 -12 19.0372 158.455   4
  -6  14 -14-384.686 182.378   4
  14   7 -19 52.7182 142.244   4
   7  14 -19 213.028 187.653   4
  14   7 -19-31.9379 58.2997   3
  14   7 -17 56.3307 136.042   4
   7  14 -17-21.7163 167.372   4
  14   7 -15-80.5000 156.099   4
   7  14 -15-333.114 196.761   4
  14   7 -13 61.1373 182.821   4
   7  14 -13-422.608 344.311   4
  14   7 -11-195.183 149.134   4
   7  14 -11 95.0780 282.291   4
  14   7  -9-60.2926 140.582   4
   7  14  -9 240.669 239.416   4
  14   7  -7 391.250 329.560   4
   7  14  -7 50.9983 181.973   4
  14   7  -5-27.9294 180.417   4
   7  14  -5 87.4387 165.909   4
  14   7  -3-19.0510 153.572   4
   7  14  -3 387.645 337.884   4
  14   7  -1-152.226 177.394   4
   7  14  -1 43.4367 220.989   4
   7  14   1 98.2128 332.706   4
   7  14   3 6777.67 973.783   4
  -7  14  -9 187.240 237.698   4
  -7  14 -11-124.321 158.070   4
  -7  14 -13-179.304 215.960   4
  14   8 -16 146.163 222.279   4
   8  14 -16 54.6550 105.881   4
  14   8 -14 19.5541 187.249   4
   8  14 -14 395.399 322.083   4
  14   8 -12-497.924 322.703   4
   8  14 -12-15.6991 193.904   4
  14   8 -10 268.070 242.083   4
   8  14 -10 251.053 257.022   4
  14   8  -8-6.07260 121.439   4
   8  14  -8-47.1553 195.281   4
  14   8  -6-15.4024 164.120   4
   8  14  -6-178.489 156.096   4
  14   8  -4 269.892 266.389   4
   8  14  -4-66.3822 198.893   4
  14   8  -2 71.2781 170.177   4
   8  14  -2 111.089 177.103   4
   8  14   0-42.3529 199.046   4
   8  14   2 19.8234 159.426   4
  -8  14  -8 137.892 221.727   4
  -8  14 -10 50.1009 140.312   4
  14   9 -13 170.431 188.780   4
   9  14 -13 9.32326 131.990   4
  14   9 -11 156.347 186.724   4
   9  14 -11-234.684 203.818   4
  14   9  -9 27.2552 168.007   4
   9  14  -9 409.541 276.587   4
  14   9  -7 37.3469 178.782   4
   9  14  -7 165.577 207.588   4
  14   9  -5 308.976 201.465   4
   9  14  -5 14.8977 104.894   4
   9  14  -3 368.876 238.369   4
   9  14  -1-492.704 300.847   4
  -9  14  -7-212.292 132.775   4
   0  15  -1 98.5592 177.138   4
   0  15   1-202.717 320.233   4
   0  15  -3 183.506 250.266   4
   0  15   3 1010.68 540.286   4
   0  15  -5-267.908 245.771   4
   0  15   5-2.84266 167.060   4
   0  15  -7-107.767 318.291   4
   0  15   7 29.4866 152.664   4
   0  15  -9 17.1519 253.536   4
   0  15   9-317.266 241.533   4
   0  15 -11-15.0266 297.294   4
   0  15 -13 58.6921 170.453   4
   0  15 -15-51.5412 287.170   4
  15   0 -15 195.027 117.677   3
   0  15 -17 291.018 292.528   4
  15   0 -17 231.553 144.616   3
   0  15 -19 38.5988 186.104   4
  15   0 -19 155.591 109.211   3
  15   0 -21-93.9748 76.2507   3
  15   1 -22-86.1408 99.8786   3
  15   1 -20 12.5968 78.9437   3
   1  15 -18-37.8697 160.760   4
  15   1 -18 413.981 192.311   3
   1  15 -16-71.8952 142.176   4
  15   1 -16 68.0285 109.177   3
   1  15 -14-97.6762 255.344   4
   1  15 -12 593.247 405.902   4
   1  15 -10 7.95740 181.861   4
  -1  15  10-380.084 332.864   4
   1  15  -8-314.331 302.841   4
  -1  15   8-65.6598 161.430   4
   1  15  -6 657.717 437.780   4
  -1  15   6 21.0331 149.312   4
   1  15  -4 283.920 276.464   4
  -1  15   4 406.035 348.850   4
   1  15  -2-235.597 295.145   4
  -1  15   2 63.9711 148.845   4
   1  15   0 254.830 282.079   4
  -1  15   0 87.7681 190.092   4
   1  15   2 605.201 469.775   4
  -1  15  -2 0.16009 168.473   4
   1  15   4-23.8828 190.810   4
  -1  15  -4-438.778 291.600   4
   1  15   6 459.195 279.138   4
  -1  15  -6-14.9558 190.447   4
   1  15   8 212.401 284.214   4
  -1  15  -8 220.764 245.063   4
   1  15  10-274.865 125.224   4
  -1  15 -10-91.5748 268.812   4
  15  -1 -12 1489.29 376.545   3
  -1  15 -12 118.521 227.068   4
  -1  15 -14 165.368 301.284   4
  15  -1 -14 111.048 102.613   3
  15  -1 -16-20.3534 85.0299   3
  -1  15 -16-87.8976 168.500   4
  15  -1 -18 161.893 84.9107   3
  -1  15 -18-76.1774 257.417   4
  15  -1 -20 208.517 120.341   3
  15   2 -23 321.799 152.050   3
  15   2 -21 68.7762 70.7675   3
   2  15 -19-341.816 249.974   4
  15   2 -19 15.7582 84.3024   3
   2  15 -17 40.3610 201.630   4
  15   2 -17 247.776 145.917   3
   2  15 -15-163.946 336.915   4
   2  15 -13 35.3675 270.520   4
   2  15 -11 55.1839 168.821   4
  -2  15  11-309.063 267.639   4
  -2  15   9 266.333 254.582   4
   2  15  -9-6.50220 225.540   4
  -2  15   7-113.899 249.522   4
   2  15  -7-21.1990 193.736   4
  -2  15   5 287.534 288.005   4
   2  15  -5-58.8445 212.143   4
  -2  15   3 15.1740 245.907   4
   2  15  -3 151.953 253.619   4
  -2  15   1 276.764 211.184   4
   2  15  -1-159.936 285.232   4
  -2  15  -1 60.6979 152.232   4
   2  15   1 223.071 254.453   4
   2  15   3-119.942 244.122   4
  -2  15  -3 162.021 234.364   4
   2  15   5-133.000 158.146   4
  -2  15  -5-109.502 181.286   4
   2  15   7 569.551 385.763   4
  -2  15  -7 328.481 374.447   4
  -2  15  -9 39.4053 151.067   4
  -2  15 -11-138.440 144.691   4
  -2  15 -13-179.202 238.638   4
  -2  15 -15 123.784 241.825   4
  -2  15 -17 322.820 238.172   4
  15   3 -22-25.0330 69.5812   3
  15   3 -20 1.20526 101.685   3
   3  15 -18 373.014 276.119   4
  15   3 -18 72.7048 114.323   3
   3  15 -16 50.5990 170.410   4
   3  15 -14 258.328 257.251   4
  -3  15  12-208.170 266.400   4
   3  15 -12 239.760 373.774   4
  -3  15  10 239.451 196.614   4
   3  15 -10-108.199 245.658   4
  -3  15   8 32.3655 251.276   4
   3  15  -8 0.17113 191.826   4
  -3  15   6 263.149 233.863   4
   3  15  -6 153.478 214.044   4
  -3  15   4 20.0987 283.419   4
   3  15  -4 77.3632 323.807   4
  -3  15   2-42.0686 141.800   4
   3  15  -2-2.27238 173.701   4
  -3  15   0 8.27978 201.294   4
   3  15   0-255.901 386.905   4
  -3  15  -2 256.142 274.150   4
   3  15   2-219.610 162.520   4
  -3  15  -4 36.6541 158.556   4
   3  15   4 171.771 217.937   4
   3  15   6 110.663 145.905   4
  -3  15  -6-122.988 204.210   4
  -3  15  -8 78.2113 213.822   4
  -3  15 -10-160.903 282.048   4
  -3  15 -12 23.9526 178.578   4
  -3  15 -14 114.898 206.251   4
  -3  15 -16-70.2373 186.059   4
  15   4 -21 41.4094 99.2460   3
   4  15 -19 250.123 214.746   4
  15   4 -19 130.298 105.970   3
   4  15 -17 550.951 274.679   4
   4  15 -15 100.374 168.846   4
  -4  15  13 327.244 230.967   4
   4  15 -13-66.0531 145.881   4
  -4  15  11-5.81461 129.130   4
   4  15 -11 51.1827 220.685   4
  -4  15   9-57.4655 216.189   4
   4  15  -9 373.197 374.305   4
  -4  15   7 476.492 362.509   4
   4  15  -7 23.7652 196.418   4
  -4  15   5 140.470 193.379   4
   4  15  -5-60.6989 248.256   4
  -4  15   3 191.121 305.845   4
   4  15  -3-125.047 233.932   4
  -4  15   1 0.14235 132.569   4
   4  15  -1-196.772 212.976   4
  -4  15  -1 43.2547 172.519   4
   4  15   1-23.0571 184.963   4
  -4  15  -3 77.6363 141.543   4
   4  15   3 130.520 154.796   4
  -4  15  -5 55.1374 191.822   4
   4  15   5 10.3288 242.879   4
  -4  15  -7-5.07807 189.300   4
  -4  15  -9 0.13105 125.549   4
  -4  15 -11-72.4818 127.897   4
  -4  15 -13 47.1926 103.872   4
  -4  15 -15 709.896 286.493   4
   5  15 -18 221.116 263.724   4
  15   5 -18-82.5961 106.271   3
   5  15 -16-321.778 273.260   4
  -5  15  14 33.6545 148.902   4
   5  15 -14-171.019 269.133   4
  -5  15  12 174.731 245.832   4
   5  15 -12 202.435 257.934   4
  -5  15  10-4.87625 120.264   4
   5  15 -10 48.3218 155.556   4
   5  15  -8 69.8989 230.248   4
   5  15  -6 2.53830 218.037   4
   5  15  -4 135.330 180.685   4
   5  15  -2 193.306 184.846   4
   5  15   0-239.589 193.890   4
  -5  15  -2 122.691 211.963   4
   5  15   2 182.075 130.850   4
  -5  15  -4 51.3259 128.484   4
   5  15   4-216.930 194.023   4
  -5  15  -6-35.4495 157.371   4
  -5  15  -8-62.8711 195.677   4
  -5  15 -10-49.1784 122.636   4
  -5  15 -12-23.2390 141.913   4
  -5  15 -14 143.386 215.046   4
  15   6 -17 97.2627 97.3495   3
   6  15 -15-66.9528 146.565   4
  -6  15  13 165.294 168.965   4
   6  15 -13 92.6728 230.961   4
  -6  15  11-28.5454 94.3745   4
   6  15 -11 375.619 350.998   4
  15   6  -9 446.465 238.282   4
   6  15  -9 128.673 138.413   4
  15   6  -7 118.938 165.033   4
   6  15  -7 12.9461 184.938   4
   6  15  -5 311.506 277.918   4
   6  15  -3 268.481 280.137   4
   6  15  -1-164.185 198.385   4
   6  15   1-167.828 239.769   4
  -6  15  -3 280.038 250.183   4
   6  15   3 238.732 265.539   4
  -6  15  -5 91.3494 160.693   4
  -6  15  -7-143.580 193.985   4
  -6  15  -9 127.607 188.976   4
  -6  15 -11 19.8716 132.163   4
   7  15 -14-191.561 179.033   4
   7  15 -12 140.388 223.313   4
   7  15 -10-125.828 151.237   4
   7  15  -8-158.428 226.866   4
   7  15  -6-353.724 265.903   4
   7  15  -4-42.0179 137.176   4
   7  15  -2 64.8232 156.463   4
   7  15   0 119.187 129.297   4
  -7  15  -2-42.1463 119.217   4
   7  15   2 121.711 134.151   4
  -7  15  -4-0.58244 99.5039   4
  -7  15  -6 68.7145 158.551   4
  -7  15  -8 24.3407 194.358   4
   8  15  -9 210.986 159.207   4
   8  15  -7 63.0385 128.995   4
   8  15  -5 116.826 115.883   4
   8  15  -3 153.001 171.402   4
  -8  15  -1 157.668 153.928   4
  -8  15  -3-13.5408 178.255   4
  -8  15  -5-40.1881 73.4992   4
   0  16   0 237.896 263.763   4
   0  16  -2-364.727 349.840   4
   0  16   2-141.632 215.352   4
   0  16  -4-220.730 276.691   4
   0  16   4-67.5964 124.498   4
   0  16  -6 36.3968 135.611   4
   0  16   6 95.5340 189.465   4
   0  16  -8 0.13483 171.589   4
   0  16   8 209.235 237.735   4
   0  16 -10 19.9792 145.062   4
  16   0 -10 418.245 149.908   3
   0  16 -12 101.712 188.034   4
  16   0 -12 163.676 131.458   3
   0  16 -14-749.877 300.829   4
  16   0 -14-70.5596 93.3003   3
   1  16 -15-81.8633 177.482   4
  16   1 -15 195.100 95.5034   3
   1  16 -13 114.418 209.556   4
  16   1 -13 230.094 113.962   3
   1  16 -11-138.203 196.080   4
   1  16  -9 65.9446 159.299   4
  -1  16   9 439.925 284.225   4
   1  16  -7 49.1722 216.502   4
  -1  16   7-135.778 188.280   4
   1  16  -5-60.9316 141.085   4
  -1  16   5 157.490 244.003   4
   1  16  -3-220.615 300.219   4
  -1  16   3 118.056 223.821   4
   1  16  -1-166.431 244.539   4
  -1  16   1 363.823 315.446   4
   1  16   1-56.1318 135.320   4
  -1  16  -1 67.4497 207.033   4
   1  16   3 172.687 330.095   4
  -1  16  -3 31.8874 172.540   4
   1  16   5-135.415 183.219   4
  -1  16  -5 26.3238 152.849   4
   1  16   7 578.192 278.905   4
  -1  16  -7 99.2146 188.364   4
  -1  16  -9-25.1084 131.251   4
  -1  16 -11-214.710 220.647   4
  -1  16 -13-19.2144 209.988   4
  -1  16 -15 263.302 266.383   4
  16   2 -16 207.124 93.5909   3
   2  16 -14-11.8617 177.123   4
  16   2 -14 140.000 93.5762   3
   2  16 -12 499.103 346.467   4
   2  16 -10-18.1817 298.272   4
  -2  16  10 156.462 214.340   4
   2  16  -8 21.5498 130.854   4
  -2  16   8-327.680 234.835   4
   2  16  -6 283.341 231.677   4
  -2  16   6 207.104 215.091   4
   2  16  -4 248.069 158.828   4
  -2  16   4-170.435 166.981   4
   2  16  -2 216.398 229.217   4
  -2  16   2 356.224 277.601   4
   2  16   0 18.4739 178.158   4
  -2  16   0-65.4581 192.677   4
   2  16   2 545.554 321.885   4
  -2  16  -2 13.3210 120.393   4
   2  16   4 725.748 344.469   4
  -2  16  -4-150.619 267.573   4
   2  16   6 52.0892 149.890   4
  -2  16  -6 100.098 187.697   4
  -2  16  -8-98.3415 208.361   4
  -2  16 -10-145.441 236.049   4
  -2  16 -12-114.901 179.535   4
  -2  16 -14-156.603 133.311   4
   3  16 -15-382.225 213.735   4
  16   3 -15-81.4169 92.8163   3
   3  16 -13 152.106 200.755   4
   3  16 -11 59.4141 148.690   4
  -3  16  11 216.201 129.184   4
   3  16  -9 159.123 285.923   4
  -3  16   9 370.386 196.231   4
   3  16  -7-9.32784 128.746   4
  -3  16   7 200.719 178.181   4
   3  16  -5 8.78637 179.312   4
  -3  16   5-53.3118 191.648   4
   3  16  -3 389.909 326.190   4
  -3  16   3 114.073 155.164   4
   3  16  -1 83.4220 240.456   4
  -3  16   1 171.201 234.674   4
   3  16   1 282.023 293.741   4
  -3  16  -1 47.8977 137.709   4
   3  16   3 313.059 284.783   4
  -3  16  -3 39.9942 269.321   4
   3  16   5-1.33847 135.945   4
  -3  16  -5-144.752 186.835   4
  -3  16  -7-127.865 185.797   4
  -3  16  -9 126.183 199.786   4
  -3  16 -11-110.776 176.016   4
  -3  16 -13 132.729 123.666   4
   4  16 -14-36.3295 146.024   4
  16   4 -14 246.412 137.654   3
   4  16 -12-14.2516 164.599   4
   4  16 -10-333.085 257.102   4
  -4  16  10-98.6480 117.120   4
   4  16  -8-53.8845 183.298   4
  -4  16   8 294.560 197.001   4
   4  16  -6-59.3825 197.097   4
  -4  16   6-35.2319 116.787   4
   4  16  -4 541.311 353.494   4
  -4  16   4 342.218 214.456   4
   4  16  -2-196.202 276.752   4
  -4  16   2 291.220 274.396   4
   4  16   0-200.117 201.776   4
  -4  16   0 163.291 220.751   4
   4  16   2-159.536 206.627   4
  -4  16  -2 176.314 219.918   4
   4  16   4 327.441 226.682   4
  -4  16  -4 18.6902 123.984   4
  -4  16  -6-61.9170 126.485   4
  -4  16  -8-37.4807 104.401   4
  -4  16 -10-45.4845 116.255   4
   5  16 -11-71.6180 109.057   4
   5  16  -9 76.6955 184.930   4
  -5  16   9-227.670 194.286   4
   5  16  -7 41.7628 129.673   4
  -5  16   7-72.8710 122.692   4
  -5  16   5 95.9610 198.316   4
   5  16  -5 66.9948 117.778   4
  -5  16   3-90.6476 141.103   4
   5  16  -3-89.3927 138.725   4
  -5  16   1 211.121 219.758   4
   5  16  -1 125.221 240.887   4
   5  16   1-168.316 181.077   4
  -5  16  -1-187.358 98.5923   4
  -5  16  -3 397.130 283.864   4
  -5  16  -5 158.700 205.584   4
  -5  16  -7 38.9358 140.751   4
  -5  16  -9-271.173 160.212   4
   6  16  -8-77.3867 198.966   4
  -6  16   6 208.717 183.047   4
   6  16  -6 168.254 192.867   4
  -6  16   4 207.745 172.965   4
   6  16  -4 92.3438 127.628   4
  -6  16   2-19.8029 133.040   4
   6  16  -2-289.752 148.159   4
  -6  16   0 16.2077 93.9190   4
  -6  16  -2 172.052 205.495   4
  -6  16  -4 95.4069 146.564   4
  -6  16  -6 126.407 74.6804   4
   0  17  -1-16.7155 142.868   4
   0  17   1 39.2457 129.725   4
   0  17   3 206.619 247.828   4
   0  17  -3-189.549 197.968   4
   0  17  -5 193.234 165.045   4
   0  17  -7-116.259 152.092   4
   0  17  -9 98.5596 173.162   4
   1  17  -8 89.7400 198.628   4
   1  17  -6-15.5758 145.257   4
   1  17  -4 123.223 116.570   4
  -1  17   4-235.995 198.437   4
   1  17  -2-197.410 164.484   4
  -1  17   2-145.688 111.403   4
   1  17   0-219.251 172.214   4
  -1  17   0-40.2265 139.341   4
   1  17   2-66.9400 140.339   4
  -1  17  -2 20.2481 176.105   4
  -1  17  -4-37.6336 149.470   4
  -1  17  -6 133.459 185.572   4
  -1  17  -8-109.946 172.775   4
   2  17  -7-84.8354 129.011   4
   2  17  -5-199.320 176.940   4
   2  17  -3 117.324 107.662   4
  -2  17   3 405.685 211.627   4
   2  17  -1-137.552 193.605   4
  -2  17   1 535.990 271.519   4
   2  17   1 7.41895 142.373   4
  -2  17  -1 109.749 204.234   4
  -2  17  -3-10.9052 116.231   4
  -2  17  -5 81.4073 100.167   4
  -2  17  -7 115.448 170.713   4
   3  17  -6 135.790 135.996   4
   3  17  -4 395.562 213.652   4
   3  17  -2 2.57721 121.449   4
  -3  17   2-33.9860 117.833   4
  -3  17   0-146.486 109.981   4
  -3  17  -2-146.181 150.377   4
  -3  17  -4 118.956 196.578   4
   0   0   0    0.00    0.00   0

TITL A19121102A0340 in I-42d
REM I-42d (#122 in standard setting)
CELL 1.54184  14.062002  14.062002  37.021400  90.0000  90.0000  90.0000
ZERR  102.00   0.001225   0.001225   0.003945   0.0000   0.0000   0.0000
LATT -2
SYMM -x,-y, z
SYMM  y,-x,-z
SYMM -y, x,-z
SYMM -x+1/2, y,-z+3/4
SYMM  x+1/2,-y,-z+3/4
SYMM -y+1/2,-x, z+3/4
SYMM  y+1/2, x, z+3/4
SFAC C H N F Ag
UNIT 102.00 102.00 102.00 102.00 102.00
TREF
HKLF 4
END
;
_shelx_hkl_checksum                90271
_olex2_submission_special_instructions  'No special instructions were received'
_oxdiff_exptl_absorpt_empirical_details
;
Empirical correction (ABSPACK) includes:
- Absorption correction using spherical harmonics
- Frame scaling
;
_oxdiff_exptl_absorpt_empirical_full_max  1.894
_oxdiff_exptl_absorpt_empirical_full_min  0.531

# start Validation Reply Form
_vrf_PLAT602_maf-9
;
PROBLEM: VERY LARGE Solvent Accessible VOID(S) in Structure  ! Info
RESPONSE: The as-synthesized sample contains no guest.
;
# end Validation Reply Form

# start Validation Reply Form
_vrf_PLAT342_maf-9
;
PROBLEM: Low Bond Precision on  C-C Bonds ...............      0.045 Ang.
RESPONSE: The single-crystallinity of this compound is not so high, which gave 
low diffraction intensity at high 2-theta angles.
;
# end Validation Reply Form
