# Supplementary material for: A partially fluorinated ligand for two super-hydrophobic porous coordination polymers with classic structures and increased porosities
Source: Natl Sci Rev. 2020 May 8;8(3):nwaa094. doi: 10.1093/nsr/nwaa094 (PMC8288338; doi:10.1093/nsr/nwaa094)
Supplement: nwaa094_Supplemental_Files [file nwaa094_supplemental_files.zip › MAF-9-LT-new.cif]

data_maf-9-lt
_audit_creation_date               2020-02-12
_audit_creation_method
;
Olex2 1.2
(compiled 2018.05.29 svn.r3508 for OlexSys, GUI svn.r5506)
;
_shelx_SHELXL_version_number       '2014/7'
_audit_contact_author_address      ?
_audit_contact_author_email        ?
_audit_contact_author_name         ''
_audit_contact_author_phone        ?
_publ_contact_author_id_orcid      ?
_publ_section_references
;
Dolomanov, O.V., Bourhis, L.J., Gildea, R.J, Howard, J.A.K. & Puschmann, H.
 (2009), J. Appl. Cryst. 42, 339-341.

Sheldrick, G.M. (2015). Acta Cryst. C71, 3-8.
;
_chemical_name_common              ?
_chemical_name_systematic          ?
_chemical_formula_moiety           '0.33(C15 H15 Ag3 F6 N9), F'
_chemical_formula_sum              'C5 H5 Ag F3 N3'
_chemical_formula_weight           271.99
_chemical_absolute_configuration   ?
_chemical_melting_point            ?
loop_
  _atom_type_symbol
  _atom_type_description
  _atom_type_scat_dispersion_real
  _atom_type_scat_dispersion_imag
  _atom_type_scat_source
 'C' 'C' 0.0181 0.0091 'International Tables Vol C Tables 4.2.6.8 and 6.1.1.4'
 'H' 'H' 0.0000 0.0000 'International Tables Vol C Tables 4.2.6.8 and 6.1.1.4'
 'Ag' 'Ag' 0.1306 4.2820 'International Tables Vol C Tables 4.2.6.8 and 6.1.1.4'
 'F' 'F' 0.0727 0.0534 'International Tables Vol C Tables 4.2.6.8 and 6.1.1.4'
 'N' 'N' 0.0311 0.0180 'International Tables Vol C Tables 4.2.6.8 and 6.1.1.4'

_shelx_space_group_comment
;
The symmetry employed for this shelxl refinement is uniquely defined
by the following loop, which should always be used as a source of
symmetry information in preference to the above space-group names.
They are only intended as comments.
;
_space_group_crystal_system        'tetragonal'
_space_group_IT_number             122
_space_group_name_H-M_alt          'I -4 2 d'
_space_group_name_Hall             'I -4 2bw'
loop_
  _space_group_symop_operation_xyz
 'x, y, z'
 '-x, -y, z'
 'y, -x, -z'
 '-y, x, -z'
 '-x+1/2, y, -z+3/4'
 'x+1/2, -y, -z+3/4'
 '-y+1/2, -x, z+3/4'
 'y+1/2, x, z+3/4'
 'x+1/2, y+1/2, z+1/2'
 '-x+1/2, -y+1/2, z+1/2'
 'y+1/2, -x+1/2, -z+1/2'
 '-y+1/2, x+1/2, -z+1/2'
 '-x+1, y+1/2, -z+5/4'
 'x+1, -y+1/2, -z+5/4'
 '-y+1, -x+1/2, z+5/4'
 'y+1, x+1/2, z+5/4'

_cell_length_a                     13.6550(5)
_cell_length_b                     13.6550(5)
_cell_length_c                     37.990(4)
_cell_angle_alpha                  90
_cell_angle_beta                   90
_cell_angle_gamma                  90
_cell_volume                       7083.6(8)
_cell_formula_units_Z              24
_cell_measurement_reflns_used      2337
_cell_measurement_temperature      173(2)
_cell_measurement_theta_max        56.5260
_cell_measurement_theta_min        3.3940
_shelx_estimated_absorpt_T_max     0.683
_shelx_estimated_absorpt_T_min     0.492
_exptl_absorpt_coefficient_mu      13.778
_exptl_absorpt_correction_T_max    1.00000
_exptl_absorpt_correction_T_min    0.43610
_exptl_absorpt_correction_type     multi-scan
_exptl_absorpt_process_details
;
CrysAlisPro 1.171.38.41 (Rigaku Oxford Diffraction, 2015)
Empirical absorption correction using spherical harmonics,
 implemented in SCALE3 ABSPACK scaling algorithm.
;
_exptl_absorpt_special_details     ?
_exptl_crystal_colour              colourless
_exptl_crystal_colour_primary      colourless
_exptl_crystal_density_diffrn      1.530
_exptl_crystal_density_meas        ?
_exptl_crystal_density_method      ?
_exptl_crystal_description         block
_exptl_crystal_F_000               3120
_exptl_crystal_size_max            0.06
_exptl_crystal_size_mid            0.04
_exptl_crystal_size_min            0.03
_exptl_transmission_factor_max     ?
_exptl_transmission_factor_min     ?
_diffrn_reflns_av_R_equivalents    0.1012
_diffrn_reflns_av_unetI/netI       0.1197
_diffrn_reflns_Laue_measured_fraction_full  0.985
_diffrn_reflns_Laue_measured_fraction_max  0.944
_diffrn_reflns_limit_h_max         11
_diffrn_reflns_limit_h_min         -17
_diffrn_reflns_limit_k_max         11
_diffrn_reflns_limit_k_min         -15
_diffrn_reflns_limit_l_max         48
_diffrn_reflns_limit_l_min         -40
_diffrn_reflns_number              9442
_diffrn_reflns_point_group_measured_fraction_full  0.931
_diffrn_reflns_point_group_measured_fraction_max  0.868
_diffrn_reflns_theta_full          67.679
_diffrn_reflns_theta_max           77.859
_diffrn_reflns_theta_min           3.439
_diffrn_ambient_temperature        173(2)
_diffrn_detector                   'CCD plate'
_diffrn_detector_area_resol_mean   ?
_diffrn_measured_fraction_theta_full  0.985
_diffrn_measured_fraction_theta_max  0.944
_diffrn_measurement_details
;
List of Runs (angles in degrees, time in seconds):

  # Type    Start    End  Width  t~exp~   \w     \q     \k     \f   Frames
--------------------------------------------------------------------------
  1  \w   -116.00 -18.00   2.00  130.00    --  -32.00 -72.00 -36.00   49
  2  \w     -6.00  56.00   2.00  130.00    --  -32.00  72.00  36.00   31
  3  \w    -47.00  15.00   2.00  130.00    --  -32.00  72.00-108.00   31
  4  \w    -47.00  15.00   2.00  130.00    --  -32.00  72.00-180.00   31
  5  \w   -106.00 -34.00   2.00  270.00    -- -110.00  72.00  36.00   36
  6  \w   -174.00 -96.00   2.00  270.00    -- -110.00 -72.00 108.00   39
  7  \w   -156.00 -96.00   2.00  270.00    -- -110.00 -72.00-180.00   30
;
_diffrn_measurement_device         'abstract diffractometer'
_diffrn_measurement_device_type   
 'dtrek-CrysAlisPro-abstract goniometer imported rigaku-d*trek images'
_diffrn_measurement_method         '\w scans'
_diffrn_orient_matrix_type        
 'CrysAlisPro convention (1999,Acta A55,543-557)'
_diffrn_orient_matrix_UB_11        -0.1105088000
_diffrn_orient_matrix_UB_12        0.0003495000
_diffrn_orient_matrix_UB_13        -0.0081037000
_diffrn_orient_matrix_UB_21        0.0226175000
_diffrn_orient_matrix_UB_22        0.0090453000
_diffrn_orient_matrix_UB_23        -0.0396222000
_diffrn_orient_matrix_UB_31        0.0013783000
_diffrn_orient_matrix_UB_32        -0.1124532000
_diffrn_orient_matrix_UB_33        -0.0031845000
_diffrn_radiation_monochromator    graphite
_diffrn_radiation_probe            x-ray
_diffrn_radiation_type             CuK\a
_diffrn_radiation_wavelength       1.54184
_diffrn_source                     'fine-focus sealed X-ray tube'
_diffrn_source_type                'Enhance (Cu) X-ray Source'
_reflns_Friedel_coverage           0.668
_reflns_Friedel_fraction_full      0.863
_reflns_Friedel_fraction_max       0.775
_reflns_number_gt                  1606
_reflns_number_total               3295
_reflns_odcompleteness_completeness  94.73
_reflns_odcompleteness_iscentric   1
_reflns_odcompleteness_theta       77.76
_reflns_special_details
;
 Reflections were merged by SHELXL according to the crystal
 class for the calculation of statistics and refinement.
 
 _reflns_Friedel_fraction is defined as the number of unique
 Friedel pairs measured divided by the number that would be
 possible theoretically, ignoring centric projections and
 systematic absences.
;
_reflns_threshold_expression       'I > 2\s(I)'
_computing_cell_refinement         'CrysAlisPro 1.171.38.41 (Rigaku OD, 2015)'
_computing_data_collection         'CrysAlisPro 1.171.38.41 (Rigaku OD, 2015)'
_computing_data_reduction          'CrysAlisPro 1.171.38.41 (Rigaku OD, 2015)'
_computing_molecular_graphics      'Olex2 (Dolomanov et al., 2009)'
_computing_publication_material    'Olex2 (Dolomanov et al., 2009)'
_computing_structure_refinement    'ShelXL (Sheldrick, 2015)'
_computing_structure_solution      ?
_refine_diff_density_max           0.762
_refine_diff_density_min           -0.777
_refine_diff_density_rms           0.162
_refine_ls_abs_structure_details
;
 Flack x determined using 494 quotients [(I+)-(I-)]/[(I+)+(I-)]
 (Parsons, Flack and Wagner, Acta Cryst. B69 (2013) 249-259).
;
_refine_ls_abs_structure_Flack     -0.02(3)
_refine_ls_extinction_coef         .
_refine_ls_extinction_method       none
_refine_ls_goodness_of_fit_ref     0.971
_refine_ls_hydrogen_treatment      constr
_refine_ls_matrix_type             full
_refine_ls_number_parameters       191
_refine_ls_number_reflns           3295
_refine_ls_number_restraints       99
_refine_ls_R_factor_all            0.1544
_refine_ls_R_factor_gt             0.0800
_refine_ls_restrained_S_all        0.967
_refine_ls_shift/su_max            0.001
_refine_ls_shift/su_mean           0.000
_refine_ls_structure_factor_coef   Fsqd
_refine_ls_weighting_details      
 'w=1/[\s^2^(Fo^2^)+(0.0850P)^2^+55.0000P] where P=(Fo^2^+2Fc^2^)/3'
_refine_ls_weighting_scheme        calc
_refine_ls_wR_factor_gt            0.1919
_refine_ls_wR_factor_ref           0.2402
_refine_special_details            ?
_olex2_refinement_description
;
1. Fixed Uiso
 At 1.2 times of:
  All C(H,H) groups, All C(H,H,H,H) groups
 At 1.5 times of:
  All C(H,H,H) groups
2. Restrained distances
 C5-C4
 1.5 with sigma of 0.02
 F5-C5
 1.35 with sigma of 0.02
 C5-F4
 1.35 with sigma of 0.02
 C9-C7
 1.5 with sigma of 0.02
 C8-C7
 1.5 with sigma of 0.02
 F6-F5
 2 with sigma of 0.02
 C5-F6
 1.35 with sigma of 0.02
 F1-F2
 2.2 with sigma of 0.02
 F3-F1
 2.2 with sigma of 0.02
 C2-F1
 1.35 with sigma of 0.02
 C2-F2
 1.35 with sigma of 0.02
 C2-F3
 1.35 with sigma of 0.02
 C2-C1
 1.5 with sigma of 0.02
 C2-C3
 1.5 with sigma of 0.02
 C3-C1
 2.3 with sigma of 0.02
3. Uiso/Uaniso restraints and constraints
Uanis(C5) \\sim Ueq, Uanis(C6) \\sim Ueq, Uanis(C4) \\sim Ueq: with sigma of
0.01 and sigma for terminal atoms of 0.02
Uanis(C9) \\sim Ueq, Uanis(C7) \\sim Ueq: with sigma of 0.01 and sigma for
terminal atoms of 0.02
Uanis(C8) \\sim Ueq, Uanis(C7) \\sim Ueq, Uanis(C9) \\sim Ueq: with sigma of
0.01 and sigma for terminal atoms of 0.02
Uanis(F5) \\sim Ueq, Uanis(F4) \\sim Ueq, Uanis(F6) \\sim Ueq: with sigma of
0.05 and sigma for terminal atoms of 0.1
Uanis(C3) \\sim Ueq, Uanis(C2) \\sim Ueq, Uanis(F2) \\sim Ueq, Uanis(F1) \\sim
Ueq, Uanis(F3) \\sim Ueq: with sigma of 0.005 and sigma for terminal atoms of
0.01
4. Others
 Fixed Sof: H2A(0.5) H2B(0.5) C3(0.5) H3A(0.5) H3B(0.5) H3C(0.5) H7BC(0.5)
 H7BD(0.5) H7AA(0.5) H7AB(0.5) C8(0.5) H8A(0.5) H8B(0.5) H8C(0.5) C9(0.5)
 H9A(0.5) H9B(0.5) H9C(0.5) F1(0.5) F2(0.5) F3(0.5)
5.a Riding coordinates:
 C3(H3A,H3B,H3C), C7(H7BC,H7BD,H7AA,H7AB), C8(H8A,H8B,H8C), C9(H9A,H9B,H9C)
5.b Secondary CH2 refined with riding coordinates:
 C2(H2A,H2B)
;
_atom_sites_solution_hydrogens     mixed
_atom_sites_solution_primary       ?
_atom_sites_solution_secondary     ?
loop_
  _atom_site_label
  _atom_site_type_symbol
  _atom_site_fract_x
  _atom_site_fract_y
  _atom_site_fract_z
  _atom_site_U_iso_or_equiv
  _atom_site_adp_type
  _atom_site_occupancy
  _atom_site_site_symmetry_order
  _atom_site_calc_flag
  _atom_site_refinement_flags_posn
  _atom_site_refinement_flags_adp
  _atom_site_refinement_flags_occupancy
  _atom_site_disorder_assembly
  _atom_site_disorder_group
 Ag1 Ag 0.0000 0.5000 0.09312(6) 0.0875(7) Uani 1 2 d S T P . .
 Ag2 Ag -0.13282(12) 0.38591(12) 0.24551(6) 0.1015(7) Uani 1 1 d . . . A -1
 N1 N -0.0485(11) 0.5096(16) 0.2057(5) 0.086(5) Uani 1 1 d . . . . .
 N2 N 0.0000 0.5000 0.1490(8) 0.098(7) Uani 1 2 d S T P B .
 N3 N 0.0091(14) 0.6303(11) 0.0576(4) 0.085(5) Uani 1 1 d . . . . .
 N4 N -0.0383(15) 0.7459(15) 0.0203(5) 0.101(6) Uani 1 1 d . . . . .
 N5 N 0.0589(16) 0.7588(15) 0.0274(6) 0.106(6) Uani 1 1 d . . . . .
 C1 C -0.0742(13) 0.5181(19) 0.1720(6) 0.088(6) Uani 1 1 d D . . . .
 C2 C -0.1730(15) 0.5553(17) 0.1601(6) 0.101(7) Uani 1 1 d D U . B 1
 H2A H -0.1916 0.6146 0.1725 0.121 Uiso 0.5 1 calc R . . B 1
 H2B H -0.1747 0.5669 0.1349 0.121 Uiso 0.5 1 calc R . . B 1
 C3 C -0.236(3) 0.470(5) 0.170(3) 0.21(4) Uani 0.5 1 d D U . B 1
 H3A H -0.1999 0.4186 0.1605 0.319 Uiso 0.5 1 d R . . B 1
 H3B H -0.2935 0.4783 0.1568 0.319 Uiso 0.5 1 d R . . B 1
 H3C H -0.2511 0.4570 0.1951 0.319 Uiso 0.5 1 d R . . B 1
 C4 C 0.0814(15) 0.6891(17) 0.0484(6) 0.081(6) Uani 1 1 d D U . . .
 C5 C 0.186(2) 0.682(2) 0.0610(9) 0.147(13) Uani 1 1 d D U . . .
 C6 C -0.060(2) 0.669(2) 0.0374(7) 0.099(7) Uani 1 1 d . U . . .
 C7 C -0.166(2) 0.633(2) 0.0390(9) 0.144(11) Uani 1 1 d D U . . .
 H7BC H -0.1784 0.6002 0.0617 0.172 Uiso 0.5 1 d R . . C 1
 H7BD H -0.2105 0.6848 0.0362 0.172 Uiso 0.5 1 d R . . C 1
 H7AA H -0.1894 0.6397 0.0641 0.172 Uiso 0.5 1 d R . . D -1
 H7AB H -0.1685 0.5660 0.0334 0.172 Uiso 0.5 1 d R . . D -1
 C8 C -0.165(4) 0.555(4) 0.0109(14) 0.14(2) Uani 0.5 1 d D U . E 1
 H8A H -0.1617 0.5900 -0.0114 0.207 Uiso 0.5 1 d R . . E 1
 H8B H -0.1126 0.5110 0.0120 0.207 Uiso 0.5 1 d R . . E 1
 H8C H -0.2237 0.5207 0.0120 0.207 Uiso 0.5 1 d R . . E 1
 C9 C -0.235(4) 0.688(4) 0.0165(15) 0.131(19) Uani 0.5 1 d D U . E -1
 H9A H -0.2014 0.7059 -0.0050 0.196 Uiso 0.5 1 d R . . E -1
 H9B H -0.2579 0.7441 0.0285 0.196 Uiso 0.5 1 d R . . E -1
 H9C H -0.2875 0.6478 0.0103 0.196 Uiso 0.5 1 d R . . E -1
 F1 F -0.1708(19) 0.6481(18) 0.1475(8) 0.115(9) Uani 0.5 1 d D U . F 2
 F2 F -0.203(3) 0.494(2) 0.1350(10) 0.192(15) Uani 0.5 1 d D U . G 2
 F3 F -0.236(3) 0.557(3) 0.1880(8) 0.155(12) Uani 0.5 1 d D U . H 2
 F4 F 0.228(2) 0.766(2) 0.0718(11) 0.259(16) Uani 1 1 d D U . . .
 F5 F 0.254(2) 0.644(3) 0.0381(9) 0.317(18) Uani 1 1 d D U . . .
 F6 F 0.2014(17) 0.621(2) 0.0859(8) 0.233(14) Uani 1 1 d D U . . .

loop_
  _atom_site_aniso_label
  _atom_site_aniso_U_11
  _atom_site_aniso_U_22
  _atom_site_aniso_U_33
  _atom_site_aniso_U_23
  _atom_site_aniso_U_13
  _atom_site_aniso_U_12
 Ag1 0.0785(15) 0.0797(15) 0.1042(17) 0.000 0.000 0.0085(14)
 Ag2 0.0882(12) 0.0899(12) 0.1265(15) -0.0102(11) 0.0160(11) 0.0042(8)
 N1 0.061(9) 0.081(11) 0.116(15) -0.011(13) -0.002(9) 0.006(10)
 N2 0.059(15) 0.088(17) 0.15(2) 0.000 0.000 -0.017(18)
 N3 0.096(12) 0.061(10) 0.097(11) 0.017(9) -0.023(11) -0.008(11)
 N4 0.093(13) 0.090(13) 0.120(17) 0.043(12) -0.028(11) -0.026(11)
 N5 0.107(16) 0.076(12) 0.137(17) 0.035(13) 0.013(13) -0.004(11)
 C1 0.057(13) 0.112(19) 0.093(16) 0.004(16) -0.006(11) -0.004(12)
 C2 0.095(9) 0.105(9) 0.103(9) -0.001(6) 0.001(6) 0.001(6)
 C3 0.21(4) 0.21(4) 0.21(4) 0.003(13) -0.003(13) 0.000(13)
 C4 0.077(11) 0.072(10) 0.093(11) 0.011(9) -0.004(9) -0.006(9)
 C5 0.144(17) 0.142(17) 0.155(17) -0.005(12) -0.012(12) -0.006(12)
 C6 0.092(11) 0.091(12) 0.113(12) -0.001(10) -0.003(10) -0.008(10)
 C7 0.141(15) 0.135(15) 0.155(15) -0.007(12) -0.010(12) -0.012(12)
 C8 0.13(3) 0.13(3) 0.16(3) -0.02(2) -0.01(2) -0.02(2)
 C9 0.12(3) 0.13(3) 0.15(3) 0.01(2) -0.02(2) -0.02(2)
 F1 0.100(12) 0.117(13) 0.129(13) 0.016(11) -0.013(10) 0.020(11)
 F2 0.182(18) 0.200(18) 0.193(18) -0.006(13) 0.000(13) 0.010(13)
 F3 0.141(16) 0.170(16) 0.153(16) -0.007(12) -0.008(12) 0.012(12)
 F4 0.20(2) 0.20(2) 0.37(4) 0.04(3) -0.14(3) -0.05(2)
 F5 0.19(3) 0.27(4) 0.49(5) -0.03(4) -0.03(3) 0.06(3)
 F6 0.150(17) 0.23(3) 0.32(3) 0.11(3) -0.08(2) -0.053(17)

_geom_special_details
;
 All esds (except the esd in the dihedral angle between two l.s. planes)
 are estimated using the full covariance matrix.  The cell esds are taken
 into account individually in the estimation of esds in distances, angles
 and torsion angles; correlations between esds in cell parameters are only
 used when they are defined by crystal symmetry.  An approximate (isotropic)
 treatment of cell esds is used for estimating esds involving l.s. planes.
;
loop_
  _geom_bond_atom_site_label_1
  _geom_bond_atom_site_label_2
  _geom_bond_distance
  _geom_bond_site_symmetry_2
  _geom_bond_publ_flag
 Ag1 N2 2.12(3) . ?
 Ag1 N3 2.238(15) 2_565 ?
 Ag1 N3 2.238(15) . ?
 Ag2 N1 2.54(2) . ?
 N1 N1 1.35(3) 2_565 ?
 N1 C1 1.33(3) . ?
 N2 C1 1.36(3) 2_565 ?
 N2 C1 1.36(3) . ?
 N3 C4 1.32(3) . ?
 N3 C6 1.32(3) . ?
 N4 N5 1.37(2) . ?
 N4 C6 1.27(3) . ?
 N5 C4 1.28(3) . ?
 C1 C2 1.51(2) . ?
 C2 H2A 0.9700 . ?
 C2 H2B 0.9700 . ?
 C2 C3 1.49(3) . ?
 C3 H3A 0.9401 . ?
 C3 H3B 0.9469 . ?
 C3 H3C 0.9808 . ?
 C4 C5 1.50(2) . ?
 C4 C6 1.99(3) . ?
 C5 F4 1.34(2) . ?
 C5 F5 1.38(2) . ?
 C5 F6 1.29(2) . ?
 C6 C7 1.54(4) . ?
 C7 H7BC 0.9820 . ?
 C7 H7BD 0.9426 . ?
 C7 H7AA 1.0083 . ?
 C7 H7AB 0.9348 . ?
 C7 C8 1.50(2) . ?
 C7 C9 1.48(3) . ?
 C8 H8A 0.9720 . ?
 C8 H8B 0.9320 . ?
 C8 H8C 0.9324 . ?
 C9 H9A 0.9692 . ?
 C9 H9B 0.9438 . ?
 C9 H9C 0.9352 . ?

loop_
  _geom_angle_atom_site_label_1
  _geom_angle_atom_site_label_2
  _geom_angle_atom_site_label_3
  _geom_angle
  _geom_angle_site_symmetry_1
  _geom_angle_site_symmetry_3
  _geom_angle_publ_flag
 N2 Ag1 N3 127.1(4) . . ?
 N2 Ag1 N3 127.1(4) . 2_565 ?
 N3 Ag1 N3 105.7(9) . 2_565 ?
 N1 N1 Ag2 108.3(16) 2_565 . ?
 C1 N1 Ag2 120.7(15) . . ?
 C1 N1 N1 106.0(11) . 2_565 ?
 C1 N2 Ag1 129.9(13) 2_565 . ?
 C1 N2 Ag1 129.9(13) . . ?
 C1 N2 C1 100(3) . 2_565 ?
 C4 N3 Ag1 133.2(15) . . ?
 C4 N3 C6 97.8(17) . . ?
 C6 N3 Ag1 128.9(16) . . ?
 C6 N4 N5 103(2) . . ?
 C4 N5 N4 105(2) . . ?
 N1 C1 N2 113.8(18) . . ?
 N1 C1 C2 123.5(19) . . ?
 N2 C1 C2 122(2) . . ?
 C1 C2 H2A 111.8 . . ?
 C1 C2 H2B 111.8 . . ?
 H2A C2 H2B 109.5 . . ?
 C3 C2 C1 100(2) . . ?
 C3 C2 H2A 111.8 . . ?
 C3 C2 H2B 111.8 . . ?
 C2 C3 H3A 100.4 . . ?
 C2 C3 H3B 104.3 . . ?
 C2 C3 H3C 121.2 . . ?
 H3A C3 H3B 107.6 . . ?
 H3A C3 H3C 110.7 . . ?
 H3B C3 H3C 111.5 . . ?
 N3 C4 C5 126(2) . . ?
 N3 C4 C6 41.2(12) . . ?
 N5 C4 N3 115.9(19) . . ?
 N5 C4 C5 118(2) . . ?
 N5 C4 C6 74.8(16) . . ?
 C5 C4 C6 167(2) . . ?
 F4 C5 C4 117(2) . . ?
 F4 C5 F5 103(3) . . ?
 F5 C5 C4 117(3) . . ?
 F6 C5 C4 116(3) . . ?
 F6 C5 F4 105(3) . . ?
 F6 C5 F5 96.0(19) . . ?
 N3 C6 C4 41.0(12) . . ?
 N3 C6 C7 121(3) . . ?
 N4 C6 N3 118(2) . . ?
 N4 C6 C4 76.8(16) . . ?
 N4 C6 C7 120(3) . . ?
 C7 C6 C4 162(3) . . ?
 C6 C7 H7BC 110.1 . . ?
 C6 C7 H7BD 111.0 . . ?
 C6 C7 H7AA 107.8 . . ?
 C6 C7 H7AB 109.8 . . ?
 H7BC C7 H7BD 109.3 . . ?
 H7BC C7 H7AA 33.1 . . ?
 H7BC C7 H7AB 76.0 . . ?
 H7BD C7 H7AA 80.3 . . ?
 H7BD C7 H7AB 133.4 . . ?
 H7AA C7 H7AB 107.4 . . ?
 C8 C7 C6 101(3) . . ?
 C8 C7 H7BC 107.9 . . ?
 C8 C7 H7BD 117.4 . . ?
 C8 C7 H7AA 137.9 . . ?
 C8 C7 H7AB 32.1 . . ?
 C9 C7 C6 114(3) . . ?
 C9 C7 H7BC 128.9 . . ?
 C9 C7 H7BD 30.4 . . ?
 C9 C7 H7AA 107.1 . . ?
 C9 C7 H7AB 110.1 . . ?
 C9 C7 C8 88(4) . . ?
 C7 C8 H8A 105.7 . . ?
 C7 C8 H8B 115.6 . . ?
 C7 C8 H8C 108.1 . . ?
 H8A C8 H8B 108.9 . . ?
 H8A C8 H8C 108.9 . . ?
 H8B C8 H8C 109.5 . . ?
 C7 C9 H9A 108.5 . . ?
 C7 C9 H9B 110.5 . . ?
 C7 C9 H9C 109.5 . . ?
 H9A C9 H9B 111.0 . . ?
 H9A C9 H9C 107.3 . . ?
 H9B C9 H9C 109.9 . . ?

_shelx_res_file
;
    maf-9-lt.res created by SHELXL-2014/7

TITL MAF-9-LT.res in I-42d
CELL 1.54178 13.655 13.655 37.9899 90 90 90
ZERR 24 0.0005 0.0005 0.0036 0 0 0
LATT -2
SYMM -X,-Y,+Z
SYMM +Y,-X,-Z
SYMM -Y,+X,-Z
SYMM 0.5-X,+Y,0.75-Z
SYMM 0.5+X,-Y,0.75-Z
SYMM 0.5-Y,-X,0.75+Z
SYMM 0.5+Y,+X,0.75+Z
SFAC C H Ag F N
UNIT 120 120 24 72 72
DFIX 1.5 C5 C4
DFIX 1.35 F5 C5
DFIX 1.35 C5 F4
DFIX 1.5 C9 C7
DFIX 1.5 C8 C7
DFIX 2 F6 F5
DFIX 1.35 C5 F6
DFIX 2.2 F1 F2
DFIX 2.2 F3 F1
DFIX 1.35 C2 F1
DFIX 1.35 C2 F2
DFIX 1.35 C2 F3
DFIX 1.5 C2 C1
DFIX 1.5 C2 C3
DFIX 2.3 C3 C1
ISOR 0.01 0.02 C5 C6 C4
ISOR 0.01 0.02 C9 C7
ISOR 0.01 0.02 C8 C7 C9
ISOR 0.05 0.1 F5 F4 F6
ISOR 0.005 0.01 C3 C2 F2 F1 F3

L.S. 5
PLAN  10
SIZE 0.06 0.04 0.03
BOND $H
LIST 6
fmap 2
acta
OMIT 0 2 2
OMIT 0 2 0
OMIT 0 3 1
OMIT -3 3 2
OMIT 0 1 3
REM <olex2.extras>
REM <HklSrc "%.\\MAF-9-LT.hkl">
REM </olex2.extras>

WGHT    0.085000   55.000000
FVAR       0.13185
AG1   3    0.000000    0.500000    0.093116    10.50000    0.07851    0.07971 =
         0.10417    0.00000    0.00000    0.00849
PART -1
AG2   3   -0.132819    0.385911    0.245511    11.00000    0.08816    0.08993 =
         0.12646   -0.01020    0.01602    0.00415
PART 0
N1    5   -0.048530    0.509627    0.205686    11.00000    0.06073    0.08139 =
         0.11563   -0.01119   -0.00154    0.00603
N2    5    0.000000    0.500000    0.149025    10.50000    0.05907    0.08829 =
         0.14694    0.00000    0.00000   -0.01742
N3    5    0.009097    0.630329    0.057553    11.00000    0.09618    0.06107 =
         0.09723    0.01654   -0.02345   -0.00827
N4    5   -0.038334    0.745868    0.020302    11.00000    0.09301    0.09001 =
         0.12009    0.04281   -0.02770   -0.02590
N5    5    0.058857    0.758838    0.027367    11.00000    0.10672    0.07566 =
         0.13682    0.03536    0.01251   -0.00410
C1    1   -0.074229    0.518124    0.171983    11.00000    0.05725    0.11221 =
         0.09310    0.00439   -0.00598   -0.00417
PART 1
C2    1   -0.172996    0.555319    0.160107    11.00000    0.09502    0.10514 =
         0.10284   -0.00125    0.00123    0.00054
AFIX  23
H2A   2   -0.191647    0.614637    0.172452    10.50000   -1.20000
H2B   2   -0.174680    0.566944    0.134925    10.50000   -1.20000
AFIX   0
C3    1   -0.235836    0.470421    0.170376    10.50000    0.21165    0.21153 =
         0.21496    0.00304   -0.00323    0.00039
AFIX   3
H3A   2   -0.199866    0.418581    0.160476    10.50000   -1.50000
H3B   2   -0.293476    0.478341    0.156816    10.50000   -1.50000
H3C   2   -0.251126    0.457001    0.195136    10.50000   -1.50000
AFIX   0
PART 0
C4    1    0.081431    0.689080    0.048429    11.00000    0.07650    0.07199 =
         0.09331    0.01133   -0.00395   -0.00564
C5    1    0.185688    0.682358    0.061014    11.00000    0.14407    0.14206 =
         0.15500   -0.00483   -0.01164   -0.00569
C6    1   -0.059729    0.669080    0.037378    11.00000    0.09249    0.09071 =
         0.11267   -0.00077   -0.00303   -0.00815
C7    1   -0.166089    0.632559    0.039001    11.00000    0.14136    0.13474 =
         0.15470   -0.00716   -0.01033   -0.01246
PART 1
AFIX   3
H7BC  2   -0.178409    0.600219    0.061661    10.50000   -1.20000
H7BD  2   -0.210529    0.684789    0.036171    10.50000   -1.20000
PART 0
PART -1
H7AA  2   -0.189429    0.639689    0.064051    10.50000   -1.20000
H7AB  2   -0.168469    0.565969    0.033351    10.50000   -1.20000
AFIX   0
PART 0
PART 1
C8    1   -0.164707    0.554984    0.010873    10.50000    0.13031    0.12627 =
         0.15734   -0.01669   -0.01410   -0.02042
AFIX   3
H8A   2   -0.161657    0.590044   -0.011367    10.50000   -1.50000
H8B   2   -0.112627    0.510974    0.011983    10.50000   -1.50000
H8C   2   -0.223687    0.520714    0.011983    10.50000   -1.50000
AFIX   0
PART 0
PART -1
C9    1   -0.234815    0.688049    0.016550    10.50000    0.11738    0.12929 =
         0.14562    0.01435   -0.01581   -0.01633
AFIX   3
H9A   2   -0.201355    0.705949   -0.005010    10.50000   -1.50000
H9B   2   -0.257875    0.744099    0.028490    10.50000   -1.50000
H9C   2   -0.287495    0.647839    0.010340    10.50000   -1.50000
AFIX   0

PART 0
PART 2
F1    4   -0.170831    0.648131    0.147543    10.50000    0.09990    0.11680 =
         0.12854    0.01587   -0.01287    0.02012

F2    4   -0.202757    0.494257    0.135040    10.50000    0.18167    0.20022 =
         0.19283   -0.00587   -0.00024    0.01007
F3    4   -0.236425    0.557006    0.188027    10.50000    0.14119    0.17004 =
         0.15345   -0.00698   -0.00776    0.01160
PART 0
F4    4    0.228218    0.765742    0.071760    11.00000    0.20463    0.20012 =
         0.37356    0.04334   -0.13691   -0.04759
F5    4    0.253796    0.644258    0.038081    11.00000    0.19067    0.26843 =
         0.49176   -0.03418   -0.02658    0.06028
F6    4    0.201383    0.620587    0.085920    11.00000    0.15002    0.22682 =
         0.32236    0.11469   -0.07806   -0.05264
HKLF 4

REM  MAF-9-LT.res in I-42d
REM R1 =  0.0800 for    1606 Fo > 4sig(Fo)  and  0.1544 for all    3295 data
REM    191 parameters refined using     99 restraints

END

WGHT      0.1291      0.0000

REM Highest difference peak  0.762,  deepest hole -0.777,  1-sigma level  0.162
Q1    1  -0.0018  0.4057  0.0945  11.00000  0.05    0.76
Q2    1   0.0890  0.4896  0.0932  11.00000  0.05    0.75
Q3    1  -0.4858  0.6210  0.0804  11.00000  0.05    0.67
Q4    1  -0.2229  0.3728  0.2463  11.00000  0.05    0.63
Q5    1  -0.2138  0.6146  0.0680  11.00000  0.05    0.57
Q6    1  -0.1347  0.2854  0.2481  11.00000  0.05    0.56
Q7    1  -0.5000  0.5000  0.1645  10.50000  0.05    0.51
Q8    1   0.0600  0.4615  0.0800  11.00000  0.05    0.50
Q9    1  -0.1330  0.4752  0.2449  11.00000  0.05    0.50
Q10   1  -0.0436  0.3769  0.2455  11.00000  0.05    0.49
;
_shelx_res_checksum                40876
_shelx_hkl_file
;
   0   0  -2    0.10    0.33
   0   0   2    0.64    0.38
   0   0  -4 4627.48  721.36
   0   0   4 4549.34  721.36
   0   0  -6    0.86    1.34
   0   0   6   -0.25    1.42
   0   0  -8  626.60   98.67
   0   0 -10    0.19    2.72
   0   0 -12 7190.86 1131.22
   0   0 -14   -1.16    3.16
   0   0 -16   79.92   12.90
   0   0 -18   -0.56    2.07
   0   0 -20 1879.67  295.93
   0   0 -22    0.57    2.90
   0   0 -24  445.12   70.44
   0   0 -26    2.24    3.99
   0   0  28    8.94    6.18
   0   0  30   -6.48    7.19
   0   0  32   90.11   17.92
   0   0  34    6.18    9.56
   0   0  36   -0.63   10.31
   0   0  38    4.49   10.90
   0   0  40   -2.45   11.49
   0   0  42   -3.06   11.15
   0   0  44   -0.25   11.36
   0   0  46   -3.36    9.59
   0   0  48    9.11    8.73
   0   1  -1 9531.11   68.02
   0   1  -1 8602.84   67.24
  -1   0  -1 9724.12   67.48
   1   0   1 9500.23   67.28
   1   0   1 9832.96   67.34
   0   1   1 9874.02   67.91
   0   1   1 9563.02   67.38
  -1   0   1 9999.00   67.53
   0  -1  -1 8627.91   67.15
  -1   0  -1 9327.70   67.41
   0  -1   1 9038.73   68.16
   1   0  -1 9790.96   67.59
   1   0  -3  118.54   15.90
   0  -1   3  131.16   15.93
   0   1   3  113.44   15.92
   1   0   3  116.74   15.95
   1   0  -3  127.42   15.97
  -1   0   3  115.77   15.96
  -1   0   3  124.41   15.93
   0   1   3  126.05   15.93
  -1   0  -3  132.00   15.93
   0   1  -3  130.14   15.93
   1   0   3  129.22   15.92
   1   0  -5 5837.56  578.23
  -1   0   5 5452.49  578.16
   0  -1   5 6031.84  578.20
   0   1   5 5630.51  578.21
   0   1   5 5597.88  578.17
  -1   0   5 5656.65  578.21
   0   1  -5 5905.81  578.20
  -1   0  -5 6098.88  578.20
   0  -1  -7  981.46  148.22
  -1   0   7  860.53  148.18
  -1   0  -7 1029.46  148.23
   0  -1   7  891.26  148.20
   1   0  -7 1006.82  148.26
   1   0   7  934.25  148.22
   0   1  -7 1003.27  148.23
  -1   0  -9 1480.65  230.64
   1   0  -9 1522.61  230.67
   0   1  -9 1433.33  230.64
   0  -1  -9 1443.48  230.63
   0  -1 -11  797.57   30.10
   1   0 -11  813.41   30.37
   0   1 -13 2299.70   43.69
   0  -1 -13 2333.77   43.45
   0   1 -15   48.99    7.97
  -1   0 -15   41.64    7.47
   1   0 -15   44.09    7.99
   0  -1 -15   45.28    7.40
  -1   0 -17   34.00    6.20
   1   0 -17   35.34    6.70
   0  -1 -17   36.91    6.17
   1   0 -19 1147.83  185.79
   1   0 -19 1198.82  185.94
  -1   0 -19 1180.11  185.85
   0  -1 -19 1203.93  185.81
  -1   0 -21  136.25   20.88
   1   0 -21  112.18   20.79
   0  -1 -21  149.27   20.90
   0   1 -21  124.87   20.81
   0  -1 -23   13.81    4.12
   1   0 -23   10.94    3.92
  -1   0 -23   14.24    3.99
   0   1 -23   15.36    3.72
   0   1 -25  329.37   55.96
  -1   0 -25  376.96   56.06
   1   0  27   69.64   15.17
   1   0 -27   95.63   14.63
   0   1 -27   81.74   14.58
   0  -1  27   63.77   15.14
  -1   0 -27  106.47   14.85
  -1   0 -29    6.63    5.62
   0   1 -29    5.47    5.21
   1   0 -29   14.28    5.80
   0  -1  29   -3.06    6.45
   0  -1 -29    8.86    5.76
   1   0  29   -1.29    6.73
   1   0  31   25.60   10.95
   0  -1  31   33.07   10.89
   0  -1 -31   68.58    9.72
   1   0 -31   89.28   10.19
   0   1  31   30.26   10.97
  -1   0  31   18.11   11.10
   1   0  31   76.61   11.31
   0  -1  33   25.60   10.28
   1   0  33   -3.86    9.40
  -1   0  33    2.84    8.97
   0   1  33    1.65    8.45
   1   0  35   -1.50    9.78
  -1   0  35   10.64    9.82
   0   1  35   -2.12    9.78
   0  -1  35    1.24   10.07
   1   0  37   -3.75   11.15
   0  -1  37    2.28   11.36
   0   1  37    0.63   11.20
  -1   0  37   -4.94   11.27
  -1   0  39   -2.24   12.08
   0   1  39   -0.93   11.35
   1   0  39    2.13   11.87
   0  -1  39    5.72   12.01
  -1   0  41   13.47   11.84
   0   1  41    0.86   11.54
   1   0  41    3.68   11.67
   0  -1  41   -2.65   11.82
   1   0  43   -6.71   11.08
   0   1  43   25.11   11.13
   0  -1  43   19.27   11.75
  -1   0  43    2.91   11.47
   0  -1  45   -2.79   10.54
  -1   0  45    7.67   11.16
   1   0  45    1.61   10.22
   0   1  45   -6.22    9.90
   0   1  47   -5.44    8.25
  -1   0  47   -3.01    9.20
   0  -1  47   -4.31    8.82
  -1   1  46   12.95    9.82
   1  -1  46    6.14    9.75
  -1   1  44    1.67   10.79
   1  -1  44   -0.92   10.53
  -1   1  42   -4.20   11.47
   1  -1  42   -5.94   11.08
  -1   1  40    4.31   11.36
   1  -1  40   12.55   11.65
  -1   1  38    4.51   11.23
   1  -1  38    4.10   12.02
  -1   1  36   -1.93   10.49
   1  -1  36    6.97   11.24
   1  -1  34    5.32   10.22
  -1   1  34    4.17    9.35
   1  -1  32    0.27    8.73
  -1   1  32   -0.27    8.30
   1  -1  30   21.80    8.12
   1  -1  30    6.40    8.38
   1   1 -30   18.46    6.55
   1  -1  28   -1.44    6.28
  -1  -1 -28   -5.84    4.90
  -1  -1 -26  660.42   94.73
   1   1 -26  550.55   94.55
  -1  -1 -24    4.24    4.27
   1   1 -24    2.09    3.25
  -1  -1 -22   82.92   12.96
   1   1 -22   72.81   12.81
  -1  -1 -20    4.50    2.86
   1   1 -18  748.49  116.01
  -1  -1 -18  725.58  115.94
   1   1 -16   -2.31    3.47
  -1  -1 -16    1.68    2.19
  -1  -1 -14 1031.80  160.94
   1   1 -14 1009.94  160.98
  -1  -1 -12   -1.45    1.37
   1   1 -12    1.74    3.41
   1   1 -10  358.96    8.04
  -1  -1 -10   -5.89    6.50
  -1  -1  -8    8.70    1.75
   1   1  -8   -0.55    2.54
  -1  -1  -6 6062.39  874.78
   1  -1   6 5940.02  874.81
   1   1  -6 6006.81  874.80
   1  -1   6 5200.08  874.72
   1   1  -4    1.68    1.64
   1  -1   4    0.31    0.51
   1  -1   4    2.27    2.20
  -1  -1  -4    1.00    1.39
  -1   1   4   -0.08    1.23
  -1   1   4    0.98    1.39
   1  -1   2 1066.03  166.16
   1   1  -2  985.85  166.09
  -1   1   2 1080.59  166.08
  -1  -1  -2 1045.91  166.12
  -1   1   2 1097.80  166.11
  -1   1   0    0.96    1.24
   1  -1   0    1.35    1.52
   1  -1   0    0.85    0.55
   1  -1   0    3.68    1.18
  -1   1   0    1.33    0.57
  -1   1  -2 1251.47   26.08
   1   1   2 1173.48   25.77
  -1  -1   2 1249.66   25.59
   1  -1  -2 1200.14   25.70
  -1  -1   4    1.22    1.46
   1  -1  -4    1.68    1.05
   1  -1  -4    0.51    0.63
   1   1   4    0.62    1.44
   1  -1  -4    1.15    1.27
   1  -1  -6 6337.41  868.43
   1  -1  -6 6224.51  868.37
   1  -1  -6 5743.35  868.40
  -1  -1   6 5072.10  868.34
   1  -1  -8    2.31    2.34
   1  -1  -8    0.77    1.19
   1  -1 -10  304.64   47.51
   1  -1 -10  294.00   47.65
   1  -1 -12   -2.19    3.30
   1  -1 -12   -0.33    1.61
   1  -1 -14  933.04  150.30
   1  -1 -14  995.42  150.42
   1  -1 -16   -0.26    2.04
  -1   1 -16   -0.38    1.93
   1  -1 -18  721.55  109.80
  -1   1 -18  668.94  109.82
  -1   1 -20    2.58    2.39
  -1   1 -22   59.23   10.15
   1  -1 -24   -1.07    3.76
  -1   1 -24    2.68    3.82
  -1   1 -26  550.71   93.09
   1  -1 -26  629.10   93.10
  -1  -1  28   -4.44    6.32
  -1   1 -28    1.05    5.33
   1  -1 -28   -0.90    5.13
   1   1  28    3.35    5.94
  -1  -1  30   12.95    7.60
   1   1  30    9.30    7.85
  -1   1 -30   26.65    6.51
   1  -1 -30   26.85    6.99
  -1  -1  32    0.81    8.90
   1   1  32   -1.53    7.60
  -1  -1  34    4.23    9.49
   1   1  34    1.70    9.04
   1   1  36    1.50   10.48
  -1  -1  36    3.60   11.73
  -1  -1  38   14.72   11.83
   1   1  38   10.23   11.09
   1   1  40   19.49   11.04
  -1  -1  40    1.86   12.13
   1   1  42  -10.57   10.89
  -1  -1  42    7.30   11.30
  -1  -1  44    1.44   11.56
  -1  -1  46   -1.31   10.26
  -1  -1  48   -2.45    9.01
   2   0   0 4263.83  674.69
   0   2   0 4787.61  674.75
  -2   0   0 4458.01  674.69
   0  -2   0 4216.94  674.68
  -2   0   0 4378.95  674.69
   0  -2   0 4168.05  674.72
   2   0   0 4211.59  674.71
   0   2   0 4031.08  674.69
   0  -2   2    2.04    1.16
   0   2  -2    2.78    2.01
   0  -2  -2   -0.03    0.63
   2   0   2    2.09    1.22
   2   0   2    3.27    1.27
   0   2   2    2.58    2.02
   2   0  -2    1.42    2.22
   0   2  -2    1.33    1.64
   2   0  -2   -0.34    1.00
   0  -2   2   -0.52    1.61
   0   2   2    1.35    1.16
  -2   0  -2    4.29    1.31
   0   2   2    2.80    1.38
  -2   0  -2    2.08    1.90
  -2   0   2    3.08    1.57
   0   2   4 1323.10  230.00
   2   0   4 1399.15  230.04
  -2   0   4 1367.85  230.01
   2   0  -4 1511.46  230.00
  -2   0  -4 1682.39  230.03
   2   0  -4 1697.79  230.05
   0   2  -4 1437.12  230.00
   0  -2  -4 1469.69  230.03
   0  -2   4 1405.20  229.99
  -2   0  -6  572.67   85.69
   0  -2  -6  515.47   85.68
   2   0  -6  535.35   85.64
  -2   0   6  585.45   85.68
   0  -2   6  557.62   85.62
   2   0   6  513.48   85.69
   2   0  -6  555.84   85.71
   0   2  -6  519.57   85.67
   0   2  -8   10.15    2.49
   2   0  -8    7.18    2.68
   2   0   8   11.42    3.08
   0  -2  -8    7.66    2.41
  -2   0  -8    8.25    2.30
   0  -2 -10  279.60   45.51
   2   0 -10  313.57   45.61
  -2   0 -10  291.66   45.51
   0   2 -10  276.54   45.53
   2   0 -12  477.19   22.03
   0  -2 -12  625.22   21.91
  -2   0 -14   21.09    3.75
   0  -2 -14   15.88    3.82
   2   0 -14   17.07    4.60
   0   2 -16  707.13  112.28
  -2   0 -16  641.27  112.25
   0  -2 -16  819.42  112.31
   2   0 -16  699.99  112.36
   0  -2 -18   25.82    5.21
   0   2 -18   31.45    5.74
  -2   0 -18   27.06    5.32
   2   0 -18   27.08    6.17
   0  -2 -20  399.99   57.12
  -2   0 -20  349.35   57.12
   2   0 -20  324.29   57.23
  -2   0 -22    8.10    3.69
   2   0 -22   -2.22    5.39
   2   0 -24   25.53    5.72
   0   2 -24   21.92    5.77
  -2   0 -24   35.45    6.36
   2   0  26   15.65    6.33
   0   2 -26   13.68    4.50
  -2   0 -26   10.57    5.35
   0  -2  26    7.86    6.24
   2   0 -26   16.26    4.90
   0  -2 -26   13.09    4.79
  -2   0 -28   71.07   11.52
   0  -2  28   33.56   11.95
   0  -2 -28   70.53   11.54
   0  -2  28   73.89   12.23
   0   2 -28   49.29   10.90
   2   0  28   75.04   12.01
   2   0 -28   58.22   11.06
  -2   0 -30    6.35    5.91
   0  -2  30   12.83    7.28
   0  -2  30    6.07    7.82
   2   0 -30   12.24    6.22
   0  -2 -30    6.62    6.45
   2   0  30    7.17    7.51
   0   2 -30   15.70    6.06
  -2   0  32   28.49    9.53
   0  -2  32   20.39   10.23
   2   0  32   19.17    9.64
   0   2  32   16.68    9.19
   0   2  34    8.30    9.09
   2   0  34   -0.29    9.60
  -2   0  34   -2.12    9.29
   0  -2  34   -0.30   10.33
  -2   0  36   -2.61   11.32
   0  -2  36   -3.60   11.01
   2   0  36   -0.90   10.13
   0   2  36   -0.30   10.53
   0  -2  38   -1.29   11.53
  -2   0  38    3.27   11.68
   0   2  38   -0.60   10.31
   2   0  38    0.89   10.74
   2   0  40    0.83   11.43
   0   2  40   16.70   11.04
   0  -2  40   14.88   11.83
  -2   0  40    0.31   12.17
   0  -2  42    7.64   11.53
   0   2  42  -10.90   10.83
  -2   0  42  -12.34   12.01
   0   2  44    6.11   10.02
   0  -2  44    4.39   11.26
  -2   0  44  -10.97   11.32
  -2   0  46   -3.15    9.89
   0  -2  46  -10.86    9.85
   2   0  46   16.74    7.99
  -1   2  47   -1.61    8.03
   1  -2  47    3.80    8.88
  -2   1  47    2.97    9.66
  -2   1  45   -7.60   10.86
  -1   2  45   -8.44    9.96
   1  -2  45   10.94    9.94
   2  -1  45    1.30    9.52
   2  -1  43    6.10   10.87
  -1   2  43  -10.74   11.01
  -2   1  43   20.23   11.49
   1  -2  43    7.90   11.84
   2  -1  41   12.44   10.90
   1  -2  41   -7.37   12.38
  -2   1  41    5.89   11.16
  -1   2  41  -12.25   10.89
  -1   2  39    3.69   10.65
  -2   1  39    7.97   10.86
   2  -1  39    4.72   11.13
   1  -2  39    1.55   11.94
  -2   1  37    3.95   10.59
   1  -2  37   -3.53   11.49
   2  -1  37    3.38   10.64
  -1   2  37    3.49   10.42
   1  -2  35   15.08   11.62
   2  -1  35   -0.90   10.49
  -1   2  35   15.41    9.89
  -2   1  35    5.42   11.01
   2  -1  33    3.94    9.53
   1  -2  33    1.75    9.83
   2  -1  31    7.89   78.42
   1  -2  31 1513.99   80.59
  -1  -2 -29   52.53    8.36
   1  -2  29   11.28    9.31
   2  -1  29   21.17    9.44
  -2  -1 -29   44.32    8.40
   2   1 -29   34.56    7.97
   2  -1  29   48.00    9.56
   2  -1  27   37.42   10.48
  -2  -1 -27   58.23    9.55
   1  -2  27   35.83   10.17
   1   2 -27   50.07    9.26
   1  -2  27   70.14   10.64
   2  -1  27   67.89   10.54
   2   1 -27   34.27    9.30
  -2  -1 -25  241.40   37.17
   1  -2  25  265.73   37.66
   1   2 -25  187.78   36.92
  -1  -2 -25  235.32   37.08
   2  -1  25  275.27   37.62
  -1  -2 -23  137.72   22.46
  -2  -1 -23  140.98   22.57
   1  -2  23  137.67   22.98
   1   2 -23  137.65   22.76
  -2  -1 -21  107.66   16.83
   1   2 -21   96.82   17.25
   1  -2  21  121.47   17.29
  -1  -2 -21   97.54   16.68
   2   1 -21   91.89   17.22
   2  -1  19  378.49   47.09
   2   1 -19  249.97   46.92
  -2  -1 -19  274.72   46.81
  -1  -2 -19  300.99   46.80
  -1  -2 -17  232.01   37.54
  -2  -1 -17  232.99   37.53
   2   1 -17  195.62   37.64
   2  -1  17  300.53   37.80
   2   1 -15  177.17   32.36
  -2  -1 -15  188.10   32.26
   2  -1  15  259.78   32.51
   1   2 -15  197.29   32.33
  -1  -2 -15  213.52   32.30
   2  -1  13  628.77   37.64
   2   1 -13  582.90   37.58
   1   2 -13  645.36   37.57
  -1  -2 -13  535.67   37.31
   2  -1  11  154.15   14.09
   2   1 -11  166.93   13.99
   1  -2  11  167.41   14.22
  -1  -2 -11  121.93   13.69
   1   2 -11  144.10   13.92
  -1  -2  -9 1467.81  218.40
   1  -2   9 1484.51  218.31
   2  -1   9 1282.95  218.29
   1  -2   9 1331.68  218.46
  -2  -1  -9 1358.32  218.37
   2  -1   9 1379.61  218.44
   2   1  -9 1399.58  218.43
   1   2  -9 1412.80  218.40
   1   2  -7 1999.86   66.37
   2   1  -7 2420.98   66.63
  -2  -1  -7 2291.80   66.35
   1  -2   7 2282.55   66.75
   2  -1   7 2633.91   67.08
   1  -2   5  269.45   27.02
   2   1  -5  215.31   26.79
  -2  -1  -5  212.95   26.72
   2  -1   5  239.38   26.90
   1   2  -5  221.88   26.72
  -1   2   5  234.29   26.53
   2   1  -5  231.56   26.50
   2  -1   3 1227.13  166.94
  -2  -1  -3 1248.45  166.91
   2   1  -3 1246.55  166.93
  -1   2   3 1165.37  166.80
   1  -2   3 1166.71  166.99
   1   2  -3 1222.49  166.89
   1   2  -3 1078.90  166.79
   2  -1   3 1184.19  166.79
  -1   2   1  372.31   58.98
   2  -1   1  421.98   58.98
   2   1  -1  393.07   59.05
   2  -1   1  466.63   59.07
   1  -2   1  406.61   59.09
  -2  -1  -1  410.66   58.96
  -1  -2  -1  461.98   59.01
   1   2  -1  346.30   58.96
  -2   1   1  429.56   59.01
  -1  -2   1  413.36   61.03
  -2   1  -1  548.90   61.12
   1  -2  -1  461.56   61.01
  -2   1  -1  397.10   60.94
   1   2   1  441.78   60.99
   2  -1  -1  385.96   60.95
   2  -1  -1  394.31   61.08
   1  -2  -1  184.96   60.94
  -2   1  -1  434.47   60.94
   2  -1  -3 1351.47  187.97
   1   2   3 1250.17  187.93
   2  -1  -3 1276.17  188.01
  -2   1  -3 1268.62  187.93
   1  -2  -3 1315.31  187.99
  -1   2  -3 1146.37  187.91
   2   1   3 1094.24  187.91
  -1   2  -5  203.85   24.79
  -2   1  -5  230.08   24.86
   1  -2  -5  183.60   24.93
   2  -1  -5  209.35   24.94
   1  -2  -5  205.07   24.86
   2   1   5  184.40   24.85
   2  -1  -7 2226.58  351.74
   1  -2  -7 2322.64  351.71
   2  -1  -7 1512.50  351.71
  -2   1  -7 2834.41  351.74
  -1   2  -7 2309.74  351.67
  -2   1  -9 1288.49  215.17
   1  -2  -9 1397.98  215.17
  -2  -1   9 1360.33  215.13
   2  -1  -9 1470.57  215.24
  -2   1 -11  101.23    9.93
   1  -2 -11   94.81    9.91
   1  -2 -13  539.11   78.02
  -1   2 -13  584.12   78.02
  -2   1 -13  424.81   78.01
   2  -1 -13  420.34   78.09
   2  -1 -15  162.65   26.61
  -2   1 -15  167.87   26.38
  -2   1 -17  199.21   31.99
   2  -1 -17  204.56   32.18
   2  -1 -19  246.36   39.65
   2  -1 -19  266.38   39.32
  -2   1 -19  228.63   39.37
   1  -2 -21   77.31   11.64
  -2   1 -21   70.74   11.69
   2  -1 -21   61.42   11.57
  -1   2 -21   69.39   11.53
   2  -1 -23  114.08   18.22
  -1   2 -23   88.44   18.28
  -2   1 -23  105.85   18.34
   1  -2 -23  143.14   18.45
  -2   1 -25  209.40   33.98
   1  -2 -25  225.43   33.86
   2  -1 -25  211.25   33.85
  -1   2 -25  197.57   33.87
  -1   2 -27   42.86    9.33
   1  -2 -27   53.84    9.30
   2  -1 -27   60.93    9.52
  -1  -2  27   42.53   10.09
  -2   1 -27   46.83    9.60
   2   1  27   34.23   10.00
  -2   1 -29   37.61    8.49
   2   1  29   43.39    9.11
   1  -2 -29   39.15    8.83
  -1   2 -29   34.83    8.19
   2  -1 -29   54.84    8.97
  -1  -2  29   24.82    9.56
   2   1  29   29.35    9.15
  -2  -1  29   32.55    8.83
   2   1  31   33.29    8.82
   2  -1 -31   23.93    8.06
   1  -2 -31   35.22    8.36
  -2  -1  31   32.06    9.61
  -1  -2  31   19.79    9.53
  -2  -1  33   19.95    9.55
  -1  -2  33    2.00    9.75
  -1  -2  35   19.54   11.50
  -2  -1  35   20.60   11.90
  -1  -2  37    1.60   11.64
  -2  -1  37    2.54   11.75
  -2  -1  39    2.48   11.35
  -1  -2  39   -5.88   12.29
  -2  -1  41    3.45   11.53
  -1  -2  41    6.58   11.76
   2   1  43   -1.08   10.11
  -1  -2  43   -3.01   10.95
  -2  -1  43   15.37   11.79
   1   2  45    8.56    8.96
  -1  -2  45  -15.32   10.86
   2   1  45   -3.95    9.05
  -2  -1  47    6.58   10.71
  -1  -2  47   -0.29   10.13
  -2   2  46   16.86    9.22
   2  -2  46   -9.52    8.71
  -2   2  44    6.61   10.46
   2  -2  44   -6.28   10.54
  -2   2  42  -11.08   10.93
   2  -2  42   -9.09   11.21
   2  -2  40   14.55   11.93
  -2   2  40   19.90   11.30
   2  -2  38   -7.64   12.05
  -2   2  38   22.73   10.84
  -2   2  36   10.11   11.53
   2  -2  36   25.14   12.01
   2  -2  34    0.30   10.16
   2  -2  32   22.00   11.30
   2  -2  30  -16.74    9.64
   2  -2  30    1.75    8.57
   2   2 -30   -0.41    5.76
  -2  -2 -28  172.01   21.46
   2   2 -28  128.31   21.09
   2  -2  26    1.75    6.30
  -2  -2 -26    8.19    4.80
   2   2 -24  150.37   27.05
  -2  -2 -24  176.12   26.82
   2  -2  22    1.01    5.43
   2   2 -22   -4.05    5.48
  -2  -2 -22   -0.64    3.86
   2  -2  20  755.63  113.77
  -2  -2 -20  694.40  113.62
   2  -2  18   -2.52    4.01
  -2  -2 -18   -1.96    2.97
   2   2 -18   -0.38    4.18
   2  -2  16 1149.26  163.33
  -2  -2 -16  998.80  163.18
   2   2 -16  987.31  163.26
   2   2 -14   -3.42    3.75
  -2  -2 -14   -0.29    2.71
   2  -2  14    1.59    3.73
   2   2 -12 1180.15  192.62
   2  -2  12 1463.01  192.84
  -2  -2 -12 1153.31  192.60
   2  -2  10    1.23    1.30
   2   2 -10    1.52    3.24
   2  -2  10    4.36    5.32
  -2  -2 -10   -0.37    1.61
   2   2  -8 2043.50  210.21
  -2  -2  -8 1749.68  210.14
   2  -2   8 2258.14  210.36
   2  -2   6    0.96    4.40
  -2  -2  -6   -0.14    2.34
   2   2  -6    4.36    3.09
   2  -2   4 1631.21  271.87
   2   2  -4 1808.20  271.86
  -2  -2  -4 1734.13  271.89
  -2   2   2    0.77    1.72
   2  -2   2    3.83    3.42
   2   2  -2    1.53    1.98
  -2   2   0 2334.26  365.31
  -2  -2   0 2309.91  365.32
   2  -2   0 2404.09  365.44
   2  -2   0 2253.10  365.40
   2  -2  -2    1.71    2.86
   2  -2  -2   -0.89    1.79
   2  -2  -4 2163.25  323.08
   2  -2  -4 1930.47  323.08
   2  -2  -6    1.30    2.45
   2  -2  -6    2.01    3.16
   2  -2  -8 2243.07   36.19
   2  -2  -8   10.48   34.96
   2  -2 -10   -0.74    1.60
  -2  -2  12 1025.89  161.42
   2  -2 -14    1.37    1.75
   2  -2 -14    2.46    3.09
  -2  -2  14    0.03    1.60
   2  -2 -16  943.23  140.41
  -2   2 -16  834.13  140.44
  -2   2 -18    1.16    2.46
   2  -2 -18    1.50    2.65
   2  -2 -20  541.41   79.37
  -2   2 -20  459.53   79.40
   2  -2 -22   -0.11    3.38
  -2   2 -22   -0.71    3.38
   2  -2 -24  153.33   22.44
  -2   2 -24  120.48   22.52
  -2   2 -26   -1.11    4.44
  -2  -2  26    3.91    5.48
   2  -2 -26   -1.68    4.69
  -2   2 -28  142.68   19.94
  -2  -2  28  105.39   19.99
   2   2  28   82.56   20.02
   2  -2 -28  134.68   19.62
   2   2  30   -9.66    6.61
   2   2  30   -9.89    7.26
  -2  -2  30  -11.69    7.13
  -2   2 -30    2.99    6.04
   2  -2 -30    7.58    6.44
  -2  -2  32  106.68   19.53
   2   2  32   96.44   18.48
   2   2  34   -7.34    8.48
  -2  -2  34    1.15    9.76
  -2  -2  36   13.74   12.46
   2   2  36   18.24    9.72
  -2  -2  38   -4.21   11.17
   2   2  38    1.87    9.38
  -2  -2  40    8.23   11.42
   2   2  40    0.75    9.44
  -2  -2  42    7.63   10.74
   2   2  42    1.74    9.55
  -2  -2  44    1.29   11.17
   2   2  44   10.93    8.89
  -2  -2  46   -0.97    9.41
   3   0  -1 2277.30  353.42
   0  -3   1 2091.52  353.52
  -3   0  -1 2573.38  353.45
  -3   0  -1 2065.30  353.48
   3   0   1 2098.45  353.44
   3   0  -1 2249.40  353.46
   0  -3  -1 2195.04  353.41
   0  -3   1 2238.90  353.41
   0  -3  -1 2422.09  353.48
   3   0  -3   83.94   12.84
  -3   0  -3   79.02   12.86
   0  -3   3   67.86   13.36
   3   0   3   84.90   12.66
   3   0   3   86.03   12.70
   3   0  -3   69.31   13.40
   0   3  -3   83.23   12.66
   0  -3   3   67.82   12.68
   0  -3   5 2704.60  123.14
   0  -3   5 3001.60  123.88
   3   0   5 2861.05  123.34
  -3   0  -5 3018.13  123.41
   3   0  -5 2716.47  123.36
  -3   0  -7  424.07   42.00
   3   0  -7  373.40   41.96
   3   0  -7  403.54   42.05
   0  -3  -7  354.19   42.03
   0   3  -7  391.52   41.98
   3   0   7  363.39   42.09
   0  -3  -9 4288.71   42.68
  -3   0  -9 4689.08   43.05
   3   0   9 4869.60   44.08
   0  -3 -11 2665.48   36.46
  -3   0 -11 2809.44   36.75
  -3   0 -13  203.88   36.75
   0  -3  13  275.36   36.97
   0   3 -13  246.57   36.80
   0  -3 -13  225.68   36.75
   3   0 -13  229.78   36.88
   0  -3 -15 1221.75  182.27
   0   3 -15 1155.52  182.24
  -3   0 -15 1215.01  182.30
   3   0 -15 1007.58  182.34
   3   0 -17  640.24  115.60
   3   0  17  893.10  115.61
   0   3 -17  696.42  115.48
  -3   0 -17  718.76  115.51
   3   0  19    5.46    4.05
   0   3 -19    8.22    3.94
  -3   0 -19    5.22    3.43
   3   0 -19    3.46    4.94
  -3   0 -21  222.27   33.56
   0  -3  21  282.75   33.94
   3   0 -21  173.67   33.22
   3   0 -21  186.02   33.81
   3   0  21  228.97   33.70
   0   3 -21  230.71   33.52
  -3   0 -23  289.22   44.79
   0  -3  23  368.97   45.12
   0  -3 -23  286.08   44.65
   3   0 -23  246.96   44.95
   3   0  23  335.73   44.97
   3   0 -23  236.15   44.42
   0  -3 -25    3.13    4.58
  -3   0 -25    6.78    4.73
   0  -3  25    6.18    5.76
   0   3 -25    8.07    4.29
   3   0  25    3.58    5.85
   3   0 -25    7.43    4.12
  -3   0 -27   13.95    5.22
   3   0  27   -6.59    6.47
   0  -3 -27    5.29    5.44
   0  -3  27    2.86    6.03
   0  -3  27    8.63    6.35
   0   3 -27    4.92    4.51
   3   0 -27    1.93    4.69
   3   0  27   22.76    7.77
   3   0  29  113.88   30.26
   0  -3 -29  221.07   30.24
   0  -3  29  247.71   31.11
  -3   0 -29  205.25   30.18
   3   0 -29  207.01   29.95
   0  -3  29  131.34   30.43
   0   3 -29  174.23   30.00
   3   0  29  306.00   32.07
   3   0  31   -2.69    8.38
   0  -3  31   -1.33    8.85
   0  -3  33    0.29    9.23
  -3   0  33    1.71    9.04
   0  -3  35    2.22   10.87
  -3   0  35    7.40   10.26
   0  -3  37   11.46   11.83
  -3   0  37   -7.86   10.84
  -3   0  39   11.52   11.38
   0  -3  39   14.28   12.02
   3   0  41   15.36   10.43
   0  -3  41   17.18   11.88
  -3   0  41  -10.89   11.67
   0  -3  43  -10.28   11.00
  -3   0  43    0.74   11.23
   3   0  43   -4.03    9.34
   3   0  45    6.65    7.49
   0   3  45   -3.80    8.74
   0  -3  45   -1.71   10.38
  -3   0  45   -4.72    9.72
   0  -3  47    2.67    9.18
  -3   0  47   12.44   10.02
   1  -3  46   -6.69    9.22
   3  -1  46  -14.66    7.19
  -3   1  46    1.52    9.61
  -1   3  44    3.32    9.81
  -3   1  44  -15.15   11.19
   1  -3  44    0.63   10.71
   1  -3  42   12.28   11.61
  -3   1  42    6.71   11.91
  -1   3  42   -0.51   10.46
  -3   1  40    3.91   11.20
  -1   3  40    7.63   10.16
   1  -3  40    0.29   11.97
  -1   3  38    2.11    9.85
  -3   1  38   21.43   11.68
   1  -3  38    7.19   11.31
  -1   3  36   -1.85    9.67
   1  -3  36   -2.27   11.76
  -3   1  36  -17.92   10.67
   3  -1  36    2.64   10.23
   1  -3  34   13.69   12.01
   1  -3  32   -0.29    9.59
  -1  -3 -30   75.26   10.16
   3  -1  30   78.88   12.84
   3   1 -30   58.70    9.86
  -3  -1 -28   14.97    5.98
   3   1 -28    7.64    5.42
   1  -3  28    8.40    7.49
  -1  -3 -28    4.83    5.42
   3  -1  28   25.70    9.08
   1   3 -28   -1.78    5.16
   1  -3  28   18.67    9.04
   1  -3  26   48.59   14.37
   1  -3  26  117.22   16.08
  -3  -1 -26   95.17   14.05
   3   1 -26   67.44   13.40
  -1  -3 -26   75.60   13.76
   3  -1  26  124.65   16.36
  -3  -1 -24   23.13    6.14
   3   1 -24   23.22    8.18
   1  -3  24   30.10    7.60
   3  -1  24   29.94    9.34
   1   3 -24   24.58    7.34
   1  -3  22  766.62  110.88
   1   3 -22  682.80  110.69
  -3  -1 -22  660.90  110.65
   3   1 -22  585.73  110.80
   3  -1  22  903.68  111.14
  -3  -1 -20   16.40    4.06
   3   1 -20   12.47    5.55
   3  -1  20    7.86    5.80
   1   3 -20    6.45    5.18
   1  -3  20    9.38    4.66
  -1  -3 -20   12.94    4.03
  -3  -1 -18   88.95   14.85
   3   1 -18   79.32   15.21
   1   3 -18   87.11   15.07
   1  -3  18   91.08   15.32
  -1  -3 -18  102.65   14.91
  -3  -1 -16    8.94    2.87
  -1  -3 -16    5.89    3.23
   1  -3  16    7.51    3.92
   3   1 -16    5.81    4.16
   1   3 -16    4.47    4.03
  -3  -1 -14  383.44   64.63
   3  -1  14  551.52   65.12
   3   1 -14  357.80   64.75
   1  -3  14  438.60   64.81
  -1  -3 -14  402.33   64.65
   3   1 -12   69.51   11.93
  -1  -3 -12   64.10   11.77
  -3  -1 -12   72.80   11.73
   3  -1  12   90.29   12.61
   1  -3  12   74.30   12.08
  -1  -3 -10 5882.66  172.78
   3  -1  10 5863.39  173.16
   1   3 -10 5366.62  172.71
  -3  -1 -10 6389.85  172.96
  -1  -3  -8   98.97   12.38
   1  -3   8    0.37   12.05
   1   3  -8   93.75   12.40
   3  -1   8  103.68   12.83
   3   1  -8   -4.44   11.97
  -3  -1  -8  111.72   12.27
   3   1  -8   98.26   11.95
   1  -3   6   23.43    5.31
   1  -3   6   28.69    5.91
  -1  -3  -6   26.50    5.46
   3   1  -6   28.20    4.77
   3  -1   6   21.66    5.39
   1   3  -6   22.46    5.21
  -3  -1  -6   26.45    4.94
   1  -3   4  529.85   85.90
   1   3  -4  514.93   85.69
   3   1  -4  606.40   85.77
   3  -1   4  538.99   85.75
   1  -3   4  574.12   85.75
   3   1  -4  516.00   85.72
  -3  -1  -4  539.86   85.76
   3  -1   2  948.62   63.18
  -3  -1  -2 1009.79   63.85
   1  -3   2  880.15   63.31
   3  -1   2  975.85   63.33
   1  -3   0   48.02    7.22
   3  -1   0   53.90    6.97
  -1  -3   0   60.01    7.54
   3   1   0   57.10    7.02
  -3   1   0   64.14    7.18
   3  -1  -2 1357.25  207.76
  -1  -3   2 1169.17  207.84
  -3   1  -2 1373.36  207.75
   3  -1  -2 1283.99  207.89
   1  -3  -4  663.51  104.03
  -1  -3   4  657.70  104.17
   3  -1  -4  646.30  104.14
  -3   1  -4  691.39  104.02
   3  -1  -4  628.05  104.05
   3  -1  -6   37.85    7.19
   1  -3  -6   44.62    7.92
   3  -1  -6   38.95    7.48
  -3   1  -6   41.18    7.02
  -1  -3   6   39.00    7.44
   1  -3  -6   51.61    7.28
  -3   1  -8   94.31   10.46
   3  -1  -8   87.69   10.84
  -1   3  -8   97.21   10.33
   3   1  10 6232.97  385.82
  -1   3 -10 6271.93  385.66
   3  -1 -10 5922.65  385.79
  -3   1 -10 5654.47  385.81
   3   1  12   65.73    9.40
  -1   3 -12   57.48    9.20
   3  -1 -12   59.39    9.45
  -3   1 -12   46.32    9.27
  -1  -3  14  351.49   59.02
   3  -1 -14  334.71   59.28
   3   1  14  500.85   59.30
  -1   3 -14  408.89   59.15
  -3   1 -14  360.03   59.20
  -1   3 -16    2.65    2.76
   3  -1 -16    3.30    2.02
  -3   1 -16    5.61    2.79
   1  -3 -16    1.68    3.09
   3  -1 -16    1.86    3.58
   3  -1 -18   79.72   14.40
   1  -3 -18   98.62   14.74
   3   1  18  123.83   14.91
   3  -1 -18   82.55   15.03
  -3   1 -18   82.82   14.70
   3  -1 -20   11.30    4.92
  -3   1 -20    6.21    3.71
   1  -3 -20   10.41    4.02
   3   1  20   17.61    4.54
   3  -1 -20   11.97    3.21
  -3   1 -22  651.98  101.83
   3   1  22  777.26  101.90
   3  -1 -22  608.19  101.91
   3  -1 -22  572.78  101.62
   1  -3 -22  668.46  101.72
   1  -3 -24   29.07    5.84
   3  -1 -24   24.22    5.50
  -1   3 -24   18.34    5.44
   3   1  24   27.19    6.30
  -3   1 -24   20.95    6.03
  -1  -3  26   59.26   13.06
  -3   1 -26   71.31   12.84
   3   1  26   77.35   12.95
  -1   3 -26   56.69   12.36
   3  -1 -26   74.08   12.50
   1  -3 -26   83.18   12.75
  -1  -3  26   90.60   13.57
   3  -1 -28    5.62    5.88
   3   1  28   -3.39    6.58
  -1  -3  28   18.98    7.28
   1  -3 -28   11.05    5.92
  -3   1 -28   12.64    6.63
   3   1  28    6.33    7.37
  -1  -3  28    7.86    6.66
  -1   3 -28    5.76    5.59
   1  -3 -30   90.62   11.52
   3  -1 -30   75.61   11.62
   3   1  30   38.35   12.09
  -1  -3  30   52.21   12.25
  -3  -1  30   47.70   12.01
   1   3  32   10.90    7.36
  -1  -3  32    8.10    9.26
   3   1  32   -0.98    8.19
  -3  -1  32  -17.31    8.78
  -1  -3  34   21.18   12.42
   3   1  34   41.33   10.79
  -3  -1  34   18.65   11.50
   1   3  34   42.93   10.01
   1   3  36   -3.31    9.01
   3   1  36   -0.27    9.16
  -3  -1  36  -10.27   10.45
  -1  -3  36   -2.15   11.31
   3   1  38    3.12    9.96
   1   3  38   -1.61    9.85
  -3  -1  38   13.98   11.61
  -1  -3  38    7.49   11.75
  -1  -3  40    5.05   11.41
   1   3  40   -4.77    9.67
   3   1  40    2.64   10.05
  -3  -1  40  -12.88   11.23
   1   3  42   13.40    9.22
  -3  -1  42    5.76   10.97
   3   1  42    3.12    9.09
  -1  -3  42   12.72   11.65
  -3  -1  44    0.21   10.59
   3   1  44    1.26    7.74
   1   3  44  -12.39    8.27
  -1  -3  44    8.75   10.87
  -3  -1  46   -6.62    9.46
  -1  -3  46    5.42    9.26
  -3   2  47    3.42    8.96
   2  -3  45   10.39    9.27
  -3   2  45    3.25    9.81
  -2   3  45    1.64    9.24
   2  -3  43   12.46   10.20
  -2   3  43   -7.96   10.19
   3  -2  43   12.77   10.11
  -3   2  43    3.64   10.76
  -3   2  41   -9.59   10.93
   3  -2  41   -0.51   10.98
  -2   3  41  -11.75   10.20
   2  -3  41    8.16   11.24
  -2   3  39   12.32   10.64
   3  -2  39   11.17   11.53
   2  -3  39   13.50   11.69
  -3   2  39    2.79   11.28
  -2   3  37    1.26   10.02
   2  -3  37    5.62   11.43
   3  -2  37   -4.17   11.43
  -3   2  37    0.66   10.63
   2  -3  35   14.63   12.06
   3  -2  35    7.58   11.42
   2  -3  33    0.30   10.23
   3  -2  33   -5.50   10.23
   2  -3  31    8.30   10.20
   3  -2  31    5.62    9.89
   2  -3  29   20.47   11.02
   3  -2  29   71.07   11.27
   3  -2  29   16.47   10.89
  -3  -2 -29   57.82    9.31
   3   2 -29   48.04    8.70
  -2  -3 -29   46.70    9.26
  -3  -2 -27   51.39    7.78
   3   2 -27   31.58    9.70
   3  -2  27   30.95   10.79
   3   2 -27   27.88    6.95
   2  -3  27   28.01    9.09
   3  -2  27   16.19    8.92
   3  -2  25   92.67   14.92
   2   3 -25   61.86   13.83
   3   2 -25   59.35   13.87
   2  -3  25  104.37   15.07
   2  -3  25   62.33   13.44
  -2  -3 -25   82.14   12.86
   3  -2  25   60.86   13.68
  -3  -2 -25   73.71   12.98
  -3  -2 -23   62.46   10.72
  -2  -3 -23   58.94   10.54
   2  -3  23   71.65   13.46
   2   3 -23   47.84   11.65
   3   2 -21   94.96   18.41
  -3  -2 -21  108.02   17.93
  -2  -3 -21  110.95   17.87
   2   3 -21   82.19   18.13
   3   2 -19  331.71   64.88
  -2  -3 -19  411.35   64.78
   3  -2  19  509.15   65.32
   2   3 -19  335.93   64.81
   2  -3  19  569.24   65.66
  -3  -2 -19  427.18   64.84
  -3  -2 -17  281.54   46.35
   2  -3  17  407.44   47.20
   3   2 -17  238.97   46.50
  -2  -3 -17  278.27   46.33
   3  -2  17  342.48   46.87
   3   2 -15   88.65   18.69
  -2  -3 -15  117.19   18.50
  -3  -2 -15  116.90   18.52
   2   3 -15  104.25   18.64
   3  -2  15  139.86   19.41
   2  -3  15  148.83   19.47
   3   2 -13  374.57   64.71
   3  -2  13  453.41   64.92
  -3  -2 -13  454.61   64.70
   2  -3  13  470.77   64.41
  -2  -3 -13  419.45   64.67
   3  -2  13  297.80   64.41
   2  -3  13  565.97   65.17
   2   3 -13  378.71   64.71
  -2  -3 -11   21.02    4.44
  -3  -2 -11   28.60    4.25
   3  -2  11   19.53    5.85
   2  -3  11   19.62    5.58
   3  -2  11   12.03    3.30
   3   2 -11   17.46    4.77
   2   3  -9 1049.62   74.60
   3  -2   9 1306.02   74.93
  -2  -3  -9 1268.56   74.62
   2  -3   9 1335.53   75.08
   3   2  -9 1211.52   74.71
   2   3  -7  306.76   26.31
   3  -2   7  328.67   26.49
   2  -3   7  335.06   26.67
   3   2  -7  344.51   26.39
   2  -3   5  155.68   26.27
   2   3  -5  151.66   26.11
   2  -3   5  155.58   26.23
   3   2  -5  176.13   25.86
   3   2  -5  142.88   26.01
  -2   3   5  167.12   25.74
   3  -2   5  154.17   26.22
  -3  -2  -5  152.73   26.19
   2   3  -3 1100.05  169.10
   2  -3   3 1196.82  169.17
   3   2  -3 1012.77  169.13
   2   3  -3 1004.55  168.96
   2  -3   3  977.26  169.14
   3  -2   3 1298.16  169.20
  -2   3   3 1135.17  168.98
   3  -2   1  244.39   45.01
   2  -3   1  296.09   44.91
   3  -2   1  293.73   44.86
   3   2  -1  272.07   44.79
   2  -3   1  304.64   44.91
  -2   3  -1  156.98   26.80
  -3   2  -1  207.84   26.85
   3  -2  -1  168.36   27.35
   3  -2  -1  157.87   26.87
  -2  -3   1  163.86   27.05
   3  -2  -3 1116.08  164.77
   2  -3  -3 1190.39  164.82
  -2  -3   3 1103.80  164.78
  -2   3  -3 1023.82  164.67
   2   3   3  997.85  164.70
   3  -2  -3 1120.31  164.88
   2   3   5  206.13   29.70
   3  -2  -5  238.77   29.85
   3  -2  -5  198.97   29.99
  -3   2  -5  222.31   29.73
   3  -2  -7  325.87   41.70
   2  -3  -7  185.03   41.63
   3   2   7  266.68   41.51
   3  -2  -7  353.30   41.86
   3  -2  -7  245.77   41.46
  -3   2  -7  330.49   41.60
   3  -2  -9 1203.51  207.48
   3  -2  -9 1363.60  207.61
   3  -2  -9 1348.14  207.64
   2  -3  -9 1392.81  207.64
  -3   2  -9 1349.91  207.56
   2  -3  -9 1348.49  207.52
   3   2   9 1405.66  207.52
   3  -2 -11   15.23    4.18
   2  -3 -11   18.74    3.51
   3  -2 -11   20.14    4.40
  -3   2 -11   15.23    3.49
   3  -2 -11   18.15    3.20
  -3   2 -13  421.83   66.77
   2  -3 -13  471.66   66.74
   3  -2 -13  395.04   66.67
   3  -2 -13  419.55   66.89
   3  -2 -15  109.78   18.00
   2  -3 -15  124.53   17.75
  -3   2 -15  104.78   17.75
   3  -2 -15  105.52   17.63
   3  -2 -17  222.18   34.34
  -3   2 -17  197.44   34.44
   3  -2 -17  186.78   34.59
   2  -3 -17  255.12   34.45
  -3   2 -19  318.21   55.35
   2  -3 -19  381.40   55.35
   3  -2 -19  352.29   55.25
   3  -2 -21   82.00   12.44
   2  -3 -21   86.08   12.66
  -2   3 -21   60.21   12.54
  -3   2 -21   72.95   12.66
  -2   3 -23   46.03    9.44
   3   2  23   57.89    9.66
   3  -2 -23   58.41    9.63
   2  -3 -23   56.85    9.72
  -3   2 -23   49.41    9.64
   2  -3 -25   75.57   12.44
   3   2  25   67.75   12.68
   3  -2 -25   76.84   12.40
  -2   3 -25   65.21   12.42
  -2  -3  25   80.69   12.81
  -3   2 -25   59.54   12.47
   3  -2 -27   29.27    6.93
  -3  -2  27   27.00    8.10
  -2  -3  27   23.59    8.06
  -2   3 -27   25.66    7.29
   3   2  27   39.50    7.71
   2  -3 -27   36.40    7.56
  -3   2 -27   42.46    7.80
   3   2  27   27.01    8.04
  -3   2 -29   58.56    9.70
  -2   3 -29   45.46    9.40
  -2  -3  29   51.35   10.86
   2   3  29   32.82    9.38
  -2  -3  29   42.12   10.23
  -3  -2  29   47.71   10.09
   3   2  29   14.21    9.74
   2   3  31   28.79    8.22
   3   2  31    9.97    8.30
  -2  -3  31    7.44    9.40
  -3  -2  31   34.60    9.22
  -3  -2  33   11.76    9.96
   2   3  33   -1.96    8.14
  -2  -3  33   17.66    9.97
   3   2  33   19.68    8.41
  -2  -3  35    7.54   11.15
   3   2  35   34.79    9.45
  -3  -2  35   10.00   10.60
   2   3  35   27.69    9.83
   2   3  37    4.79    9.16
   3   2  37   -0.25    9.00
  -3  -2  37    2.28   10.30
  -2  -3  37   -0.57   11.00
   3   2  39    0.23    8.75
   2   3  39    0.23    9.18
  -2  -3  39  -16.48   11.88
  -3  -2  39    3.28   11.13
  -2  -3  41   -4.75   11.36
   3   2  41    3.06    8.98
   2   3  41   -3.36    8.44
  -3  -2  41   18.41   11.02
   2   3  43   24.29    8.01
  -2  -3  43    4.28   11.00
   3   2  43    4.91    8.07
  -3  -2  43   -2.78   10.65
  -2  -3  45   -8.89    9.66
  -3  -2  45    0.51    9.33
  -2  -3  47   17.22    8.52
  -3  -2  47   -4.28    8.60
   3  -3  46  -12.94    6.99
  -3   3  46    9.97    9.35
  -3   3  44   -1.22    9.66
   3  -3  44    7.74    9.09
  -3   3  42    9.01   10.22
   3  -3  42    6.28   10.41
   3  -3  40    5.24   10.83
  -3   3  40   -6.30   10.48
  -3   3  38    5.59   10.71
   3  -3  38   12.17   12.06
   3  -3  36    0.30   11.16
   3  -3  34   -2.15   10.61
   3  -3  32   -0.29    9.87
   3  -3  30    4.31    9.26
   3   3 -28    5.70    8.11
   3  -3  28    7.54    8.60
  -3  -3 -28    0.25    5.94
   3  -3  28    2.20    8.59
   3   3 -26  209.23   33.41
   3  -3  26  133.68   33.10
   3  -3  26  257.12   33.85
  -3  -3 -26  234.36   32.93
   3  -3  24    4.51    7.14
  -3  -3 -24    3.76    4.80
   3   3 -24   -3.71    7.14
  -3  -3 -22  141.26   23.71
   3   3 -22  114.29   24.15
   3  -3  22  198.75   24.81
  -3  -3 -20    4.34    3.84
   3  -3  20  -11.09    6.71
  -3  -3 -18  900.71  134.69
   3  -3  18  987.55  135.02
   3   3 -18  698.90  134.73
  -3  -3 -16    1.86    3.56
   3   3 -16   -3.24    4.23
   3  -3  16    2.42    5.16
   3  -3  14  620.58   87.37
   3   3 -14  443.60   87.10
  -3  -3 -14  610.16   87.13
   3   3 -12   -1.60    4.12
   3  -3  12    3.21    4.92
  -3  -3 -12    0.67    3.09
  -3  -3 -10   13.10    3.92
   3  -3  10   12.36    5.68
   3   3 -10   15.74    4.34
  -3  -3  -8   -0.23    2.69
   3  -3   8   -1.15    4.70
   3   3  -8    3.51    3.76
   3   3  -6 3381.36  575.74
   3  -3   6 4003.47  575.80
   3  -3   4   11.30    4.43
   3  -3   4    2.99    4.34
   3   3  -4    2.94    3.04
   3  -3   2   -3.75   11.75
   3   3  -2   19.65   11.77
  -3  -3   0    0.60    2.11
  -3   3   0    1.27    1.86
   3   3   0    1.42    1.72
   3  -3  -2   -0.53   41.29
  -3   3  -2  584.06   41.38
   3  -3  -4   -6.15    2.64
   3  -3  -6 4086.66  634.72
   3  -3  -6 3993.68  634.68
   3   3   8    0.22    0.62
   3  -3  -8   -2.60    3.77
   3   3   8    0.44    0.53
   3  -3 -10   23.95    4.28
   3  -3 -10   29.07    5.28
   3  -3 -10   22.00    4.83
   3  -3 -12    0.72    1.90
   3  -3 -14  556.25   87.65
  -3   3 -16    0.27    2.35
   3  -3 -16    0.70    2.56
   3  -3 -18  970.17  135.47
  -3   3 -18  735.03  135.51
   3  -3 -20    4.72    3.21
  -3   3 -20    1.60    3.75
   3  -3 -22  128.52   19.23
  -3   3 -22  107.83   19.31
   3  -3 -24   -0.92    4.51
  -3   3 -24    0.88    4.31
  -3   3 -26  218.85   29.61
   3   3  26  123.26   29.54
  -3   3 -28    0.25    5.89
   3   3  28    5.74    6.20
  -3  -3  30    6.17    8.07
   3   3  30   14.93    7.14
  -3  -3  32   -4.51    8.86
   3   3  32   -6.10    7.19
  -3  -3  34    9.63    9.78
   3   3  34   15.52    8.45
   3   3  36   -4.44    8.55
  -3  -3  36   -5.16   10.89
  -3  -3  38   20.42   11.36
   3   3  38    2.42    9.14
   3   3  40   -0.38    7.56
  -3  -3  40    4.58   10.60
  -3  -3  42  -13.02   10.65
   3   3  42   -6.26    7.38
  -3  -3  44   10.13    9.52
  -3  -3  46    4.53    8.66
   4   0   0   38.06    9.76
   0  -4   0   39.15   10.24
  -4   0  -2  445.57   51.01
   0  -4   2  294.58   50.45
   4   0  -2  349.95   50.60
   4   0   2  345.70   50.53
   0  -4   2  253.60   50.78
   4   0  -4 9715.39 1463.59
   0   4  -4 8820.30 1463.51
   4   0  -4 9501.95 1463.62
   0  -4   4 8578.66 1463.66
  -4   0  -4 9415.36 1463.58
   4   0   4 9634.92 1463.50
  -4   0  -6  188.48   30.03
   4   0  -6  209.91   30.11
   4   0  -6  180.21   30.17
   0  -4   6  167.23   30.40
   4   0   8 4997.26  845.31
   4   0  -8 5413.68  845.38
  -4   0  -8 5535.34  845.35
   0  -4   8 5566.50  845.53
   0  -4   8 5441.21  845.23
   4   0 -10   77.43   12.29
   0   4 -10   72.88   12.32
   0  -4  10   85.21   12.24
   4   0 -10   85.61   12.47
   0  -4  10   94.79   13.22
  -4   0 -10   61.09   12.29
   0  -4 -10   65.00   12.55
   4   0  10   69.53   12.43
   4   0 -12  726.77  120.00
  -4   0 -12  755.42  119.92
   0   4 -12  723.91  119.85
   4   0  12  799.87  119.99
   0  -4  12  904.42  120.22
   0  -4  12  753.06  119.80
   0  -4  14   65.15    9.82
   0   4 -14   64.82    9.94
   4   0 -14   43.56   10.20
   4   0  14   59.74   10.39
  -4   0 -14   51.93    9.96
   0  -4  14   64.04   10.20
   4   0  16 3978.83  561.57
   0   4 -16 3482.78  561.40
  -4   0 -16 3619.31  561.51
   0  -4  16 3945.42  561.65
   4   0 -16 3016.18  561.51
   0  -4 -18    1.33    3.51
   0  -4  18    4.65    4.25
   0   4 -18   -0.72    3.54
  -4   0 -18   -1.42    3.54
   4   0  18    0.98    5.74
   4   0 -18    2.41    4.46
   0  -4  20  369.40   52.64
   4   0  20  403.59   52.83
  -4   0 -20  312.25   52.38
   0  -4 -20  326.88   52.34
   0   4 -20  323.09   52.32
   4   0 -20  290.99   52.53
   4   0 -22   16.58    6.41
   0  -4  22    5.07    5.69
  -4   0 -22   18.42    5.16
   4   0  22   12.20    7.06
   0  -4 -22   18.12    4.88
   4   0 -22    8.97    3.75
   4   0 -24  348.77   60.24
   0  -4 -24  388.83   60.53
   4   0  24  468.56   61.06
  -4   0 -24  388.82   60.53
   4   0 -24  322.34   60.73
   0  -4  24  453.39   60.99
   4   0 -26    6.14    7.11
   0  -4  26    5.43    7.21
   4   0 -26   -3.87    4.34
  -4   0 -26   -4.68    6.20
   4   0  26    7.43    6.76
   0  -4  26    4.85    6.65
   4   0  26   -2.12    6.97
   0  -4 -26    1.22    5.28
   4   0 -28  349.25   49.82
   0  -4  28  249.77   50.14
   0  -4 -28  350.00   50.01
  -4   0 -28  424.91   50.49
   0   4 -28  268.48   49.92
   4   0  28  340.53   50.48
   4   0  28  197.34   50.03
   0  -4  28  542.89   52.30
   0  -4  30    2.82    8.52
   4   0  30    8.36    8.33
   4   0  32    1.75    8.62
   0  -4  32   -2.26    9.34
   0  -4  34    4.53   10.79
   4   0  34  -10.69    9.12
  -4   0  34   -3.47    9.66
  -4   0  36   10.08   11.34
   0  -4  36    4.28   12.10
   4   0  36   14.10   10.17
  -4   0  38   16.18   10.94
   0  -4  38    3.51   11.58
   4   0  38    0.75    9.81
   0   4  40    0.25    9.11
   0  -4  40    7.82   11.84
   4   0  40    1.57    9.56
  -4   0  40    6.45   11.19
   0   4  42   -4.88    9.08
   0  -4  42   -8.00   11.06
   4   0  42   13.31    8.94
  -4   0  42  -12.35   10.65
   0   4  44    3.69    7.70
   4   0  44    7.86    7.13
  -4   0  44    1.75    9.94
   0  -4  44    4.96   10.31
  -4   0  46   11.28    9.78
   0  -4  46   -7.93    9.93
  -1   4  45    9.27    7.69
   4  -1  45    0.11    6.66
   1  -4  45   10.13    9.03
  -4   1  45    2.61    9.18
  -4   1  43   15.06   10.17
   1  -4  43   17.49   10.80
   4  -1  43  -10.78    8.74
   4  -1  41    1.53    9.79
  -4   1  41   16.56   10.91
   1  -4  41  -16.52   11.88
  -1   4  39   -4.10    9.75
  -4   1  39  -11.61   10.38
   4  -1  39   -3.99   10.28
   1  -4  39   13.65   11.73
  -4   1  37   -0.30   10.57
  -1   4  37   -1.45    9.26
   4  -1  37    2.42   10.30
   1  -4  37   12.76   11.57
   1  -4  35    0.31   11.73
   4  -1  35    8.86   10.63
  -4   1  35    8.97   11.04
   4  -1  33    6.22    9.20
   1  -4  33    3.67    9.93
   4  -1  31    8.92    8.78
   1  -4  31    0.29    9.05
  -1  -4 -29   96.99   15.06
   4   1 -29  100.94   14.56
   1  -4  29   66.56   15.63
   4  -1  29   61.34   15.82
   4  -1  29  111.69   16.06
   4   1 -27   24.51    6.76
   1  -4  27   40.04   10.54
  -4  -1 -27   36.64    8.06
   4  -1  27   39.15    9.18
   1  -4  27   14.91    8.90
   4  -1  27   13.73    8.75
  -1  -4 -27   43.26    7.54
   4  -1  25   -0.38    6.76
   4  -1  25   -0.25    7.28
  -4  -1 -25    1.27    5.29
   4   1 -25    1.26    7.71
   1  -4  25   -5.42    8.33
  -1  -4 -25   -0.36    4.76
   4   1 -25   -4.51    4.01
   1  -4  25   -2.38    6.26
   1   4 -23  323.56   53.09
   1  -4  23  483.37   54.29
   4  -1  23  360.14   53.38
  -1  -4 -23  309.30   52.94
  -4  -1 -23  341.58   53.06
   4   1 -23  266.55   53.27
   4  -1  21  341.06   47.37
   1   4 -21  261.67   47.03
  -4  -1 -21  305.87   47.10
   4   1 -21  226.76   47.20
   1  -4  21  388.91   47.97
   4  -1  19   36.20    7.06
   1   4 -19   17.38    5.96
   1  -4  19   28.62    7.74
   4   1 -19   16.15    6.81
  -4  -1 -19   30.14    5.94
   1   4 -17  543.39   92.80
   1  -4  17  852.86   93.57
   4  -1  17  673.23   93.06
   4   1 -17  451.05   92.89
  -4  -1 -17  620.37   92.87
  -1  -4 -17  569.72   92.79
   4  -1  15 1792.24  252.14
   1   4 -15 1491.53  251.95
   4   1 -15 1355.52  252.04
   1  -4  15 2379.50  252.62
  -1  -4 -15 1550.18  251.96
  -4  -1 -15 1596.51  252.00
  -4  -1 -13   47.10    7.37
   4   1 -13   24.44    7.54
   1  -4  13   55.47    8.59
   1   4 -13   38.21    7.48
  -1  -4 -13   44.21    7.47
   1  -4  11 1331.40  176.03
   1  -4  11 1071.39  175.62
  -4  -1 -11 1187.10  175.73
   4   1 -11 1039.03  175.76
  -1  -4 -11 1075.31  175.72
   4   1  -9 1683.15  130.84
   1  -4   9 1648.05  131.42
   1  -4   9 1655.23  130.99
  -4  -1  -9 1522.47  131.11
   4   1  -7  315.31   36.34
   1   4  -7  236.44   36.45
   1  -4   7  199.34   36.56
   4  -1   7  268.20   36.40
   4  -1   7  301.44   36.15
  -4  -1  -7  293.48   36.50
   4  -1   5  671.64   49.34
  -4  -1  -5  637.11   49.75
   1  -4   5  629.36   49.49
   1  -4   5   -8.06   49.23
   4   1  -5   -1.91   49.19
   4  -1   5  637.18   49.57
   1   4  -5  487.20   49.49
   1  -4   3 3512.58  719.11
   4   1  -3 4193.31  719.10
   1  -4   3 4506.60  719.02
  -4  -1  -3 5777.43  719.07
   1   4  -3 4350.97  719.04
  -4  -1  -3 5094.13  719.28
   4  -1   1  247.42   40.37
  -4  -1  -1  329.29   40.47
  -1  -4  -1  266.62   40.48
   4   1  -1  248.08   40.49
   1  -4   1  232.01   40.41
   1  -4   1  219.61   40.67
   1  -4  -1  215.83   38.78
  -1  -4   1  223.13   38.85
   4  -1  -1  201.88   39.11
   4   1   1  238.52   38.69
   1  -4  -1  254.93   38.73
   4  -1  -1  255.16   38.55
   4  -1  -1  253.85   38.66
   1  -4  -3 4386.31  678.91
   4  -1  -3 4408.88  678.82
   4  -1  -3 4414.28  678.92
  -1  -4   3 3717.76  678.99
   4   1   3 4289.26  678.89
   4  -1  -3 4160.16  679.04
  -1  -4   5  563.82   97.25
  -1   4  -5  576.09   97.04
   4  -1  -5  626.80   97.02
  -4   1  -5  695.85   97.14
   4  -1  -5  628.57   97.13
   4  -1  -5  595.74   97.25
  -1   4  -7  287.57   46.07
  -4   1  -7  281.50   46.14
   4  -1  -7  287.27   46.27
   4  -1  -7  280.16   46.22
   4   1   7  300.05   46.05
  -1  -4   7  337.48   46.59
   4   1   9 1580.24  254.48
   4  -1  -9 1480.32  254.57
   4  -1  -9 1684.44  254.55
  -4   1  -9 1520.73  254.53
  -1   4  -9 1736.07  254.45
  -1  -4   9 1576.79  254.63
  -1  -4  11 1111.64  178.24
   4  -1 -11 1213.12  178.21
   1  -4 -11 1129.13  178.14
   4   1  11 1057.22  178.10
  -4   1 -11  978.36  178.11
  -1   4 -11 1249.51  178.04
   4  -1 -13   42.05    8.88
   4   1  13   61.80    8.75
  -1   4 -13   48.86    8.34
  -4   1 -13   49.41    8.60
   1  -4 -13   49.81    8.59
  -1  -4  13   53.14    8.92
   4   1  15 2026.90  255.72
   4  -1 -15 1368.01  255.65
  -1   4 -15 1587.14  255.49
   1  -4 -15 1549.36  255.55
  -4   1 -15 1523.69  255.60
  -1  -4  15 1954.21  255.81
  -4   1 -17  594.46   93.13
  -1  -4  17  747.91   93.32
   4   1  17  815.03   93.31
   1  -4 -17  594.38   93.04
   4  -1 -17  512.36   92.89
  -1   4 -17  601.08   92.93
   4  -1 -17  510.42   93.19
  -4   1 -19   23.55    5.36
   4  -1 -19   19.45    4.39
   1  -4 -19   27.61    5.10
  -1  -4  19   27.37    5.69
   4  -1 -19   18.63    6.06
   4   1  19   28.24    6.18
   4  -1 -21  272.59   42.07
  -4   1 -21  249.04   41.79
  -1  -4  21  310.66   42.04
   4   1  21  304.49   42.07
   4  -1 -21  231.48   41.44
   1  -4 -21  263.11   41.60
  -1  -4  23  390.79   50.20
   4  -1 -23  250.91   50.00
   4   1  23  376.73   50.22
   4  -1 -23  281.87   49.56
  -4   1 -23  325.89   49.94
   1  -4 -23  312.20   49.75
  -1   4 -25    3.54    4.53
  -1  -4  25    6.43    5.94
   4   1  25   -2.07    6.96
  -1  -4  25    1.01    5.65
   4  -1 -25    3.98    4.62
   1  -4 -25    2.46    5.21
  -4   1 -25    1.04    5.21
   4  -1 -27   34.53    7.15
  -1  -4  27   39.39    9.18
  -1   4 -27   37.29    7.55
  -1  -4  27    7.70    8.55
   4   1  27   12.53    8.42
   1  -4 -27   34.49    7.88
  -4   1 -27   47.92    7.93
   4   1  29   58.60   14.56
   1  -4 -29  109.09   14.29
  -1  -4  29   72.76   14.77
  -4  -1  31    4.40    7.93
   4   1  31    7.85    7.67
  -1  -4  31    3.62    8.78
  -1  -4  33    3.92    9.91
   1   4  33   -5.24    7.23
   4   1  33   14.37    8.86
  -4  -1  33    4.54    9.05
  -1  -4  35   10.52   12.01
   4   1  35   26.56    9.64
  -4  -1  35   18.05   11.04
   1   4  35   13.42    8.94
   4   1  37   -0.25    9.30
   1   4  37    2.02    8.97
  -4  -1  37   15.67   10.72
  -1  -4  37   -2.30   11.10
  -4  -1  39   17.82   10.93
  -1  -4  39   12.66   11.58
   1   4  39    1.90    8.53
   4   1  39    1.11    9.22
   4   1  41    6.06    8.21
   1   4  41    9.40    8.98
  -1  -4  41    0.72   11.00
  -4  -1  41   -3.13   10.80
   4   1  43   15.77    7.10
  -1  -4  43   -5.10   10.63
  -4  -1  43    2.45   10.31
   1   4  43   -5.36    7.74
  -4  -1  45    6.59    9.03
  -1  -4  45    5.91    8.68
   2  -4  46   12.69    9.18
  -4   2  46   17.63   10.19
   4  -2  44    0.88    8.18
  -4   2  44    3.19   10.05
  -2   4  44    3.84    8.92
   2  -4  44   18.69    9.48
   2  -4  42   -5.47   10.64
  -4   2  42    0.49   10.50
  -2   4  42    5.11    9.63
  -2   4  40    4.03   10.00
  -4   2  40   10.69   11.00
   2  -4  40   -4.80   11.08
   2  -4  38    0.59   11.87
  -4   2  38  -11.02   10.68
  -2   4  38  -15.56    9.79
   2  -4  36    7.22   11.38
   2  -4  34   -2.23   10.98
   2  -4  32    7.84   10.31
   2  -4  30   -5.84    9.07
  -2  -4 -28   46.16    9.22
   4   2 -28   27.90    8.29
   4  -2  28   65.81   11.01
  -4  -2 -28   50.74    9.30
   4   2 -28   55.22   11.05
   2  -4  28   63.80   11.17
  -4  -2 -26    5.11    5.91
  -2  -4 -26    8.40    5.32
   2   4 -26   13.55    7.38
   2  -4  26    2.24    8.15
   4  -2  26   -6.36    7.73
   2  -4  26    9.60    7.32
   2  -4  24    0.29    6.95
   4  -2  24   -0.53    7.25
   2   4 -24    1.55    6.82
   2  -4  24    2.58    6.78
  -4  -2 -24    3.91    4.92
   4  -2  22   13.05    7.49
  -4  -2 -22   12.43    5.07
   2  -4  22   12.98    7.60
   2   4 -22   11.08    6.21
   4   2 -22   13.24    7.15
  -2  -4 -22   18.24    4.87
   2   4 -20  119.70   22.89
   2  -4  20  160.13   23.63
  -4  -2 -20  162.41   22.98
   4  -2  20  168.68   23.58
  -2  -4 -20  132.49   22.84
   4   2 -20  110.40   23.17
  -2  -4 -18  150.43   22.95
   4   2 -18  121.59   23.19
   2   4 -18  118.34   23.06
  -4  -2 -18  153.62   22.95
   2  -4  18  155.78   23.54
   4   2 -16  610.45  122.79
   2  -4  16  956.33  123.10
  -2  -4 -16  880.43  122.77
  -4  -2 -16  873.49  122.78
   2   4 -16  617.42  122.69
  -2  -4 -14  271.42   29.20
   2  -4  14  282.19   29.64
  -4  -2 -14  285.81   29.18
   4   2 -14  224.21   29.21
   4   2 -12  202.05   27.00
  -2  -4 -12  266.32   27.06
  -4  -2 -12  274.97   26.97
   2  -4  12  257.99   27.45
   4  -2  12  192.50   26.34
   4  -2  12  255.87   27.15
  -2  -4 -10  126.04   18.97
   4   2 -10  113.19   18.83
  -4  -2 -10  127.51   18.69
   4  -2  10  112.95   18.91
   2  -4  10  120.78   19.19
   2   4 -10   89.70   18.72
   2   4  -8   54.65   11.08
   2  -4   8   60.88   11.17
   4   2  -8   60.88   10.98
   4  -2   8   57.71   11.35
  -4  -2  -8   63.00   11.06
   4   2  -8   68.46   10.37
   4   2  -6  824.72   55.93
   2  -4   6    1.87   55.72
  -4  -2  -6  741.49   56.45
   2  -4   6  717.16   56.17
   2   4  -6  590.29   56.22
   4  -2   6  703.14   56.21
   4   2  -6   -1.72   55.69
   4   2  -4   -2.23   79.21
   4  -2   4  789.89   79.54
   2  -4   4   -0.81   79.20
   2   4  -4  833.57   79.32
   2   4  -4  745.51   79.54
   2  -4   4  820.52   79.58
   4  -2   4  753.19   79.24
  -2   4   4  814.00   79.31
   4  -2   2  362.20   32.77
   2  -4   2  342.70   33.07
   2  -4   2   -1.78   32.69
   2   4  -2  352.93   32.99
   4   2  -2    2.12   32.70
  -2   4   2  409.17   32.97
   4   2   0 2122.07   59.54
   4  -2   0 2258.53   60.45
   4  -2  -2  379.93   57.32
   4   2   2  371.73   56.93
  -4   2  -2  359.10   56.86
  -2   4  -2  357.16   56.82
   2  -4  -2  351.28   56.96
   4  -2  -4  715.27   75.26
   2   4   4  896.73   75.29
  -2   4  -4  641.26   75.07
  -2   4  -4  710.40   75.07
   4  -2  -4  716.71   75.49
   2   4   6  739.72   39.26
  -2  -4   6  735.20   39.65
   4  -2  -6  744.88   39.45
   4  -2  -6  700.71   39.74
  -2  -4   8   66.60   10.53
   4  -2  -8   69.35   10.80
   4  -2  -8   67.04   10.38
   2  -4  -8   53.40   10.26
   4  -2 -10  145.46   24.10
  -2  -4  10  187.51   24.52
   4   2  10  155.74   24.15
   4  -2 -10  145.88   24.40
   4  -2 -10  167.49   24.51
  -4   2 -10  151.17   24.27
   4  -2 -12  270.03   39.58
   4  -2 -12  235.67   39.55
   4  -2 -12  231.09   39.26
   2  -4 -12  298.61   39.51
  -4   2 -12  232.94   39.43
   4   2  12  276.57   39.41
   4  -2 -14  261.90   45.62
  -4   2 -14  262.48   45.46
   4   2  14  365.43   45.54
   2  -4 -14  315.21   45.46
   4  -2 -14  271.38   45.29
   4  -2 -16  835.18  135.05
   2  -4 -16  832.72  134.87
   4  -2 -16  838.80  134.80
  -4   2 -16  794.88  134.95
   4   2  16 1048.26  135.01
   4   2  18  188.30   22.44
   2  -4 -18  146.25   21.95
   4  -2 -18  106.15   22.21
  -4   2 -18  128.83   22.02
   4  -2 -18  137.51   21.81
   4   2  20  198.97   24.88
   4  -2 -20  160.36   24.19
  -4   2 -20  134.51   24.41
   4  -2 -20  125.56   24.71
   2  -4 -20  154.71   24.34
   2  -4 -22   15.62    4.84
  -4   2 -22    9.38    4.98
   4  -2 -22   10.72    3.99
  -2   4 -22    2.72    4.10
  -2  -4  22    6.70    5.17
   4   2  22    3.50    6.17
   4  -2 -24    6.69    4.35
  -4   2 -24    6.37    5.40
   4   2  24   -6.41    5.85
  -2  -4  24    4.87    5.37
  -2   4 -24    2.24    4.08
   2  -4 -24    0.26    4.53
  -2   4 -26    4.06    5.29
   4   2  26   -7.26    6.43
  -2  -4  26    4.87    6.24
   2  -4 -26    6.26    5.53
  -4   2 -26    4.05    5.98
  -2   4 -28   44.99    9.59
  -2  -4  28   44.64   10.50
  -4   2 -28   58.22    9.98
   4   2  28   28.94   10.17
   4   2  30   -6.17    7.56
   2   4  30    2.13    6.35
  -2  -4  30    2.37    8.26
   2   4  32   18.05    7.78
  -2  -4  32   24.23    9.98
  -4  -2  32   12.62    9.37
   4   2  32   26.72    8.68
   4   2  34    2.32    8.38
   2   4  34   -1.19    7.25
  -4  -2  34   -3.43    9.44
  -2  -4  34  -11.99   10.12
  -4  -2  36    3.99   10.60
   4   2  36   13.43    8.55
   2   4  36    7.32    7.81
  -2  -4  36    5.73   11.13
   2   4  38    0.45    8.34
   4   2  38    2.32    8.45
  -2  -4  38   -1.57   11.12
  -4  -2  38   -7.44   10.93
   4   2  40    1.45    8.48
   2   4  40    1.18    7.52
  -2  -4  40    5.73   10.64
  -4  -2  40  -16.52   11.01
  -4  -2  42   -4.91   10.09
   4   2  42    4.27    7.06
   2   4  42   14.30    7.26
  -2  -4  42    9.29   10.22
  -2  -4  44  -10.82    9.42
  -4  -2  44   -8.81    9.34
  -2  -4  46    8.97    8.27
  -4  -2  46    0.31    8.52
  -3   4  45   -0.74    8.19
   4  -3  45    6.52    6.63
  -4   3  45    6.26    9.34
   3  -4  45    4.32    7.37
   3  -4  43  -11.54    9.38
  -3   4  43    5.57    9.18
  -4   3  43   -0.22    9.45
   3  -4  41   -6.48   10.49
  -4   3  41   20.60   10.38
   4  -3  41   -0.88    9.78
  -3   4  41    5.25   10.08
  -4   3  39   14.28   10.50
  -3   4  39    0.57   10.08
   3  -4  39    0.81   10.86
   4  -3  39    6.33   10.91
   4  -3  37   -1.68   11.04
   3  -4  37    7.64   11.20
   3  -4  35    3.10   11.42
   4  -3  35   -7.66   10.87
   4  -3  33   12.12   10.90
   3  -4  33    5.28   11.58
   4  -3  31   -0.29    9.66
   3  -4  31    7.96   10.71
   3  -4  29    0.82    8.89
   4  -3  29    3.95    8.94
  -4  -3 -27   30.25    6.82
   4   3 -27   17.46    8.89
   4  -3  27    6.28    8.78
   4  -3  27    1.59    8.71
   3   4 -27   17.75    8.93
   3  -4  27   -1.74    8.83
   3  -4  25  111.55   23.44
   3   4 -25  144.61   23.60
  -4  -3 -25  174.65   23.08
   4  -3  25  200.54   24.12
   4   3 -25  111.70   23.86
  -3  -4 -25  163.96   22.99
   4  -3  25   66.14   23.54
   3  -4  23    4.84    7.10
   4  -3  23    1.89    7.41
  -4  -3 -23   14.88    4.95
  -3  -4 -23   -4.57    5.25
   3   4 -23    3.01    6.77
   3  -4  23    6.45    8.33
   4  -3  23   12.55    7.67
   3  -4  21   54.54   10.76
   3   4 -21   33.59    9.24
  -4  -3 -21   45.53    8.48
  -3  -4 -21   40.34    8.55
  -3  -4 -19  639.40   89.88
   3  -4  19  678.26   90.30
   4   3 -19  410.44   89.92
   3   4 -19  448.11   89.88
  -4  -3 -19  627.62   89.84
   4  -3  17   72.50   13.33
   3  -4  17   78.69   13.31
  -3  -4 -17   75.23   12.32
   4   3 -17   61.53   12.75
  -4  -3 -17   70.14   12.25
   3  -4  15   16.51    6.24
  -4  -3 -15   15.32    4.58
   4  -3  15   24.21    6.58
   4   3 -15    8.12    5.16
  -3  -4 -15   19.38    4.88
   3  -4  13 1591.04  218.76
   4   3 -13 1134.31  218.48
  -4  -3 -13 1589.22  218.57
  -3  -4 -13 1612.22  218.59
   3   4 -13 1103.38  218.48
   4  -3  13 1413.49  218.54
   3  -4  11  258.87   39.17
   4  -3  11  262.23   39.04
   3   4 -11  196.58   38.89
  -4  -3 -11  274.21   38.99
   4   3 -11  211.02   38.93
  -3  -4 -11  264.67   39.02
   3  -4   9  178.46   27.01
   4  -3   9  187.44   26.91
   3   4  -9  136.95   26.75
   3  -4   9  175.06   26.75
   4   3  -9  136.95   26.72
  -4  -3  -9  185.28   26.90
   3   4  -7 1433.85  251.83
   3  -4   7 1689.98  251.80
   4   3  -7 1550.42  251.87
   3  -4   7 1735.61  251.92
   4  -3   7 1589.64  251.81
   4   3  -5 1193.22  174.19
   4   3  -5 1037.31  174.41
   3  -4   5 1155.37  174.38
   4  -3   5 1037.23  174.38
   3   4  -5 1011.57  174.37
   3  -4   5 1068.72  174.45
   4   3  -3   -2.00   27.11
   4  -3   3  245.67   27.76
   3  -4   3   -9.41   27.21
   3   4  -3  318.69   27.65
   3  -4   3  328.51   27.84
   3   4  -3  265.15   27.11
   4  -3   3  320.90   27.71
   3   4  -1 3361.27   47.92
   3  -4   1 3449.37   48.21
  -3   4   1 3430.80   46.73
  -3   4  -1 3334.03  353.46
   4  -3  -1 3473.60  353.49
  -3  -4   1 3545.87  353.55
   3  -4  -1 3907.25  353.75
  -4   3  -1 3939.54  353.48
  -4  -3   1 3231.68  353.45
  -4   3  -1 3157.46  353.44
   4  -3  -3  281.47   27.78
  -3  -4   3  345.76   27.63
  -4   3  -3  289.52   27.19
  -4   3  -5 1191.64  133.11
   4  -3  -5 1090.71  133.31
  -3  -4   5 1159.16  133.22
   3  -4  -7 1716.06  240.05
   4  -3  -7 1591.82  240.00
   4  -3  -7 1636.47  240.06
  -4   3  -7 1352.94  239.91
   4  -3  -9  153.81   18.94
   4  -3  -9  149.72   18.85
   3  -4  -9  191.64   19.13
   3  -4 -11  269.49   25.92
   4  -3 -11  236.36   25.89
   4  -3 -11  184.75   25.66
   4  -3 -13 1654.89  209.46
   4  -3 -13 1218.28  209.28
   4   3  13 1152.29  209.10
   4  -3 -13 1453.13  209.10
   3  -4 -15   33.31    5.44
   4   3  15   25.29    5.25
   4  -3 -15   28.81    4.96
   4  -3 -15   23.89    5.80
   4  -3 -17   72.65   11.17
   3  -4 -17   70.59   11.36
  -4   3 -17   56.71   11.47
   4   3  17   75.19   11.57
   3  -4 -19  666.82   95.33
   4   3  19  742.65   95.53
  -3   4 -19  483.71   95.36
  -4   3 -19  544.92   95.44
   4  -3 -19  652.95   95.28
   4  -3 -21   56.84    8.68
   3  -4 -21   57.47    8.81
  -3   4 -21   32.85    8.71
  -4   3 -21   49.88    8.96
  -4   3 -23   -1.05    4.73
  -3   4 -23   -2.07    4.35
  -3  -4  25  192.72   28.62
  -3  -4  25  140.48   28.21
  -3   4 -25  156.98   28.09
  -4   3 -25  186.88   28.36
  -4  -3  25  171.84   28.14
   3   4  27    5.35    6.06
  -4   3 -27   15.26    6.51
  -3  -4  27   15.11    7.06
   4   3  27    2.69    6.28
  -4  -3  27   12.68    6.97
  -3  -4  27    9.00    7.25
  -3   4 -27   21.17    5.92
  -3  -4  29    8.88    8.01
   3   4  29   -1.75    6.15
  -4  -3  29    6.30    7.60
   4   3  29    0.59    6.84
   3   4  31    8.14    7.44
   4   3  31   19.52    7.84
   3   4  33   11.47    7.62
   4   3  33    4.28    7.75
   4   3  35   -9.01    7.36
   3   4  35   -4.72    7.95
   4   3  37    0.19    7.47
  -3  -4  37    2.95   10.93
   3   4  37    5.83    7.95
  -3  -4  39   27.56   10.63
   4   3  39    5.16    7.77
   3   4  39    3.49    7.52
  -3  -4  41   -3.60   10.05
   3   4  41    1.04    6.39
  -3  -4  43   -6.32    9.23
  -4   4  44   -4.60    8.66
   4  -4  44   -1.76    7.40
   4  -4  42   -2.75    9.00
  -4   4  42   -1.31    9.53
   4  -4  40   -9.52   10.24
  -4   4  40   -8.03    9.75
   4  -4  38   -9.40   11.20
  -4   4  38    1.45   10.39
   4  -4  36    6.00   10.97
   4  -4  34    2.41   10.78
   4  -4  32   24.14   12.88
   4  -4  30    0.86   10.61
   4  -4  28    0.27    9.57
   4  -4  26   -0.30    7.70
  -4  -4 -26    9.41    6.58
   4   4 -26    9.31    8.55
   4  -4  26   -0.74    9.05
  -4  -4 -24  206.83   28.56
   4  -4  24  195.17   28.94
   4   4 -24  138.63   28.84
   4  -4  24  144.36   28.90
   4  -4  22    2.28    7.93
   4   4 -22   -4.69    7.14
  -4  -4 -22    0.68    5.33
   4  -4  20  963.61  154.77
  -4  -4 -20  991.48  154.65
  -4  -4 -18   -5.29    5.24
   4  -4  18    0.66    6.56
   4  -4  16   21.87    6.63
   4   4 -16   16.77    6.78
  -4  -4 -16   33.77    6.26
   4   4 -14    0.93    4.96
  -4  -4 -14   -0.97    4.44
   4  -4  14    5.33    5.25
   4  -4  12 2878.08  433.93
   4   4 -12 2126.84  433.84
   4   4 -10    3.20    4.94
   4  -4  10    6.41    5.16
   4  -4   8 2490.73  390.76
   4   4  -8 2344.75  390.80
   4  -4   8 2586.53  390.74
   4  -4   6    0.12    4.83
   4  -4   6    6.02    4.53
   4   4  -6    9.19    4.40
   4  -4   4  964.10  115.29
   4   4  -4  958.79  115.31
   4  -4   4 1155.04  115.40
   4  -4   2    3.98    4.57
   4   4  -2   10.54    3.36
   4   4   0 8815.29 1357.32
   4  -4   0 8417.23 1357.35
  -4   4  -2    4.01    0.97
  -4  -4   2    3.12    2.91
  -4   4  -2    1.45    1.34
   4  -4  -2    5.43    4.54
  -4  -4   4  861.46  127.12
  -4   4  -4  760.97  127.02
   4  -4  -4  885.88  127.25
   4  -4  -6    2.45    4.27
  -4   4  -6    3.54    1.67
   4  -4  -8 2463.66  338.84
  -4   4  -8 2017.52  338.68
  -4   4 -10    3.20    2.30
   4  -4 -10   -0.92    4.70
   4  -4 -12 2933.58  384.70
  -4   4 -12 2209.29  384.51
  -4   4 -14    3.04    2.69
  -4  -4  24  166.93   27.49
  -4  -4  26    1.09    6.92
  -4  -4  28   12.09    8.04
  -4  -4  30    7.93    8.62
  -4  -4  32   83.75   14.33
   4   4  32   36.19   12.83
  -4  -4  34    9.48    9.48
   4   4  34    1.12    7.07
  -4  -4  36   -4.06    9.81
  -4  -4  38   19.13   10.45
  -4  -4  40   -1.86    9.34
  -4  -4  42   12.08    8.47
  -4  -4  44   12.32    7.23
   5   0  -1   15.55    3.90
   0  -5   1   16.38    5.06
   5   0   1   16.22    3.79
   0  -5  -1   17.01    4.20
   5   0  -3 3171.25  518.95
   5   0  -3 3715.31  518.89
   0  -5   3 2912.78  518.93
   0  -5   5  995.30  193.87
   0  -5   5 1247.18  193.68
   0   5  -5 1263.27  193.77
   5   0  -5 1352.88  193.87
   5   0   7  452.08   70.53
  -5   0  -7  467.67   70.72
   5   0   7  432.80   70.51
   5   0  -7  455.49   70.69
   0   5  -7  404.49   70.62
   0  -5   7  435.86   70.88
   0  -5   7  464.63   70.50
   0  -5   9 1818.19  277.00
   5   0   9 1895.95  277.11
   0   5  -9 1455.85  277.11
   5   0  -9 1867.19  277.14
   5   0  -9 1754.45  277.22
  -5   0  -9 1642.38  277.17
   0  -5   9 1693.01  277.36
   5   0  11  578.53  101.24
   0   5 -11  584.01  101.28
   0  -5  11  628.88  101.56
   5   0 -11  654.07  101.43
   0  -5  11  662.91  101.15
   5   0 -11  702.85  101.28
  -5   0 -11  653.03  101.39
   0  -5  13    5.11    2.16
   5   0 -13    4.47    4.16
   5   0  13    8.97    3.50
   0  -5  13    2.37    5.02
   0   5 -13    3.83    3.09
  -5   0 -13    6.41    3.58
   0   5 -15 1016.56  147.94
   5   0 -15  702.16  148.04
   0  -5 -15  952.67  148.07
   5   0  15  886.94  147.94
  -5   0 -15  940.02  148.04
   0  -5  15  951.31  147.74
   0  -5  15 1175.27  148.42
   5   0 -17  314.05   56.43
   0  -5  17  453.08   56.82
   5   0  17  368.51   56.30
  -5   0 -17  402.00   56.41
   0  -5  17  347.97   55.93
   0   5 -17  314.15   56.14
   0  -5 -17  366.25   56.33
   5   0 -19   27.21    9.30
   0   5 -19   49.89    8.70
   0  -5  19   60.67   10.41
   5   0  19   50.26    9.35
  -5   0 -19   49.36    9.19
   0  -5 -19   56.75    9.19
   0  -5 -21   51.15   10.19
  -5   0 -21   65.58   10.28
   5   0 -21   43.31   10.98
   0  -5  21   59.78   11.50
   5   0  21   42.27   10.28
   0   5 -21   57.88    9.74
   0  -5  23  648.12   76.01
  -5   0 -23  587.96   75.38
   0  -5 -23  465.45   75.19
   5   0  23  571.46   75.33
   5   0 -23  385.19   75.37
   5   0 -23  432.05   74.86
   0  -5  23  357.35   75.12
   5   0 -25   -5.10    7.55
   0  -5 -25   -1.79    6.04
   0  -5  25    3.20    8.25
  -5   0 -25    4.03    5.73
   5   0  25    3.39    6.33
   5   0  25    6.81    7.29
   0  -5  25   -3.68    6.69
   5   0 -25    5.28    4.61
   0  -5 -27   49.36    9.87
   0  -5  27   20.95    9.91
   5   0  27   22.50    9.79
  -5   0 -27   59.35    9.61
   0  -5  27   75.82   11.91
   0  -5  29   59.79   13.02
   5   0  29   52.27   12.50
   0  -5  31   -9.00    9.37
   5   0  31   -0.71    8.10
   5   0  33    1.46    8.56
  -5   0  33    9.68    8.93
   0  -5  33    2.60   10.54
   0   5  35    8.85    8.70
   5   0  35   23.86    9.64
   0  -5  35   14.28   11.75
  -5   0  35   10.75   10.68
   5   0  37    1.37    8.74
  -5   0  37   -4.03   10.02
   0   5  37    2.01    8.03
   0  -5  37   -5.59   11.57
   0   5  39   10.35    8.38
   0  -5  39   -0.26   10.90
  -5   0  39   -7.29   10.59
   5   0  39   -2.01    8.42
   0  -5  41  -19.05   10.75
   0   5  41   -5.14    8.85
   5   0  41    3.71    7.92
  -5   0  41   14.95   10.22
  -5   0  43   14.58   10.05
   0   5  43    6.58    7.32
   5   0  43   14.62    6.41
   0  -5  43   19.58    9.85
  -5   0  45   -6.51    8.81
   0  -5  45    2.60    8.78
  -5   1  46  -15.33    8.86
  -5   1  44   -3.69    8.97
   1  -5  44    2.90    8.82
  -1   5  44    6.62    6.69
   1  -5  42   12.35   10.30
   5  -1  42   13.81    7.71
  -1   5  42    7.55    8.15
   5  -1  40    1.98    9.24
   1  -5  40   -5.96   10.74
  -5   1  40   -3.49   10.48
   1  -5  38   -2.52   11.87
  -5   1  38    1.09   10.56
   5  -1  38    3.88    9.63
   5  -1  36   -8.21    9.79
   1  -5  36   -1.49   10.94
  -5   1  36   -1.44   10.16
   5  -1  34   20.58    9.81
   1  -5  34    3.38   11.35
   5  -1  32    0.51    9.41
   1  -5  32    0.59    9.89
   1  -5  30   39.97   11.15
   5  -1  30   29.85   11.01
   1  -5  28   10.35    8.63
   5  -1  28    3.41    8.45
  -1  -5 -28   11.72    7.81
   5   1 -26   27.69    7.43
   5  -1  26   33.83    9.87
  -5  -1 -26   49.52    9.01
  -1  -5 -26   34.45    9.22
   1  -5  26   55.41   10.37
   1  -5  26   22.29    9.45
   5  -1  26   47.04    8.74
   5   1 -26   30.13   10.56
   5  -1  24   -2.30    7.15
  -1  -5 -24   10.97    6.14
   1  -5  24    9.86    7.14
   1  -5  24    8.75    6.91
  -5  -1 -24   12.61    5.62
   1   5 -24    7.34    5.84
   5   1 -24    4.72    7.75
   5  -1  24    7.62    6.85
   5  -1  22  589.88   83.44
  -1  -5 -22  571.11   83.26
   1  -5  22  542.76   83.63
   5   1 -22  391.10   83.29
  -5  -1 -22  563.72   83.27
   1   5 -22  504.13   83.08
  -1  -5 -20   19.75    5.61
   1   5 -20   12.62    5.11
   1  -5  20   14.10    6.48
   5  -1  20   10.67    6.17
  -5  -1 -20   17.20    5.25
   5   1 -20    7.26    6.41
   1   5 -18   95.84   19.87
   1  -5  18  140.33   20.49
  -5  -1 -18  127.05   19.98
   5   1 -18   70.73   20.27
   5  -1  18  125.80   20.10
   1  -5  18  148.60   19.73
  -1  -5 -18  122.70   20.06
   1  -5  16   10.26    3.73
   5   1 -16    8.47    5.18
  -5  -1 -16    4.57    4.20
   1  -5  16    8.33    5.61
   5  -1  16    8.07    4.27
   1   5 -16    9.29    4.31
   1  -5  14  424.85   65.48
   1   5 -14  333.14   65.08
   5  -1  14  414.06   65.19
  -5  -1 -14  424.32   65.18
   1  -5  14  498.63   65.04
   5   1 -14  335.70   65.25
   5   1 -12   75.59   16.71
   5  -1  12   99.25   16.73
   5  -1  12  107.27   16.11
   1  -5  12  116.03   16.51
  -5  -1 -12  102.42   16.68
   1   5 -12   74.45   16.62
   1  -5  12  102.53   17.25
   5   1 -10 2163.04  315.84
   1  -5  10 1979.90  316.17
   5  -1  10 2050.64  315.80
   1   5 -10 1575.07  315.95
   5   1 -10 1807.54  316.03
  -5  -1 -10 2039.58  316.02
   1  -5  10 2108.78  315.87
   5  -1  10 1950.40  315.94
   5  -1   8  105.54   18.02
   1  -5   8  110.10   17.96
   1  -5   8   94.28   18.42
   5  -1   8  118.54   17.76
  -5  -1  -8  106.21   18.27
   5   1  -8  112.54   18.19
   5   1  -8  118.68   18.02
  -5  -1  -6   53.17   10.33
   1  -5   6   60.80    9.74
   1  -5   6   43.67   10.52
   5   1  -6   51.50    9.89
   5  -1   6   64.48    9.48
   5   1  -6   62.20   10.38
   1  -5   4   95.81   20.32
   5   1  -4  123.97   19.97
   5  -1   4  136.85   19.68
   1   5  -4  115.12   19.80
   1  -5   2 1528.13  323.76
   5   1  -2 2056.67  323.79
   5  -1   2 2221.71  323.66
   1  -5   2 2207.83  323.68
   5   1   0   12.79    3.49
   1  -5   0    8.86    4.12
   1  -5   0    9.34    3.41
   1  -5  -2 2086.91  327.07
   5   1   2 1806.72  327.07
   5  -1  -2 1729.99  327.23
   5  -1  -2 2118.38  327.08
   5  -1  -2 2220.44  326.97
   1  -5  -4  136.81   25.66
  -1  -5   4  133.83   25.85
   5  -1  -4  179.08   25.46
   5   1   4  157.91   25.57
  -1   5  -4  178.63   25.53
   5  -1  -4  156.64   25.66
  -5   1  -4  155.07   25.66
   5  -1  -4  148.89   26.18
   5  -1  -6   49.42    7.10
  -1   5  -6   41.15    7.29
   5  -1  -6   34.89    7.44
   5  -1  -6   48.15    8.47
  -1  -5   6   41.75    8.41
  -1   5  -8  102.45   17.50
   5  -1  -8  118.13   17.74
  -1  -5   8  112.26   18.07
  -1   5 -10 2120.50  328.26
   5   1  10 1994.94  328.25
  -1  -5  10 2303.14  328.63
   5  -1 -10 2143.99  328.44
  -1  -5  12  108.19   15.34
   5  -1 -12   91.91   14.47
  -5   1 -12   80.84   14.22
   5  -1 -12   74.71   14.43
  -1   5 -12   92.80   14.00
   5   1  12   85.36   13.98
   5  -1 -14  273.61   59.65
  -1  -5  14  548.93   60.32
   5   1  14  388.10   59.53
  -5   1 -14  404.35   59.64
  -1   5 -14  373.98   59.42
   5  -1 -16   12.58    2.87
   5  -1 -16    8.75    4.75
   1  -5 -16   18.50    6.00
  -1  -5  16   18.24    5.17
   5   1  16   13.35    4.02
  -1   5 -16   13.27    3.34
  -5   1 -16   12.47    4.14
   5   1  18  122.04   19.62
   5  -1 -18  110.01   19.90
   5  -1 -18  102.71   19.17
  -5   1 -18  118.99   19.60
  -1  -5  18  162.21   20.28
   1  -5 -18  154.97   19.87
   5  -1 -20    9.66    3.50
  -5   1 -20   14.02    4.98
  -1  -5  20    6.13    5.96
   5   1  20    6.91    4.75
   5  -1 -20   14.10    6.20
   1  -5 -20    9.78    5.57
  -1  -5  22  711.56   83.82
  -5   1 -22  537.12   83.19
   5  -1 -22  452.82   83.48
   1  -5 -22  582.96   83.23
   5  -1 -22  468.78   82.86
   5   1  22  511.23   83.14
  -5   1 -24    5.09    5.48
   1  -5 -24    2.93    6.30
  -1  -5  24   -1.27    7.82
   5  -1 -24   10.24    6.76
  -1   5 -26   36.49    8.41
  -5   1 -26   45.01    9.46
  -1  -5  26   58.20   11.61
   5   1  26   22.89    9.48
   1  -5 -26   41.77    9.27
  -1  -5  28   15.97    8.41
   5   1  28   15.29    8.15
  -1  -5  30    9.48    9.64
   5   1  30   39.41    9.03
  -1  -5  32    3.47    9.96
   1   5  32    2.34    6.70
   5   1  32    4.08    8.57
  -1  -5  34    6.36   11.46
   5   1  34   16.18    8.88
   1   5  34   17.55    7.85
  -5  -1  34   31.92   10.43
  -5  -1  36    9.04   10.01
   5   1  36   -1.52    8.89
  -1  -5  36   12.46   11.26
   1   5  36    0.46    7.95
  -5  -1  38  -15.25   10.80
   1   5  38    1.53    7.99
   5   1  38   -0.40    8.59
  -5  -1  40    2.23   10.13
   5   1  40    0.96    7.69
  -1  -5  40    9.83   10.56
   1   5  40   -2.86    8.15
  -5  -1  42    9.53    9.66
   1   5  42    0.44    6.82
  -1  -5  42    9.07   10.07
  -5  -1  44   -5.84    8.52
  -1  -5  44   -0.74    8.55
  -2   5  45    0.22    6.13
   2  -5  45   14.63    9.27
  -5   2  45   -8.26   10.30
  -5   2  43   10.64    9.45
   5  -2  43   -3.72    7.43
   2  -5  43   -3.06    9.74
  -5   2  41   11.09   10.37
   5  -2  41   15.66    9.41
   2  -5  41   22.40   10.89
  -2   5  41    2.68    9.33
  -5   2  39   12.08   10.68
   2  -5  39    2.64   11.49
   5  -2  39    0.89    9.64
  -2   5  39   -7.47    9.63
   2  -5  37   -2.93   11.26
  -2   5  37    5.63    9.11
   5  -2  37   -0.25    9.81
  -5   2  37   -4.36    9.81
   2  -5  35   34.70   11.93
   5  -2  35    9.57   11.09
   5  -2  33    0.55   10.48
   2  -5  33   21.61   10.98
   2  -5  31    5.42   10.24
   5  -2  31   13.50    9.67
   5  -2  29   33.10    9.76
   2  -5  29    8.93   10.46
  -5  -2 -27   56.99    9.20
   5  -2  27   33.96   10.41
  -2  -5 -27   50.27    9.67
   2  -5  27   33.72   10.65
   5  -2  27   52.42    9.35
   5   2 -27   36.54    7.89
   2  -5  25   32.51   10.54
  -5  -2 -25   49.82    9.70
  -2  -5 -25   49.57    9.46
   2   5 -25   37.96    9.79
   2  -5  25   58.09   11.31
   5  -2  25   52.62    9.87
   5   2 -25   22.67   11.17
   5  -2  25   32.01   10.49
   5   2 -23   61.34   14.69
   2   5 -23   68.75   14.07
   5  -2  23   90.42   14.18
   2  -5  23   48.03   14.14
   2  -5  23  120.62   15.43
  -2  -5 -23   86.83   13.92
  -5  -2 -23   93.34   13.79
   5  -2  23   48.69   14.37
   2  -5  21   17.20    6.26
   2  -5  21   27.64    8.29
   5  -2  21   18.04    6.80
  -5  -2 -21   26.83    6.30
   2   5 -21   10.13    6.77
   5   2 -21   17.66    7.64
   2   5 -19  250.24   53.32
   2  -5  19  406.13   53.98
   5   2 -19  258.38   53.55
   2  -5  19  351.82   53.20
  -5  -2 -19  376.60   53.42
   5  -2  19  353.15   53.39
  -2  -5 -17   95.65   14.74
   5   2 -17   58.71   14.62
   2   5 -17   56.88   14.11
   5  -2  17   88.37   14.37
   2  -5  17   92.22   15.14
   2  -5  17  109.78   14.29
  -5  -2 -17   87.43   14.39
   2   5 -15  134.43   31.71
   5  -2  15  209.35   31.88
   2  -5  15  213.07   31.69
   5   2 -15  172.77   31.86
  -2  -5 -15  272.83   32.58
  -5  -2 -15  207.06   31.74
   2  -5  15  200.08   32.29
   5  -2  13   93.95   14.73
   5   2 -13   52.45   14.58
   2  -5  13   96.63   14.51
  -5  -2 -13  101.31   14.55
   2  -5  13  102.01   15.44
   2   5 -13   72.81   14.61
  -5  -2 -11   76.80   13.79
   2  -5  11   79.95   14.09
   5   2 -11   66.30   13.88
   2  -5  11   97.78   13.70
   2  -5   9  243.39   44.06
   5   2  -9  235.14   43.98
   5   2  -9  280.16   43.58
   2  -5   9  314.50   43.86
  -5  -2  -9  270.19   44.02
  -5  -2  -7 1041.78  114.11
   5  -2   7  691.87  113.24
   5   2  -7  674.41  113.59
   2   5  -7  654.48  113.58
   2  -5   7  674.01  113.66
   5   2  -7  892.45  113.39
   5  -2   5   20.36    3.34
   5   2  -5   23.82    5.48
   2  -5   5   24.58    4.66
   5   2  -5   18.93    4.92
   2   5  -5   13.35    4.42
   2  -5   5   16.58    5.18
   5  -2   5   16.75    4.28
   5  -2   3  668.91  102.08
   2  -5   3  519.62  102.32
   5   2  -3  647.07  102.34
   2  -5   3  701.55  102.23
   2   5  -3  625.20  102.23
  -5  -2  -1  383.14   61.27
   2  -5   1  325.84   61.47
   5   2  -1  420.61   61.51
   2  -5   1  403.19   61.38
   5  -2   1  328.41   61.69
   5  -2   1  412.22   61.27
   5  -2  -1  408.07   62.80
   5  -2  -1  326.95   63.13
   2  -5  -1  410.05   62.91
  -2  -5   1  439.48   62.89
   5   2   1  366.96   62.88
   2  -5  -3  693.07  105.70
  -2  -5   3  601.36  105.74
   5  -2  -3  694.99  105.96
  -5   2  -3  663.00  105.67
   5   2   3  699.11  105.71
   5   2   5   28.58    5.18
   5  -2  -5   32.00    6.87
   2  -5  -5   26.05    5.83
  -2   5  -5   27.46    4.85
  -2   5  -5   31.62    4.84
  -5   2  -5   31.06    5.35
  -2   5  -7  495.19   88.84
   5  -2  -7  615.83   89.08
   2  -5  -7  662.60   89.14
  -2   5  -7  584.97   88.84
  -5   2  -7  661.36   89.03
   5  -2  -7  661.35   89.21
  -5   2  -9  253.02   41.18
   5  -2  -9  261.37   41.25
   5  -2  -9  270.41   41.44
   5  -2 -11   33.86    6.41
  -2  -5  11   51.46    7.23
   5  -2 -11   32.03    5.25
   5  -2 -13   77.66   12.20
   5   2  13   74.68   12.21
   5  -2 -13   70.84   12.84
  -2  -5  13   86.62   12.98
  -2  -5  15  170.43   25.67
   5   2  15  150.04   25.22
   5  -2 -15  152.55   25.63
   5  -2 -15  163.02   25.16
   5   2  17   79.40   14.00
   5  -2 -17   73.84   14.72
   5  -2 -17   96.24   13.95
  -2  -5  19  362.28   57.32
   5  -2 -19  285.19   57.26
   5  -2 -19  362.38   56.92
   2  -5 -19  513.50   57.67
  -2  -5  21   28.80    6.52
  -5   2 -21   27.93    6.55
   5  -2 -21   12.05    7.07
   2  -5 -21   25.71    6.74
   2  -5 -23   93.00   15.52
  -2  -5  23   70.10   15.41
  -5   2 -23   96.92   15.29
  -2  -5  23   90.59   15.67
  -2  -5  25   29.24    9.27
  -2   5 -25   33.37    8.12
  -5   2 -25   39.51    8.70
  -5  -2  25   67.23   13.51
  -2  -5  25   56.33    9.66
   5   2  27   17.61    9.20
  -2  -5  27   34.05   10.72
  -5  -2  27   46.47    9.19
  -5   2 -27   50.83    9.00
  -5  -2  27   62.33   14.20
  -2   5 -27   27.08    8.33
  -2  -5  27   36.42    9.91
   5   2  29   18.43    8.97
  -5  -2  29   44.51    9.55
  -5  -2  31   19.52    8.38
   5   2  31   13.47    8.03
   2   5  31    3.41    6.91
   5   2  33   -0.21    7.92
  -2  -5  33   17.71   10.11
   2   5  33    1.53    6.80
  -2  -5  35    2.56   10.48
   5   2  35    7.26    8.19
   2   5  35    4.76    6.91
   2   5  37   -1.61    7.64
  -2  -5  37    4.16   10.59
   5   2  37    4.18    7.70
   2   5  39   -4.01    7.64
  -2  -5  39    5.58   10.26
   5   2  39   10.97    7.15
   2   5  41    0.12    6.36
  -2  -5  41   -8.67    9.86
  -2  -5  43   -3.82    8.64
  -5  -2  45    1.59    7.41
  -3   5  44   -0.86    7.49
  -5   3  44  -10.31    8.77
   3  -5  44    6.76    7.47
   5  -3  44    0.83    5.84
  -5   3  42    2.53    9.97
   5  -3  42    3.10    7.88
   3  -5  42   -2.43    9.53
  -3   5  42    5.42    8.81
  -5   3  40    2.01    9.97
   3  -5  40   -1.61   10.22
  -3   5  40    5.58    9.19
   3  -5  38    9.33   11.62
  -5   3  38    0.85    9.98
  -3   5  38   16.77    9.82
   3  -5  36    4.99   11.01
   3  -5  34   -2.17   11.13
   3  -5  32    5.65   10.98
   3  -5  30    3.58   10.43
   3  -5  28    0.27    9.15
   5   3 -26  117.67   25.49
  -3  -5 -26  157.71   24.97
  -5  -3 -26  162.86   24.84
   3   5 -26  145.31   25.04
   3  -5  26  202.50   25.83
   3  -5  26  100.98   25.40
   5  -3  26  176.47   25.08
   3  -5  24   14.65    8.79
   3  -5  24   28.24    8.60
   5  -3  24   16.99    7.60
   3   5 -24   17.53    7.62
  -5  -3 -24   17.15    6.85
   3  -5  22   23.08   10.49
   5  -3  22   41.00   10.83
  -3  -5 -22   61.75    9.97
   3  -5  22   50.31   10.90
   5  -3  22   51.33   10.00
   3   5 -22   21.22    9.53
   5   3 -22   30.62   10.33
   3  -5  22   57.60    9.97
  -5  -3 -22   58.19    9.56
   3   5 -20   13.73    7.25
   3  -5  20   18.63    7.15
   5  -3  20   22.95    7.10
  -3  -5 -20   17.86    6.84
   3  -5  20   23.48    8.00
  -5  -3 -20   22.47    6.03
   5   3 -20   22.84    8.11
   3  -5  18  742.95  102.64
   5  -3  18  717.36  102.32
   5   3 -18  484.53  102.23
   3   5 -18  418.64  102.06
  -5  -3 -18  690.69  102.21
  -3  -5 -18  937.76  102.92
   3  -5  18  706.20  102.10
   3  -5  16   45.96    9.87
  -5  -3 -16   61.09    9.64
   3  -5  16   49.88    9.33
   3   5 -16   37.44    9.59
   5   3 -16   27.61    9.74
   5   3 -14  372.77   75.50
   3  -5  14  436.02   75.56
  -5  -3 -14  562.53   75.65
   3  -5  14  525.57   75.39
   3  -5  12   30.65    6.07
   3  -5  12   25.20    6.78
  -5  -3 -12   28.17    6.66
   5   3 -12   22.91    6.85
  -5  -3 -10    6.71    6.73
   3   5 -10    1.67    4.87
   3  -5  10    6.55    5.28
   5  -3  10    2.24    4.58
   5   3 -10    5.92    4.35
   5   3  -8   57.77    9.33
   3   5  -8   71.44   10.64
   5  -3   8   74.29   10.34
   5   3  -8   76.87   10.65
   3  -5   8   76.11   10.78
   3  -5   6 1892.29  359.81
   5  -3   6 2131.64  359.74
   3  -5   6 2334.30  359.74
   5   3  -6 2648.42  359.60
   3   5  -6 2136.47  359.86
   5   3  -6 1979.62  359.86
   5   3  -4  197.16   30.54
   3   5  -4  177.07   30.39
   3   5  -4  178.55   30.11
   3  -5   4  200.79   30.43
   3  -5   4  163.74   30.58
  -3   5   4  197.59   30.02
   5  -3   4  183.41   30.72
   5   3  -2  480.61   65.84
   3   5  -2  469.89   65.68
   3  -5   2  343.06   65.71
   5  -3   2  398.80   65.45
   3  -5   2  465.84   65.70
  -3   5   2  397.42   65.49
   5  -3   2  431.24   65.92
   5  -3   0   95.94   15.97
  -3  -5   0  107.37   16.03
   5   3   0   95.09   16.23
   5  -3   0   99.42   16.92
   3  -5   0  102.13   16.30
  -3   5  -2  340.72   67.64
   5  -3  -2  403.07   67.72
  -3  -5   2  516.36   67.87
   5   3   2  528.88   67.87
  -5   3  -2  469.34   67.70
   3  -5  -2  454.46   67.87
   5  -3  -2  438.51   68.08
   3  -5  -4  183.91   29.14
   5  -3  -4  166.16   29.31
   5  -3  -4  157.97   28.91
   5   3   4  211.40   29.02
  -5   3  -4  184.31   28.87
  -3  -5   4  198.29   29.18
   3  -5  -6 2210.28  332.55
  -5   3  -6 2078.87  332.44
   5  -3  -6 2032.94  332.59
  -3  -5   6 2142.13  332.57
  -5   3  -8  102.25   17.90
   3  -5  -8  111.94   18.33
  -3  -5   8  142.20   18.67
   5  -3  -8  111.33   18.48
   5  -3 -10    6.26    4.43
  -3  -5  10    9.24    3.83
   3  -5 -10    1.14    4.24
   5  -3 -10    7.67    3.39
  -5   3 -10    1.23    2.63
   5  -3 -12   32.94    6.82
  -5   3 -12   30.02    5.50
   5  -3 -12   24.92    6.02
   5  -3 -14  391.91   70.91
  -5   3 -14  499.33   70.88
   5  -3 -16   28.76    7.15
  -5   3 -16   38.65    6.71
  -5   3 -18  639.94  101.09
  -3  -5  22   61.50   11.82
  -3  -5  24   17.37    6.18
  -5  -3  24   13.02    6.45
  -3  -5  24    6.99    6.81
  -5  -3  24   30.25   11.90
  -3  -5  26  149.78   22.33
  -5  -3  26  122.47   21.61
  -3  -5  26  109.13   21.91
  -5  -3  28   23.11    8.12
  -3  -5  28   27.32    8.98
   3   5  28    7.56    6.96
  -3  -5  30   18.46    9.18
   3   5  30   13.16    7.02
  -5  -3  30   17.34    8.36
  -5  -3  32    0.22    8.16
   3   5  32    8.01    6.84
  -3  -5  32    5.83    9.23
   3   5  34    3.06    7.10
  -3  -5  34   14.11    9.83
  -5  -3  34    2.48    9.37
  -5  -3  36    1.31    9.44
   3   5  36   -3.88    6.44
  -5  -3  38   21.02   10.12
  -5  -3  40   -7.69    9.14
  -5  -3  42    4.02    8.11
  -3  -5  44  -17.75    6.93
  -5  -3  44   -4.40    6.81
  -4   5  43    0.33    8.01
   5  -4  43   -7.06    6.85
   4  -5  43   -3.61    7.49
  -5   4  43    2.02    8.66
  -4   5  41   -6.63    8.81
   4  -5  41   10.76    8.98
  -5   4  41   -0.88    9.81
   4  -5  39   -1.14   10.35
   5  -4  39   -0.22    9.74
  -4   5  39   -4.06    9.61
  -5   4  39    6.22    9.56
   5  -4  37   -0.25   10.35
   4  -5  37    0.78   10.93
   4  -5  35  -15.25   11.10
   5  -4  35   -0.82   10.28
   5  -4  33   -0.57   10.82
   4  -5  33    0.60   10.49
   4  -5  31    5.20   11.50
   5  -4  31   20.36   11.56
   5  -4  29   -2.80   10.12
   4  -5  29    1.18   10.54
   4  -5  27   11.91   10.37
   5  -4  27   10.68   10.01
   4  -5  25   35.52   13.42
   5   4 -25   61.98   13.66
  -4  -5 -25  100.09   14.70
   4   5 -25   67.75   13.18
  -5  -4 -25  102.28   12.92
   5  -4  25   20.43   13.59
   5  -4  25   96.24   12.58
  -5  -4 -23   15.10    7.44
   4  -5  23   -1.65    8.60
  -4  -5 -23   20.32    8.97
   5  -4  23   17.09    7.36
   5  -4  23   13.84    8.64
   4   5 -23    3.30    7.88
   5   4 -23   20.25    8.47
   4  -5  23   22.17    7.95
   4  -5  21   22.28    8.27
  -4  -5 -21   29.88    9.70
   5  -4  21    9.16    9.37
   4  -5  21   19.54    8.53
  -5  -4 -21   18.50    7.59
   4   5 -21   16.27    8.40
   4  -5  21   38.57    8.12
   5  -4  21   25.79    7.69
  -4  -5 -19  863.60   94.95
   4   5 -19  420.75   94.14
   5   4 -19  379.53   94.16
   4  -5  19  638.67   94.35
  -5  -4 -19  745.86   94.47
   4  -5  19  622.32   94.12
   4  -5  17   26.05    7.55
  -5  -4 -17   38.32    8.07
   4  -5  17   20.54    7.86
   5   4 -17   22.05    7.48
   4  -5  15   56.96    9.94
   4  -5  15   59.61   10.54
  -5  -4 -15   76.08   11.93
   4  -5  13  855.83  113.10
   4  -5  13  855.30  113.33
   5  -4  13  698.42  113.06
   4   5 -13  560.58  113.13
   5   4 -13  576.49  113.15
   5  -4  11  230.55   31.21
   4  -5  11  188.77   31.03
   4   5 -11  167.53   31.19
   5   4 -11  170.97   31.26
   4  -5   9   97.06   16.77
   5  -4   9  102.21   16.58
   5   4  -9   79.09   16.79
   5  -4   9  103.33   16.83
   4   5  -9   88.36   16.77
   4  -5   9  113.26   16.60
   4  -5   7 1453.68  245.21
   5  -4   7 1478.97  245.15
   4   5  -7 1474.08  245.30
   5  -4   7 1572.88  245.26
   5   4  -7 1506.19  245.36
   4  -5   7 1887.32  245.27
   4  -5   5  353.09   43.99
   4  -5   5  238.01   43.84
   5  -4   5  238.05   43.76
   4   5  -5  311.47   43.99
   5   4  -5  283.70   43.97
   5  -4   5  293.17   44.04
   5   4  -5  266.70   43.53
   4  -5   3  253.26   52.38
   5   4  -3  368.85   52.62
   5  -4   3  385.86   52.75
   4  -5   3  342.43   52.49
   4   5  -3  359.51   52.47
   5  -4   1 1052.43  163.59
   4   5  -1 1045.70  163.47
   4  -5   1 1015.99  163.48
   5   4  -1 1039.40  163.51
   5   4   1 1113.25  151.91
   5  -4  -1 1061.73  152.03
   4   5   1 1170.06  151.94
   4  -5  -1 1137.11  151.97
  -4  -5   1  811.38  151.66
   5   4   3  350.29   53.44
  -4  -5   3  331.80   53.38
   5  -4  -3  325.91   53.64
   4  -5  -3  317.87   53.50
  -5   4  -3  316.83   53.24
  -5  -4   3  410.22   53.42
   5  -4  -5  266.21   43.98
  -5   4  -5  251.46   43.64
  -4  -5   5  306.31   43.89
   4  -5  -5  317.13   44.05
  -4  -5   7 2072.67  241.45
  -5   4  -7 1382.47  241.13
   4  -5  -7 1427.64  241.27
   5  -4  -7 1615.60  241.36
   5  -4  -9   77.17   13.55
   4  -5  -9   81.59   13.55
  -4  -5   9   88.02   13.20
  -5   4  -9   74.11   12.81
   5  -4 -11  212.23   33.51
   4  -5 -11  218.87   33.44
  -4  -5  11  227.28   33.30
  -5   4 -11  188.25   33.07
   5  -4 -13  761.03  106.33
  -4   5 -13  588.95  106.07
  -5   4 -13  641.33  106.10
  -4  -5  13  795.45  106.27
  -4  -5  15   48.00    7.86
  -4   5 -15   39.74    7.19
  -5   4 -15   37.62    7.28
  -4   5 -17   12.28    4.72
  -5   4 -17   24.74    5.14
  -4  -5  17   29.02    5.81
  -5   4 -19  568.52   83.76
  -4   5 -19  448.41   83.63
  -4  -5  19  605.69   83.90
  -5  -4  21    7.36   10.68
  -4  -5  21   16.14    5.99
  -4   5 -21   21.03    4.94
  -5  -4  21    3.98    5.73
  -4  -5  21    1.85    5.89
  -5   4 -21   13.35    5.28
  -4   5 -23   11.31    5.39
  -5   4 -23   13.02    5.77
  -5  -4  23   21.21    6.85
  -4  -5  23   17.38    6.62
  -4  -5  23    7.37    7.38
  -4  -5  25   62.46   15.56
  -5  -4  25   73.96   15.33
  -4  -5  25   82.12   15.58
  -4   5 -25   84.27   14.89
  -5   4 -25  107.79   15.43
  -4  -5  27   44.68   11.28
  -5  -4  27   48.59   10.79
  -5  -4  29    7.10    7.73
  -4  -5  29    3.25    8.74
  -5  -4  31   32.90   10.11
  -4  -5  31   28.86   10.54
  -4  -5  33    5.72    9.11
  -5  -4  33    5.20    9.03
  -4  -5  35   12.35    9.01
  -5  -4  35    2.41    9.31
  -4  -5  37   26.60    9.27
  -5  -4  37   -1.31    8.88
  -4  -5  39    6.88    8.98
  -5  -4  39    9.70    8.64
  -5  -4  41    4.09    7.67
  -4  -5  41    1.34    7.63
  -5  -4  43    3.62    6.11
  -4  -5  43    4.14    6.24
  -5   5  44   15.59    8.26
  -5   5  42   -5.42    8.03
   5  -5  42   -1.64    6.92
   5  -5  40    5.27    8.75
  -5   5  40   -6.30    8.82
   5  -5  38   17.05   10.20
   5  -5  36    0.75   10.08
   5  -5  34    9.34   10.90
   5  -5  32  -10.79   10.43
   5  -5  30   -1.79   10.42
   5  -5  28   -1.15   10.52
   5  -5  26   53.27   15.07
   5  -5  24   -1.00    8.67
   5  -5  24   -1.56    9.48
   5  -5  24   -0.29    7.30
   5   5 -24    1.18    8.56
   5  -5  22    2.78    7.73
   5   5 -22   11.46    8.47
   5  -5  22   -1.94    9.16
   5  -5  22   -6.95    7.21
   5  -5  20   -0.19    7.36
   5   5 -20    5.27    8.00
   5  -5  20    3.39    8.36
   5  -5  18  384.40   57.62
   5  -5  18  329.98   57.81
   5  -5  16    1.71    5.83
   5   5 -16   14.05    6.92
   5  -5  16   11.54    6.39
   5   5 -14  207.49   43.52
   5  -5  14  274.61   43.42
   5  -5  14  310.77   43.42
   5  -5  12   -0.56    5.74
   5   5 -12   -5.55    5.96
   5  -5  10   10.86    5.58
   5   5 -10   17.11    6.06
   5  -5  10    4.84    4.95
   5  -5   8    4.01    6.32
   5   5  -8    9.61    5.59
   5  -5   8   18.16    5.07
   5  -5   6  963.81  171.95
   5  -5   6 1242.72  172.18
   5   5  -6 1170.51  172.22
   5  -5   4    4.39    4.81
   5   5  -4   -1.87    4.66
   5  -5   2  352.55   55.61
   5   5  -2  347.64   55.51
   5  -5   0    4.39    4.53
   5   5   0    2.84    2.91
  -5  -5   2  147.86   21.48
   5   5   2  362.18   22.37
  -5   5  -2  102.65   21.47
   5  -5  -2  353.04   22.85
  -5   5  -4    2.26    1.72
   5  -5  -4    4.79    4.28
   5   5   4    2.05    2.78
  -5  -5   4    4.58    3.43
  -5  -5   6 1313.56  164.41
   5  -5  -6 1228.28  164.55
  -5   5  -6  903.52  164.18
  -5   5  -8    1.68    2.20
  -5  -5   8   -1.48    3.57
   5  -5  -8    5.72    4.57
  -5   5 -10    5.10    2.63
  -5  -5  10   13.89    3.69
   5  -5 -10    6.50    5.44
  -5   5 -12   -1.42    2.49
  -5  -5  12    0.96    3.71
   5  -5 -12    2.75    5.44
  -5  -5  14  301.89   45.44
  -5   5 -14  274.08   45.24
  -5   5 -16    1.35    3.56
  -5  -5  16   -4.47    4.47
  -5  -5  18  320.45   52.83
  -5   5 -18  296.18   52.58
  -5   5 -20    6.37    4.42
  -5  -5  20    3.73    5.73
  -5  -5  20    7.59   11.68
  -5   5 -22    8.93    4.85
  -5  -5  22    3.73    5.88
  -5  -5  22   -2.63    5.78
  -5  -5  24    3.64    7.03
  -5   5 -24    2.13    5.55
  -5  -5  24    6.04    6.58
  -5  -5  26   81.12   15.48
  -5  -5  28    5.02    8.29
  -5  -5  30   11.12    8.78
  -5  -5  32   -9.59    8.90
  -5  -5  34    3.32    8.23
  -5  -5  36   -4.25    8.66
  -5  -5  38    6.20    8.42
  -5  -5  40   -1.94    7.25
   6   0  -2    0.71    6.17
   0  -6   2    3.32    4.36
   6   0   2    3.90    3.41
   0  -6   4 1354.68  203.41
   0  -6   4  898.68  203.54
   0   6  -4 1341.40  203.48
   6   0   4 1392.47  203.52
   6   0  -4 1371.28  203.60
   0  -6   6   61.87    9.85
  -6   0  -6   75.37   11.04
   0   6  -6   58.93   10.13
   6   0   6   67.44    9.96
   0  -6   6   48.74   10.79
   6   0  -6   55.96   10.97
   6   0  -6   52.06   10.31
   0   6  -8   -1.16    3.36
   6   0  -8    1.50    4.39
   6   0   8    1.31    1.71
   0  -6   8    0.56    4.05
   6   0  -8   11.64    3.60
   0  -6   8    3.20    2.07
   6   0 -10   38.99    6.99
   0  -6  10   35.16    5.88
   0   6 -10   27.79    6.50
   6   0  10   36.50    5.91
   0  -6  10   36.95    7.62
   6   0 -10   34.33    6.85
   0  -6  12  190.67   31.60
   0   6 -12  175.32   31.86
   6   0 -12  230.61   31.95
   6   0 -12  173.27   32.14
   6   0  12  216.54   31.69
   6   0  12  215.43   31.77
   0  -6  12  183.10   32.38
   0  -6  14  186.15   30.36
   6   0  14  199.00   29.55
   6   0 -14  152.21   30.07
   0   6 -14  172.64   29.72
   6   0  14  193.69   29.72
   0  -6  16  479.21   68.64
   0   6 -16  428.72   68.08
   6   0 -16  359.82   68.27
   6   0  16  444.42   68.06
  -6   0 -16  453.24   68.30
   6   0  18   90.48   14.91
   0   6 -18   87.61   14.96
   0  -6  18  104.06   15.95
  -6   0 -18  103.29   15.44
   6   0 -18   66.90   15.80
   0  -6  20  255.90   36.42
   6   0  20  219.46   35.72
   6   0 -20  175.79   36.21
  -6   0 -20  241.23   36.04
  -6   0 -22   73.26   11.32
   0  -6  22   70.44   12.02
   0  -6  24   -0.21    7.36
   6   0  24    1.70    7.19
   6   0 -24   17.27    8.62
  -6   0 -24    2.30    5.89
   0  -6  24   -4.80    6.67
   6   0  26    9.67    7.78
   0  -6  26    4.34    7.99
   6   0 -26   20.87    9.19
   0  -6  26   28.81    9.08
  -6   0 -26    2.83    7.11
   0  -6  28   25.01    9.71
   6   0  28   33.96    9.67
   0  -6  30    2.90    9.44
   6   0  30   15.54    8.37
   6   0  32   32.26    9.79
   0  -6  32   30.96   11.72
   0  -6  34   -1.09   11.10
   6   0  34   11.68    8.94
   0  -6  36   21.43   11.38
   6   0  36   13.31    7.99
   0   6  36   -0.23    7.38
  -6   0  36    7.34    9.98
   0   6  38    1.46    7.52
  -6   0  38   -6.17    9.72
   0  -6  38  -17.44   11.10
   6   0  38   -0.16    7.45
  -6   0  40  -12.53    9.30
   0  -6  40   -5.81   10.37
   0   6  40  -11.60    7.58
   6   0  40   -0.60    6.54
  -6   0  42    7.29    8.93
   0   6  42   -3.76    6.30
   0  -6  42    7.90    9.09
   0  -6  44   13.39    8.37
   1  -6  45   23.63    8.08
  -6   1  43   -1.07    8.40
  -1   6  43   -2.50    6.41
   1  -6  43   -6.52    8.41
  -1   6  41   -4.18    7.64
  -6   1  41   12.32    9.46
   1  -6  41    0.40    9.81
   6  -1  41   16.58    6.56
  -1   6  39   18.56    7.59
  -6   1  39   -7.52    9.70
   1  -6  39   -4.65   10.27
   6  -1  39    2.17    8.19
   1  -6  37    2.35   10.98
   6  -1  37    3.43    8.85
  -6   1  37   -5.27    9.86
  -1   6  37    1.68    8.08
   6  -1  35    0.67    8.59
  -6   1  35   -0.79    9.52
   1  -6  35   15.78   11.30
   6  -1  33    4.27    9.23
   1  -6  33    4.68   10.80
   6  -1  31   18.18    9.33
   1  -6  31    5.73   10.53
   1  -6  29   49.10   12.20
   6  -1  29   30.07   10.68
   6  -1  27   20.86    9.08
   1  -6  27   21.72    8.96
   1  -6  25   19.26    8.51
   6  -1  25   17.70    8.83
  -6  -1 -25   43.04    8.51
   1  -6  25   23.11    9.00
   6   1 -25   28.81   10.07
   1  -6  23   29.81    8.22
  -6  -1 -23   26.09    7.30
   6  -1  23   32.07    6.97
   6   1 -23    7.84    9.03
   1  -6  23   21.06    8.70
   6  -1  23   26.38    8.62
   1   6 -21   23.93    6.39
  -6  -1 -21   24.85    6.80
   1  -6  21   23.28    8.19
   6  -1  21   32.89    6.44
   6   1 -21   27.64    8.55
   1  -6  21    4.69    7.32
   6   1 -19  172.12   41.93
   1  -6  19  314.93   42.38
   1   6 -19  222.35   41.62
   6  -1  19  305.64   41.82
  -6  -1 -19  301.87   41.96
   1  -6  17  183.99   25.98
   6  -1  17  155.18   25.00
   1   6 -17  137.70   25.11
   6   1 -17  128.92   25.57
  -6  -1 -17  175.47   25.40
   1   6 -15   46.17   11.08
   1  -6  15   73.96   11.93
   6  -1  15   73.48   11.04
   6  -1  15   56.62   10.31
  -6  -1 -15   71.63   11.39
   1  -6  15   78.18   10.69
   6   1 -15   51.78   11.65
   1  -6  13   28.58    4.53
  -6  -1 -13   24.78    5.48
   6  -1  13   18.93    3.61
   6   1 -13   13.10    5.39
   1  -6  13   16.58    6.29
   1   6 -13   12.96    5.51
   6  -1  13   24.29    4.80
   6  -1  11   62.17    9.60
   6  -1  11   57.53    9.26
   1  -6  11   47.80   10.48
   1   6 -11   40.59    9.91
   1  -6  11   59.53    9.42
   6   1 -11   65.36    9.60
   6   1 -11   46.43   10.09
  -6  -1 -11   54.43   10.22
   6   1  -9  476.31   80.78
  -6  -1  -9  522.44   80.89
   1   6  -9  436.80   80.73
   1  -6   9  421.34   80.82
   6  -1   9  463.69   80.54
   6   1  -9  559.17   80.59
   6  -1   9  595.84   80.50
   1  -6   9  505.47   80.48
   6  -1   7  163.30   22.85
   1  -6   7  140.29   22.87
   1   6  -7  129.44   23.19
   1  -6   7  118.77   23.41
   6   1  -7  134.58   23.22
   6   1  -7  154.69   23.28
   6   1  -5   44.92    8.25
   1  -6   5   28.43    7.56
   6   1  -5   32.51    6.96
   1   6  -5   36.45    6.62
   6  -1   5   41.62    6.35
   1  -6   5   36.87    6.56
   1  -6   3  897.02  138.37
   1  -6   3  665.55  138.54
   6   1  -3  775.65  138.64
   6   1  -3 1001.34  138.63
   6  -1   3  961.73  138.41
   1  -6   1  134.38   27.91
   6   1  -1  192.77   27.98
   6  -1   1  192.01   27.73
   6  -1  -1  178.46   27.79
   1  -6  -1  176.84   27.79
  -1  -6   1  172.98   27.93
   6   1   1  184.76   27.93
   6  -1  -1  136.09   28.49
   1  -6  -3  946.58  145.17
   6  -1  -3  853.75  145.46
  -1   6  -5   34.19    5.87
  -6   1  -5   34.49    6.87
   6  -1  -7  148.26   21.51
   6   1   7  146.93   21.25
   6  -1  -7  114.86   21.07
  -1   6  -7  130.92   21.25
  -6   1  -7  147.22   21.50
   6  -1  -9  524.00   86.35
  -1  -6   9  510.16   86.49
   6   1   9  590.42   86.16
  -6   1  -9  560.94   86.32
  -1   6  -9  507.82   86.14
   6  -1  -9  545.01   86.34
   6  -1 -11   75.26   12.21
  -6   1 -11   67.94   12.06
  -1   6 -11   74.48   11.61
   6   1  11   74.49   11.56
  -1  -6  11   77.84   12.61
   6  -1 -11   53.79   12.20
   6  -1 -13    6.07    3.97
  -6   1 -13    6.66    3.94
  -1  -6  13    2.99    4.68
   6   1  13    2.54    1.64
   6  -1 -13    3.09    3.87
  -1   6 -13    4.77    2.39
   6  -1 -15   47.92   10.05
   6   1  15   59.46    9.14
   6  -1 -17  129.14   21.35
   6  -1 -17  121.59   20.42
  -1  -6  17  161.20   21.62
  -1  -6  19  361.00   42.46
   6  -1 -19  195.41   41.92
   6  -1 -21   17.72    8.47
  -1  -6  21   50.59    9.14
   6  -1 -23   32.90    9.20
  -1  -6  23   21.98    8.42
  -1  -6  23   43.52    9.98
  -6  -1  23   42.20   12.72
   6  -1 -25   21.16   10.38
  -1  -6  25   49.79   10.15
  -6  -1  25   36.73   12.94
   6   1  27   15.48    8.22
  -6  -1  27   21.62   11.87
   6   1  29   33.93    9.64
   6   1  31   10.07    8.10
  -6  -1  31   18.56    8.62
  -1  -6  31   21.89   10.37
  -1  -6  33    3.12    9.94
   6   1  33    4.02    7.92
  -6  -1  33   13.61    8.67
   1   6  33   -4.87    6.61
   6   1  35    3.91    7.41
   1   6  35    3.21    7.30
  -1  -6  35    1.01   10.33
   1   6  37    0.98    6.77
   6   1  37    6.70    7.21
  -1  -6  37   14.61   10.74
  -1  -6  39    3.36   10.13
   1   6  39    1.49    6.55
   1   6  41    1.94    6.00
  -1  -6  41   13.55    9.40
  -1  -6  43    0.14    7.73
  -6  -1  43   -5.42    7.80
  -6   2  44    6.29    9.23
   2  -6  44    6.15    8.47
   6  -2  42   -5.05    6.02
  -2   6  42  -12.27    7.84
  -6   2  42    8.04    9.01
   2  -6  42   -6.61    8.64
   2  -6  40   11.57   10.05
   6  -2  40   13.47    8.22
  -6   2  40   -1.97    9.76
   2  -6  38    0.75   10.89
   6  -2  38    2.93    8.47
  -6   2  38   -5.72    9.81
   6  -2  36   -0.22    9.67
   2  -6  36   18.38   11.20
   2  -6  34   -5.35   10.68
   6  -2  34    0.25    8.79
   2  -6  32   18.98   12.70
   6  -2  32   40.45   10.54
   2  -6  30    0.30   10.34
   6  -2  30   -3.50    9.07
   2  -6  28   54.74   14.10
   6  -2  28   73.70   13.96
   2  -6  26   18.57    9.11
   6  -2  26   -0.23    9.08
   6  -2  24   76.11   16.16
   6  -2  24   85.24   15.23
   6   2 -24   68.43   16.55
   2  -6  24  100.02   16.26
   2  -6  24   79.50   16.16
  -6  -2 -24  105.56   15.85
   2  -6  22    4.32    7.02
   6  -2  22   -8.62    7.95
   2  -6  22   -5.70    7.19
   6  -2  22   -3.73    5.99
  -6  -2 -22    4.68    6.10
   6   2 -22    0.27    7.77
   2   6 -22    6.54    5.91
   2  -6  20  211.11   31.10
   2   6 -20  150.00   30.46
   6   2 -20  151.65   31.09
   6  -2  20  224.30   30.57
   2  -6  20  152.38   30.63
  -6  -2 -20  214.50   30.66
   2   6 -18   -1.85    4.91
   2  -6  18   -1.70    4.31
  -6  -2 -18    7.38    5.65
   6   2 -18    5.18    6.80
   2  -6  18   -3.58    6.92
   6  -2  18    4.42    4.36
   2   6 -16  265.05   61.98
   6  -2  16  410.34   62.03
   6   2 -16  322.91   62.24
   2  -6  16  369.26   62.33
  -6  -2 -16  427.76   62.28
   2  -6  16  471.76   61.90
   2  -6  14   25.78    5.42
  -6  -2 -14   30.07    6.40
   2  -6  14   14.66    6.37
   2   6 -14   18.68    6.07
   6  -2  14   25.19    5.81
   6   2 -14   24.58    6.63
   6   2 -12  161.55   32.60
   2  -6  12  193.10   32.77
   6  -2  12  215.31   32.40
  -6  -2 -12  228.81   32.84
   2  -6  12  240.63   32.34
   2   6 -12  136.91   32.49
   6   2 -10  115.86   23.55
   6   2 -10  158.56   23.00
   2  -6  10  129.18   23.78
   6  -2  10  130.88   23.24
   2  -6  10  156.72   23.19
  -6  -2 -10  197.11   24.59
   2   6 -10  107.42   23.48
   6  -2   8   70.94   11.45
   6   2  -8   72.47   12.46
   6  -2   8   65.10   11.86
   2  -6   8   60.71   12.84
   6   2  -8   86.88   11.88
   2  -6   8   79.09   12.06
   6   2  -6    8.04    4.85
   2  -6   6    5.96    3.10
   6   2  -6   10.84    4.29
   6  -2   6    5.35    1.76
   2  -6   6   11.52    5.07
   6  -2   4  351.75   55.17
   2  -6   4  287.01   55.51
   6   2  -4  376.52   55.55
   6   2  -4  362.11   55.62
   2   6  -4  369.78   55.40
   6  -2   2   -4.58    6.24
   6   2  -2    4.44    3.39
   2  -6   2    4.90    4.08
   2   6  -2    3.61    2.60
   6  -2   2    0.56    1.89
   6  -2   0 1450.79  222.35
  -2  -6   0 1363.01  222.37
   2  -6   0 1482.85  222.41
   6   2   0 1525.96  222.57
   6  -2   0 1154.86  222.61
   6  -2  -2    8.75    6.62
   6  -2  -2    0.97    2.37
   2  -6  -2   -0.07    3.27
  -2  -6   2   -4.03    3.61
   6   2   2    4.36    2.98
  -6   2  -4  481.95   74.33
   2  -6  -4  456.05   74.31
  -2  -6   4  429.77   74.40
  -2   6  -4  510.30   74.15
   6  -2  -4  448.99   74.26
   6   2   4  476.18   74.30
   6  -2  -4  435.18   74.56
  -2   6  -6    5.33    1.87
   6  -2  -6    7.52    5.91
   2  -6  -6    9.11    4.09
  -2  -6   6    8.44    4.38
  -6   2  -6    5.65    3.21
  -2   6  -8   27.26    4.58
  -2  -6   8   55.07    6.85
  -6   2  -8   45.16    5.72
  -6   2 -10  119.53   18.53
   6  -2 -10  109.57   18.54
   6  -2 -12  176.34   33.67
   6  -2 -12  222.20   33.77
  -6   2 -12  234.53   33.67
   6  -2 -14   21.98    6.21
  -6   2 -14   20.83    5.33
   6  -2 -16  318.70   60.01
  -6   2 -16  439.38   60.05
  -6   2 -18    2.69    4.29
   6  -2 -18   -5.55    5.81
  -2  -6  20  164.04   35.42
  -6   2 -20  271.05   35.68
  -2  -6  20  317.07   36.24
   6  -2 -20  159.65   35.56
  -6   2 -22    3.83    5.73
  -2  -6  22   -1.22    7.06
  -6  -2  22    3.42   10.75
  -2  -6  22    1.57    6.54
   6  -2 -22   -9.71    6.92
  -2  -6  24   84.38   16.64
  -2  -6  24  144.76   18.13
  -6  -2  24  119.79   19.90
  -2   6 -24   67.90   15.75
  -6   2 -24  110.34   16.59
  -2  -6  26   -1.03    8.06
  -6  -2  26    7.67   12.49
  -2  -6  28   62.48   14.20
  -6  -2  28   70.39   13.46
  -2  -6  30   10.45    8.92
  -6  -2  30    0.62    7.71
   2   6  30    1.96    5.92
  -6  -2  32   58.37   11.05
   2   6  32   21.43    9.22
  -6  -2  34    9.96    8.89
   2   6  34   -1.53    6.81
  -6  -2  36   27.52    9.64
   2   6  36    9.45    7.18
  -6  -2  38    5.17    8.57
   2   6  38   -4.91    6.24
  -6  -2  40    2.79    8.98
  -6  -2  42   -4.29    8.01
  -6   3  43   -5.03    8.29
   3  -6  43   -2.32    7.45
  -3   6  41    1.31    8.15
   3  -6  41   -4.51    9.33
   6  -3  41    3.15    7.17
  -6   3  41   -9.24    9.56
   6  -3  39   17.14    8.59
  -6   3  39   19.93    9.67
   3  -6  39    0.22    9.89
  -3   6  39   -9.14    8.93
   3  -6  37    2.34   11.04
   6  -3  37    9.20    9.57
   3  -6  35   13.53   11.34
   6  -3  35   -4.09    9.64
   3  -6  33   26.71   11.23
   6  -3  33    0.26   10.13
   3  -6  31    3.77   11.60
   6  -3  31    2.91    9.76
   3  -6  29    3.32   10.26
   6  -3  29   25.35   10.27
   3  -6  27    1.14   10.04
   6  -3  27    8.79    9.63
   6  -3  25   74.45   11.17
   6  -3  25   75.71   13.76
   3  -6  23   31.40   10.41
   6  -3  23   42.39   10.86
  -6  -3 -23   52.49    9.70
   6   3 -23   23.62   10.79
   3  -6  23   38.33    9.41
   6  -3  23   38.42    8.29
   3   6 -23   36.75    9.49
   3  -6  21   17.42    8.19
   6  -3  21   28.66    9.01
  -6  -3 -21   24.27    7.18
   3   6 -21    2.90    7.06
   6   3 -21   10.65    8.79
   3  -6  21   19.86    7.26
   6  -3  21   12.24    5.96
  -6  -3 -19  108.95   16.12
   3   6 -19   51.24   15.63
   3  -6  19   84.15   16.25
   6   3 -19   62.47   16.44
   3  -6  19   88.84   16.22
   6  -3  19   87.63   15.33
   3  -6  19  127.01   15.70
   6   3 -17   53.19   12.84
   3  -6  17   78.25   12.69
  -6  -3 -17   71.87   13.05
   3   6 -17   47.84   12.28
   6  -3  17   59.57   12.06
   3  -6  17   88.29   12.40
  -6  -3 -15   66.92   11.99
   3   6 -15   45.85   11.36
   3  -6  15   69.65   11.65
   6  -3  15   54.63   11.02
   6   3 -15   39.85   11.28
   3  -6  15   78.50   11.04
  -6  -3 -13  474.02   54.01
   6   3 -13  256.63   53.03
   3  -6  13  318.10   53.05
   6  -3  13  353.93   52.87
   3  -6  13  389.49   52.77
   3   6 -13  223.22   52.87
   3  -6  11    4.49    4.05
   6   3 -11    0.21    5.09
   3  -6  11    4.49    5.68
   6  -3  11    1.68    4.12
   6   3  -9   81.49   13.53
   3  -6   9   97.14   14.77
   6   3  -9   98.25   14.72
   3  -6   9  127.61   14.33
   3  -6   7   63.39   13.09
   6   3  -7   91.33   12.28
   6   3  -7   54.22   13.01
   3   6  -7   68.26   13.12
   3  -6   5  146.37   30.03
   3   6  -5  202.52   30.13
   6   3  -5  208.12   30.22
   6  -3   5  174.71   30.35
   6   3  -5  223.13   30.03
   3  -6   3  334.02   63.15
   3   6  -3  489.52   63.18
   6  -3   3  351.95   62.83
   6   3  -3  487.71   63.37
   6  -3   3  470.04   63.56
   3  -6   3  487.42   63.11
   3   6  -1  126.13   18.56
   6  -3   1  101.88   18.30
   3  -6   1  111.01   18.60
   6   3  -1  140.89   18.93
   6  -3   1  135.31   19.62
  -3  -6   1  140.52   15.23
   6  -3  -1   96.95   15.08
   3  -6  -1  118.31   15.52
   6   3   1  124.57   15.34
   6  -3  -1  105.41   16.30
   3  -6  -3  558.30   88.87
  -3  -6   3  495.27   88.74
  -3   6  -3  644.13   88.59
   6  -3  -3  481.50   89.03
   6  -3  -3  427.12   88.67
   6   3   3  631.36   88.89
  -3  -6   5  165.46   28.05
   6   3   5  193.96   27.93
   6  -3  -5  155.19   27.87
   3  -6  -5  188.48   28.06
  -6   3  -5  170.93   27.86
   6  -3  -5  178.55   28.53
   3  -6  -7   53.38   10.63
   6   3   7   70.94   10.11
  -3  -6   7   64.91   10.83
  -6   3  -7   65.11   10.16
   6  -3  -7   62.89   11.00
   6  -3  -7   49.15   10.24
   3  -6  -9  101.83   15.89
  -3  -6   9  105.60   15.90
   6  -3  -9   74.25   15.52
  -6   3  -9   97.85   15.43
   6  -3  -9  104.15   16.25
  -3  -6  11    3.58    4.60
  -6   3 -11    2.23    2.94
  -6   3 -13  338.39   55.52
  -3  -6  13  378.29   55.96
  -3  -6  15   73.62   11.38
  -6   3 -15   57.88    9.79
   6  -3 -15   45.94   10.16
   6  -3 -17   51.33   12.27
  -6   3 -17   71.65   11.88
  -3  -6  19   49.22   16.07
  -6   3 -19   98.26   16.01
  -3  -6  21   29.46    8.77
  -6  -3  21   28.99   11.47
  -6   3 -21   35.75    6.21
  -3   6 -21    7.80    5.21
  -3  -6  21   13.76    6.91
  -3  -6  23   17.05   10.17
  -6   3 -23   54.32    9.44
  -3  -6  23   88.47   12.42
  -3   6 -23   36.87    8.77
  -6  -3  23   85.39   14.59
  -6  -3  23   46.68    9.72
  -3   6 -25   62.39   13.25
  -3  -6  25   59.46   14.36
  -6   3 -25   93.13   14.20
  -6  -3  25   75.85   13.84
  -3  -6  27   14.87    8.71
  -6  -3  27    5.98    7.32
  -6  -3  27   12.68   12.77
  -6  -3  29   27.76    8.79
  -3  -6  29   30.50    9.70
  -6  -3  31    3.80    8.37
  -3  -6  31   -6.70    9.20
  -6  -3  33   16.26    8.55
  -3  -6  33    4.53    9.49
  -6  -3  35    8.73    9.05
  -3  -6  35   28.08   10.17
  -6  -3  37    7.32    8.26
  -3  -6  37   -3.41    9.05
  -6  -3  39   -6.02    8.18
  -3  -6  39   -4.08    8.68
  -6  -3  41   13.54    7.29
  -3  -6  41    1.15    7.26
  -4   6  42   -0.92    7.41
  -6   4  42   11.90    8.38
   4  -6  42    7.55    7.33
   6  -4  42    5.72    5.81
   4  -6  40   -3.77    8.77
   6  -4  40    1.05    7.63
  -6   4  40   -8.71    9.15
  -4   6  40   -9.33    8.53
   4  -6  38  -13.91    9.76
  -6   4  38    1.96    9.48
   6  -4  38    6.52    8.70
   4  -6  36   27.54   11.71
   4  -6  34   22.99   11.61
   4  -6  32    5.13   10.90
   4  -6  30    1.86   10.86
   4  -6  28    4.20   10.68
   4  -6  26    0.29   10.17
   4  -6  24    1.08    9.34
   4   6 -24    1.82    7.84
   6  -4  24   14.70    6.45
  -6  -4 -22   43.69   10.67
   4  -6  22    8.77    9.74
   4   6 -22   26.08    8.94
   4  -6  22   18.79    8.21
   6  -4  22   17.49    6.81
   4   6 -20   65.52   17.34
   4  -6  20   93.54   17.27
   4  -6  20   80.06   17.67
   6   4 -20   82.15   17.97
  -6  -4 -20  143.36   18.75
   6  -4  20   95.96   16.71
   4  -6  20  120.09   17.07
   4   6 -18   19.65    7.88
   4  -6  18   40.97    7.85
   4  -6  18   11.31    8.70
   4  -6  18   31.51    8.38
   6  -4  18   21.42    7.02
   6   4 -18    9.53    7.80
   4   6 -16  157.70   38.29
   6   4 -16  145.69   38.33
   4  -6  16  264.43   38.59
   6  -4  16  257.47   38.31
   4  -6  16  318.30   38.33
   4  -6  14   28.69    7.44
   6   4 -14   14.32    7.55
   6  -4  14   29.40    7.10
   4   6 -14   19.64    7.69
   4  -6  14   36.05    7.06
   4  -6  12  236.80   32.96
   4  -6  12  194.07   33.15
   6   4 -12  158.99   33.29
   6  -4  10   47.91   10.75
   6   4 -10   48.15   10.27
   4  -6  10   65.79   10.07
   4  -6  10   53.72   10.41
   4   6 -10   45.95   10.56
   6  -4   8   77.95   11.95
   6   4  -8   59.98   11.90
   4  -6   8   66.34   11.62
   6  -4   8   55.33   10.90
   4   6  -8   70.91   11.88
   4  -6   6  145.88   22.25
   4  -6   6  129.26   22.48
   6   4  -6  127.80   21.72
   4   6  -6  168.12   22.76
   6   4  -6  158.72   22.72
   6  -4   6  145.02   22.72
   4  -6   4  167.91   32.27
   4  -6   4  228.13   32.30
   4   6  -4  185.07   32.22
   6   4  -4  222.12   32.49
   6  -4   4  222.37   32.78
   6   4  -2  212.17   29.66
   4   6  -2  175.43   29.42
   6  -4   2  189.12   29.87
   4  -6   2  171.41   29.39
   4   6   0  274.13   41.98
   6  -4   0  262.51   42.33
   6   4   0  261.88   42.01
   4  -6   0  258.12   42.00
   4   6   2  186.28   30.05
  -4  -6   2  183.76   29.81
   4  -6  -2  194.00   30.18
   6   4   2  208.43   30.16
   6  -4  -2  168.59   30.46
  -6  -4   4  186.65   36.05
  -4  -6   4  250.57   36.27
   6   4   4  252.21   36.27
   4  -6  -4  250.88   36.43
   6  -4  -4  233.43   36.61
  -6   4  -4  227.61   36.04
   4  -6  -6  156.85   25.42
   6   4   6  156.92   25.18
   6  -4  -6  154.62   25.64
  -4  -6   6  176.13   25.46
  -6   4  -6  150.93   25.05
   4  -6  -8   60.08   11.39
  -4  -6   8   60.91   11.50
  -6   4  -8   65.51   10.64
   6  -4  -8   70.06   11.95
   6  -4 -10   42.86    9.72
   4  -6 -10   51.52    9.87
  -4  -6  10   61.76    9.53
  -6   4 -10   47.92    8.62
  -6   4 -12  198.79   32.52
   6  -4 -12  190.54   33.00
  -4  -6  12  232.78   33.05
  -6   4 -14   27.99    6.06
  -4  -6  14   35.47    8.53
  -4  -6  16  307.36   37.72
  -6   4 -16  265.31   36.88
  -4   6 -16  184.29   36.62
  -4   6 -18   20.45    5.88
  -6   4 -18   28.61    6.41
  -4  -6  18   29.33    8.01
  -4  -6  18   17.37    7.73
  -4  -6  18   52.65   11.41
  -6  -4  18   60.54   11.65
  -4  -6  20  131.78   15.36
  -6   4 -20  106.06   14.20
  -4   6 -20   69.94   13.53
  -4  -6  20   51.57   14.37
  -6  -4  20   56.00   13.96
  -4   6 -22   21.59    6.21
  -6   4 -22   33.01    6.87
  -4  -6  22   43.09   10.19
  -4  -6  22   18.52    8.27
  -4  -6  22   14.07    7.38
  -6  -4  24   -2.54    6.96
  -4   6 -24    4.08    5.11
  -6   4 -24    3.24    5.73
  -6  -4  24    4.92   12.42
  -4  -6  24   16.77    9.91
  -4  -6  24    3.32    7.54
  -6  -4  26   22.29    7.23
  -6  -4  26   28.38   13.25
  -6  -4  28   20.50    8.60
  -4  -6  28   17.97    8.89
  -6  -4  30   11.90    8.57
  -4  -6  30    2.76    8.40
  -6  -4  32   13.94    8.98
  -4  -6  32   37.23    9.87
  -6  -4  34    3.57    8.77
  -4  -6  34   11.43    8.59
  -6  -4  36    7.18    8.51
  -4  -6  36  -13.35    9.38
  -6  -4  38  -11.62    8.23
  -4  -6  38   -1.61    8.42
  -6  -4  40    7.29    6.97
  -4  -6  40  -18.30    7.04
  -6   5  43   -2.83    7.60
  -5   6  41   -2.26    7.56
  -6   5  41    7.26    7.77
   6  -5  41    0.33    6.21
   5  -6  41   12.09    7.19
   5  -6  39   -4.50    8.67
  -5   6  39   -1.24    8.40
  -6   5  39   -3.58    8.89
   5  -6  37   -0.22    9.81
   6  -5  35   36.66   10.79
   5  -6  35   16.18   11.16
   6  -5  33    1.53   10.59
   5  -6  33   12.51   10.65
   5  -6  31    2.61   11.04
   6  -5  31   -4.10   10.52
   6  -5  29    0.29   10.82
   5  -6  29   -1.81   10.98
   6  -5  27    1.41   10.02
   5  -6  27    0.30   10.52
   5  -6  25    8.81   11.05
   6  -5  25    2.17   10.52
   6  -5  23   39.28   10.23
   5  -6  23    8.38   11.83
   6  -5  23   44.47   11.19
   6  -5  21    6.78    8.60
   5  -6  21    7.19    7.82
   5   6 -21   15.60    8.77
   6  -5  21    4.69    9.61
   6  -5  21    1.91    6.36
   5  -6  21   -0.26    9.35
   6  -5  19   49.90   12.38
   5  -6  19   26.76   13.07
   6  -5  19   75.83   13.32
   5  -6  19   59.56   11.34
   6  -5  19   62.02   11.38
   5  -6  19   84.95   11.94
   5   6 -19   30.72   11.95
   6  -5  17    7.19    7.08
   5  -6  17    0.90    8.49
   6  -5  17   31.19    9.42
   6   5 -17   -0.27    7.29
   5  -6  17    5.28    7.11
   5  -6  17    4.65    6.55
   6  -5  17   -0.21    5.92
   5   6 -17    8.12    7.08
   5  -6  15  161.28   27.57
   6   5 -15  109.52   27.60
   5  -6  15  208.69   27.47
   5  -6  13  126.76   20.13
   5  -6  13  147.22   20.19
   5   6 -13   94.95   20.10
   6   5 -13   86.49   20.25
   5   6 -11   75.01   13.94
   6   5 -11   64.58   13.81
   6  -5  11   69.42   13.35
   5  -6  11   57.83   13.33
   5  -6  11   94.55   13.54
   6  -5  11   90.73   13.89
   5  -6   9   74.20   13.22
   6  -5   9   62.03   12.86
   6   5  -9   81.56   13.77
   5   6  -9   79.18   13.57
   6  -5   9   94.68   13.83
   5  -6   7  164.74   33.44
   6  -5   7  246.77   34.09
   6   5  -7  236.40   34.03
   5   6  -7  218.57   33.92
   5  -6   7  231.15   33.66
   5   6  -5   21.96    5.83
   6   5  -5    6.78    5.55
   6  -5   5   11.71    6.13
   5  -6   5   11.60    5.21
   6  -5   3  254.93   44.05
   5   6  -3  268.32   44.04
   6   5  -3  290.21   44.13
   5  -6   3  287.42   43.93
   5   6  -1  135.58   20.68
   6   5  -1  126.12   20.72
   5  -6   1  122.32   20.75
   6  -5   1  123.05   20.95
   5   6   1  114.59   18.01
   6   5   1  126.24   18.24
   6  -5  -1  110.77   18.68
   5  -6  -1   96.21   18.19
   5   6   3  241.27   36.92
   6   5   3  245.11   36.94
   5  -6  -3  236.56   37.10
   6  -5  -3  195.26   37.16
   5  -6  -5    1.76    5.21
  -5   6  -5    3.23    1.86
   6  -5  -5    8.08    5.58
  -6  -5   5    4.95    3.32
  -5  -6   5    1.81    3.60
   6   5   5    8.00    3.02
   5  -6  -7  180.82   28.57
  -6  -5   7  207.43   28.34
  -5  -6   7  185.80   28.35
   6   5   7  197.40   28.20
  -6   5  -7  164.85   27.94
  -5   6  -7  154.30   27.90
   6  -5  -7  176.58   28.66
   5  -6  -9   63.78   12.02
   6  -5  -9   60.78   12.09
  -6  -5   9   64.24   11.26
  -5  -6   9   77.77   11.84
  -6   5  -9   76.95   10.91
  -5   6  -9   57.99   10.75
   6  -5 -11   67.89   12.54
   5  -6 -11   63.05   12.39
  -6  -5  11   70.29   11.71
  -5  -6  11   97.45   12.66
  -5   6 -11   56.14   11.12
  -6   5 -11   71.62   11.36
   6  -5 -13  123.42   20.23
  -5  -6  13  176.64   20.58
  -5   6 -13   95.94   19.19
  -6  -5  13  118.68   19.67
  -6   5 -13  126.45   19.38
  -6  -5  15  130.19   25.55
  -5  -6  15  216.67   26.52
  -6   5 -15  146.37   25.34
  -5   6 -15  125.63   25.22
  -6  -5  15  276.43   28.06
  -5  -6  15  276.11   28.27
  -5   6 -17   -0.41    3.71
  -6   5 -17    7.14    4.13
  -6  -5  17   -0.33    5.18
  -5  -6  17    9.18    6.67
  -5  -6  17   -5.35    6.09
  -5  -6  17   11.65   10.52
  -6  -5  17   -8.30    6.26
  -6  -5  17    5.51    9.98
  -5   6 -19   44.79    9.15
  -6   5 -19   50.46    9.52
  -6  -5  19   61.38   10.28
  -5  -6  19   59.08   11.34
  -5  -6  19   27.60   10.20
  -6  -5  19   32.70    9.96
  -5  -6  19   80.03   14.22
  -6  -5  19  102.25   15.28
  -6   5 -21   16.15    5.40
  -6  -5  21   10.65    6.36
  -5  -6  21   12.35    7.74
  -6  -5  21    1.83    6.18
  -5  -6  21   10.34    6.50
  -5   6 -21    3.94    4.70
  -5  -6  21   15.52   12.29
  -6  -5  21   17.79   11.75
  -5   6 -23   51.26   10.24
  -6   5 -23   53.17   10.57
  -5  -6  25   24.11    8.71
  -6  -5  25   16.90   13.59
  -6  -5  27    8.15    7.17
  -5  -6  27    7.11    8.41
  -6  -5  29    9.82    7.56
  -5  -6  29    2.12    8.11
  -5  -6  31    5.89    8.00
  -6  -5  31   -3.68    7.84
  -6  -5  33   11.93    8.66
  -5  -6  33   13.50    8.82
  -6  -5  35    9.18    8.22
  -5  -6  35   14.70    8.03
  -6  -5  37   18.07    7.56
  -5  -6  37    6.56    7.18
  -5  -6  39   12.44    6.43
  -6   6  42    0.60    7.59
  -6   6  40    3.35    7.62
   6  -6  38    2.38    7.80
   6  -6  36    9.41    9.31
   6  -6  34    0.92    9.74
   6  -6  32    9.14   10.95
   6  -6  30    0.55    9.91
   6  -6  28   18.30   11.45
   6  -6  26   -0.86   10.46
   6  -6  24    0.27   10.45
   6  -6  22    0.53   10.07
   6  -6  20   99.90   12.57
   6   6 -20   33.77   12.53
   6  -6  20   18.11   13.51
   6  -6  20   70.10   10.94
   6  -6  18   -6.22    8.16
   6  -6  18   -6.14    9.46
   6   6 -18  -12.96    7.75
   6  -6  16  230.31   35.45
   6  -6  16  203.93   35.84
   6  -6  14    1.39    7.10
   6  -6  14    1.33    8.90
   6   6 -14  -10.61    7.74
   6  -6  14    1.79    5.62
   6  -6  12  131.21   24.51
   6   6 -12  132.50   25.12
   6  -6  12  195.96   25.19
   6  -6  10    5.10    5.32
   6   6 -10    4.76    6.99
   6  -6   8   35.13    8.48
   6   6  -8   34.39    8.52
   6  -6   6    3.73    5.53
   6   6  -6   -6.54    6.24
   6   6  -4  461.76   67.85
   6  -6   4  404.42   67.57
   6  -6   2    2.94    5.39
   6   6  -2    0.23    4.69
   6   6   0  245.19   35.23
   6  -6   0  197.37   35.28
   6   6   2    7.38    3.90
   6  -6  -2   -0.86    5.42
   6   6   4  378.50   60.05
   6  -6  -4  379.19   60.32
   6  -6  -6    1.57    5.80
   6   6   6    2.07    2.86
   6  -6  -8   27.20    7.02
   6   6   8   22.39    5.05
   6  -6 -10    8.30    6.24
  -6  -6  10   -0.62    5.27
   6  -6 -12  142.53   25.33
  -6  -6  12  160.43   25.15
  -6   6 -12  134.67   24.42
  -6   6 -14    2.22    3.38
  -6  -6  14   -9.61    7.15
  -6  -6  14    4.57   10.11
  -6  -6  16  221.25   30.31
  -6  -6  16  269.34   31.70
  -6   6 -18    1.29    4.49
  -6  -6  18   -3.56    7.07
  -6  -6  18   11.27   11.13
  -6   6 -20   54.44   11.76
  -6  -6  20   56.90   13.39
  -6  -6  22   -6.20   13.40
   7   0  -1  303.15   46.77
   7   0   1  287.46   46.73
   0   7  -3   12.19    2.94
   7   0  -3   15.84    7.47
   7   0   3   13.79    3.56
   0   7  -5  364.94   59.26
   7   0   5  395.59   59.27
   7   0  -5  347.49   59.71
   7   0  -7 1064.54  174.43
   0   7  -7  989.05  174.37
   7   0   7 1206.45  174.31
   7   0  -7 1117.35  174.48
  -7   0  -9  230.70   33.01
   7   0  -9  176.44   32.67
   0  -7   9  181.26   32.84
   7   0   9  229.19   32.43
   7   0  -9  212.48   32.66
   0   7  -9  186.96   32.53
   7   0 -11  101.36   20.80
   0  -7  11  107.11   20.81
   7   0 -11  159.82   20.66
   7   0  11  136.66   20.23
   0   7 -11  103.83   20.38
  -7   0 -11  132.45   20.90
   7   0 -13  938.03  121.86
   0   7 -13  651.92  121.78
   7   0 -13  632.27  122.07
   0  -7  13  770.37  122.14
  -7   0 -13  871.50  122.14
   7   0  13  757.00  121.70
   0   7 -15    4.34    3.67
  -7   0 -15   -3.16    5.13
   7   0 -15   -1.60    5.78
   7   0  15    0.93    1.91
   0  -7  17   98.08   14.66
   7   0 -17   63.52   14.35
  -7   0 -17   81.07   13.92
   0  -7  19  294.60   45.17
   7   0 -19  228.69   45.02
  -7   0 -19  320.55   44.90
   0  -7  19  266.66   44.94
   0  -7  21  114.04   17.75
   7   0 -21   82.33   18.09
  -7   0  21  134.95   20.43
   0  -7  21   93.67   17.61
   0  -7  23    8.00    7.29
  -7   0  23   13.12   11.86
   7   0 -23   15.34    9.50
  -7   0  25  121.81   23.91
   7   0  27    1.38    7.54
   7   0  29   -4.20    7.90
   0  -7  29    9.18    9.70
   0  -7  31   21.92   10.23
   7   0  31    9.56    8.10
   0  -7  33    2.30   10.41
  -7   0  33    4.94    8.36
   0  -7  35   17.01   10.74
   0   7  35   -0.21    7.15
  -7   0  35   10.61    8.51
   0   7  37   -1.64    7.11
  -7   0  37   10.61    8.98
   0  -7  37   25.79   10.34
  -7   0  39    4.72    8.49
   0  -7  39    5.94    9.27
   0   7  39    1.01    6.35
  -7   0  41   -4.58    7.85
   0  -7  41    9.08    8.21
   0  -7  43    6.32    7.23
   1  -7  42   -8.31    7.80
   1  -7  40    1.91    9.03
  -1   7  40   -4.81    6.14
   1  -7  38   10.33    9.91
   7  -1  38    4.55    6.55
  -1   7  38    6.78    7.64
   1  -7  36    6.47   10.43
   7  -1  36    0.82    7.30
  -1   7  36    0.64    7.34
   1  -7  34   12.03   11.08
   7  -1  34    6.32    8.40
   1  -7  32    2.74   10.53
   7  -1  32   -0.42    8.01
   1  -7  30   -1.38   10.04
   7  -1  30    3.25    8.37
   1  -7  28    8.52    9.57
   7  -1  28    1.96    8.52
   7  -1  26  107.98   19.97
   1  -7  26  113.97   20.35
   1  -7  24   17.01    8.67
   7  -1  24   15.62    8.47
   7   1 -24   34.05   10.39
   1  -7  22    3.08    7.81
   7   1 -22   16.38    9.24
   7  -1  22    6.74    8.11
  -7   1  22   20.17   11.87
   1  -7  22   -4.65    7.26
   7   1 -20    1.31    7.69
   1  -7  20   11.97    6.62
   1  -7  18  239.60   37.35
   7   1 -18  167.24   37.46
   7  -1  18  253.97   36.68
   7   1 -16   30.67    9.48
   1  -7  16   42.68    8.44
   7  -1  16   44.39    7.10
   1   7 -16   28.39    7.60
   1   7 -14  266.24   48.23
   7   1 -14  240.87   48.60
   1  -7  14  352.15   48.71
   7  -1  14  323.56   48.04
   7   1 -12  160.95   20.60
   7   1 -12   96.41   21.07
   1  -7  12  111.14   21.10
   1   7 -12   99.74   20.80
   1  -7  12  131.42   20.38
   1   7 -10   27.69    7.10
  -7  -1 -10   49.15    9.74
   7   1 -10   25.93    7.21
   1  -7  10   31.00    7.59
   7  -1  10   28.98    5.89
   7   1 -10   48.73    6.93
   1  -7  10   35.35    6.10
   7   1  -8   54.17   11.08
   1  -7   8   62.36   10.23
   1  -7   8   42.72   10.94
   1   7  -8   58.23   10.89
   7  -1   8   74.19   10.26
   7   1  -8   77.01   11.16
   1  -7   6 1627.92  252.99
   1  -7   6 1273.50  253.21
   1   7  -6 1522.36  253.17
   7   1  -6 1577.01  253.25
   7  -1   6 1743.57  253.02
   7   1  -6 1737.38  253.26
   1  -7   4   62.72    9.76
   7   1  -4   55.69   11.34
   1   7  -4   53.12    9.83
   1  -7   4   41.33   10.38
   7  -1   4   71.61    9.74
   7   1  -4   49.79   10.23
   1  -7   2  131.38   19.23
   1   7  -2  117.00   19.30
   1  -7   2   81.04   19.45
   7   1  -2  114.79   20.28
   7  -1   2  139.23   19.30
   7  -1   0   95.24   16.62
   1  -7   0  110.90   16.68
   7  -1   0   90.47   18.07
   7  -1  -2   96.87   16.23
  -1  -7   2   88.99   16.37
   7   1   2  118.05   16.38
   7  -1  -2  100.09   17.64
   7  -1  -4   37.51    8.19
  -1   7  -4   54.61    7.85
  -1  -7   4   42.41    8.60
   7   1   4   52.30    8.25
  -1  -7   6 1182.22  231.94
  -1   7  -6 1538.50  231.91
   7   1   6 1694.66  231.97
   7  -1  -6 1481.65  232.09
  -7   1  -8   70.64   11.64
  -1  -7   8   61.20   11.68
   7   1   8   66.27   10.83
  -1   7  -8   60.79   10.91
   7  -1  -8   75.35   12.23
   7  -1 -10   39.09    8.27
   7  -1 -10   32.22    7.58
   7   1  10   39.02    6.56
  -7   1 -10   47.65    7.73
  -1   7 -10   35.49    6.69
   7  -1 -12  129.37   17.92
   7  -1 -12   85.73   17.90
   7   1  12  108.63   17.18
  -7   1 -12  101.62   17.68
   7  -1 -14  368.08   49.27
   7  -1 -14  205.44   49.29
   7   1  14  314.69   48.90
  -7   1 -14  333.78   49.33
   7   1  16   40.96    6.85
  -7   1 -16   47.73    8.42
   7  -1 -16   32.21    8.79
  -1  -7  18  259.62   41.08
   7   1  18  268.33   40.17
  -1  -7  18  264.24   40.75
   7  -1 -18  170.52   40.88
  -7   1 -18  284.48   40.84
  -1  -7  20   14.67    7.47
  -7   1 -20    8.26    6.15
  -1  -7  20   19.61    7.22
   7  -1 -20    0.71    7.44
  -7  -1  20   25.34   11.61
  -1  -7  22    0.38    7.85
   7  -1 -22   12.23    8.42
  -1  -7  22   22.13    7.86
  -7   1 -22   15.63    6.77
  -7  -1  22   34.35   12.20
  -1  -7  24   14.96    8.92
  -7   1 -24   20.29    7.22
  -1  -7  24   21.89    8.64
   7  -1 -24   10.19    9.40
  -7  -1  24   13.36   12.75
  -1  -7  26   81.00   17.19
  -7  -1  26  144.32   20.42
  -1  -7  28  -11.17    9.15
  -7  -1  28   -6.51   12.69
  -7  -1  30    3.27    7.56
   1   7  32   12.53    6.40
  -7  -1  32   -1.24    7.44
  -7  -1  34    3.67    8.12
   1   7  34    1.31    5.99
   1   7  36   10.31    6.39
  -7  -1  36    2.87    8.48
   1   7  38   -0.92    5.74
  -7  -1  38    6.66    8.31
  -7  -1  40   -2.24    8.06
  -7  -1  42    0.48    6.20
   2  -7  43   -7.62    8.10
  -2   7  41  -11.42    6.28
  -7   2  41   -6.22    7.92
   2  -7  41   11.06    8.15
  -2   7  39   10.33    7.56
  -7   2  39   -2.71    8.73
   7  -2  39   -1.04    6.24
   2  -7  39   -8.31    9.53
   2  -7  37   -9.89   10.53
   7  -2  37    1.60    8.01
  -2   7  37   -3.92    7.75
  -7   2  37   -7.13    8.85
   2  -7  35   37.66   11.21
   7  -2  35    0.19    9.16
   2  -7  33    6.13   10.52
   7  -2  33    2.37    8.97
   2  -7  31    4.94   10.76
   7  -2  31    8.23    9.27
   7  -2  29   34.30    9.60
   2  -7  29   12.62   10.90
   2  -7  27   30.83   10.41
   7  -2  27    5.53    9.66
   2  -7  25   63.58   13.36
   7  -2  25   48.96   12.88
   2  -7  23   20.27    9.35
   7  -2  23   32.94    9.67
  -7  -2 -23   35.45    9.20
   7   2 -23   18.04   10.33
   2  -7  23   38.59    8.81
   2  -7  21   27.30    8.71
   7  -2  21   27.23    9.44
  -7  -2 -21   20.49    8.30
   2  -7  21   21.33    8.11
   7  -2  21   28.36    6.37
   7   2 -21   18.74    9.52
  -7  -2 -19   65.22   12.24
   7  -2  19   63.41   10.97
   7   2 -19   56.85   13.03
   2   7 -19   54.37   11.80
   2  -7  19   62.47   11.94
   2  -7  19   64.93   12.51
   7   2 -17   56.92   14.09
   2   7 -17   51.08   12.76
   7  -2  17   79.63   12.61
   2  -7  17   79.20   13.76
  -7  -2 -17  101.20   14.15
   7   2 -15   54.54   13.33
  -7  -2 -15   95.05   13.89
   7  -2  15   69.24   12.24
   2  -7  15   71.91   13.18
   2   7 -15   58.90   12.83
   2  -7  15   79.07   12.05
  -7  -2 -13  412.26   48.08
   7   2 -13  241.24   46.95
   2  -7  13  275.40   47.07
   7  -2  13  276.02   46.51
   2   7 -13  240.31   46.87
   2  -7  13  328.90   46.47
   2  -7  11   10.48    3.75
   2   7 -11   14.26    5.54
   2  -7  11    9.67    6.06
   7   2 -11   17.34    5.51
   2  -7   9   77.30   16.00
   7   2  -9   82.83   16.22
   2   7  -9   77.32   15.89
   2  -7   9   95.72   15.40
   7   2  -9  118.30   15.45
   7  -2   7  178.80   28.36
   2  -7   7  143.62   28.95
   7   2  -7  212.80   28.81
   2   7  -7  175.77   28.94
   7   2  -7  182.01   29.01
   2  -7   7  182.39   28.56
   7  -2   5  223.94   33.90
   2  -7   5  165.39   34.33
   2   7  -5  201.57   34.22
   7   2  -5  252.77   34.72
   7   2  -5  215.20   34.44
   2  -7   5  221.94   34.07
   2  -7   3  156.96   23.67
   7  -2   3  165.01   23.59
   2  -7   3   96.77   23.91
   7   2  -3  165.31   24.14
   7  -2   3  132.19   24.78
   7   2  -3  146.92   24.60
   7  -2   1  299.38   46.66
   7   2  -1  314.38   46.99
   7  -2   1  250.58   47.30
   7  -2  -1  276.65   45.20
   7   2   1  312.14   45.47
   7  -2  -1  270.99   46.01
   2  -7  -3  150.83   24.88
  -2   7  -3  183.54   24.60
  -2  -7   3  140.98   24.97
   7  -2  -3  135.99   24.79
   7  -2  -3  143.66   25.64
   2  -7  -5  249.97   34.70
   7  -2  -5  213.22   34.50
  -2  -7   5  190.72   34.55
   7  -2  -5  196.19   35.01
  -2   7  -5  223.91   34.33
  -7   2  -7  237.00   27.53
  -2  -7   7  194.31   27.54
   7  -2  -7  157.46   27.24
  -2   7  -7  134.46   26.90
   7   2   7  224.57   27.26
  -2  -7   9   68.69   12.64
   7  -2  -9   47.73   12.43
   7   2   9   84.15   11.98
   7  -2  -9   76.67   13.18
  -7   2  -9   83.67   12.42
   7  -2 -11   11.95    6.41
  -7   2 -11   16.30    4.57
  -2  -7  11    8.37    5.72
   7   2  11   10.93    2.82
   7  -2 -13  312.16   48.77
  -2  -7  13  284.39   48.84
   7   2  13  300.17   48.33
  -7   2 -13  328.26   48.66
   7  -2 -15   87.29   14.47
  -2  -7  15   81.08   14.56
   7  -2 -15   62.74   14.24
  -7   2 -15   96.35   14.06
   7   2  15   81.62   13.25
  -7   2 -17   68.15   11.60
  -2  -7  17   82.82   12.51
   7  -2 -17   54.80   12.21
  -2  -7  17   56.14   11.95
  -7   2 -19   63.05   10.82
  -2  -7  19   54.40   10.93
  -7  -2  19   78.91   15.23
  -2  -7  19   69.24   11.77
   7  -2 -19   38.58   11.79
  -2  -7  21   21.83    8.82
  -7   2 -21   34.90    7.71
  -2  -7  21   43.98    9.04
   7  -2 -21   26.75    9.05
  -7  -2  21   41.55   13.06
  -2  -7  21   26.31    7.81
  -7   2 -23   27.71    8.12
  -2  -7  23   32.90    9.46
  -7  -2  23   30.83   13.48
  -2  -7  25   53.17   12.54
  -7  -2  25   82.15   16.71
  -2  -7  27    5.92    8.92
  -7  -2  27   19.36   12.76
  -7  -2  27   12.06    6.88
  -2  -7  29    8.07    9.49
  -7  -2  29   13.01   12.76
  -7  -2  29   21.76    8.16
  -7  -2  31    0.38    7.52
  -2  -7  31    9.03    9.19
  -7  -2  33   -3.43    7.85
  -2  -7  33    0.64    9.55
  -7  -2  35    5.06    8.47
  -2  -7  35   31.09    9.66
  -7  -2  37    8.31    8.18
  -2  -7  37   -8.04    8.66
  -7  -2  39    4.75    7.15
  -2  -7  39    4.03    8.07
  -7  -2  41   -3.15    6.59
  -2  -7  41   -7.02    7.22
  -3   7  42    7.63    5.66
   3  -7  42    0.36    7.62
  -7   3  42    2.43    8.23
  -7   3  40    9.79    8.15
   7  -3  40    0.77    5.55
   3  -7  40    0.66    8.67
   7  -3  38    6.58    7.66
   3  -7  38    4.31    9.67
  -7   3  38   20.04    8.98
   7  -3  36   -0.37    8.55
   3  -7  36  -13.05   10.31
   3  -7  34   15.13   10.46
   7  -3  34    3.99    8.89
   3  -7  32   -8.14   10.95
   7  -3  32    0.93    8.52
   3  -7  30    4.23   11.13
   7  -3  30   21.92    9.76
   3  -7  28   -0.30   10.17
   7  -3  28    3.67    9.40
   3  -7  26    0.29    9.42
   7  -3  26    0.96    9.38
   3  -7  24    0.27    8.92
   7  -3  24    6.04    9.22
   3  -7  22  197.98   31.32
   7   3 -22  131.33   31.45
   7  -3  22  185.72   30.55
   7  -3  22  181.08   31.55
   3  -7  22  190.04   31.36
   3   7 -20   -3.45    7.29
   3  -7  20    3.32    8.08
   7  -3  20    4.24    8.64
  -7  -3 -20    4.47   10.49
   7   3 -20    6.13    8.37
   3  -7  20   10.02    6.77
   7  -3  20    0.86    4.79
   7   3 -18    2.87    7.73
   3  -7  18   11.95    7.62
   7  -3  18   17.09    9.09
  -7  -3 -18   21.98    9.46
   3  -7  18   17.49    7.58
   7  -3  18   10.83    5.43
   3   7 -18    8.59    6.15
   3  -7  16   12.76    4.95
   3  -7  16    6.78    7.82
   3  -7  16   22.09    6.45
   7  -3  16   18.16    5.06
   3   7 -16    8.14    6.09
   7   3 -16    5.03    7.19
   3  -7  14   44.87    7.74
   3   7 -14   31.55    9.03
   3  -7  14   39.25    8.38
   7  -3  14   36.71    7.75
   7   3 -14   35.73    9.59
   3  -7  12    9.82    5.02
   3   7 -12    3.56    5.66
   3  -7  12   13.36    5.46
   7   3 -12   12.80    6.25
   7  -3  12   17.70    4.12
   3  -7  10  650.13  109.90
   3   7 -10  599.16  109.84
   3  -7  10  772.11  109.58
   7   3 -10  653.99  109.97
   7  -3   8    7.10    6.93
   3   7  -8    6.96    5.24
   3  -7   8   13.02    4.09
   7   3  -8   10.49    5.50
   3  -7   8    3.62    4.84
   7   3  -6   35.56    6.62
   3  -7   6   32.01    6.09
   7   3  -6   30.69    7.22
   3  -7   6   27.02    6.80
   7  -3   6   28.91    8.45
   7   3  -4   55.91   10.65
   7  -3   4   48.86   11.50
   3  -7   4   43.31    9.81
   7   3  -4   61.28   10.16
   3  -7   4   63.00    9.63
   3   7  -2  762.71  103.13
   7  -3   2  571.36  102.83
   7   3  -2  794.53  103.35
   7  -3   2  741.17  103.51
   7   3   0    9.35    4.68
   7  -3   0    1.16    6.84
   3  -7   0    4.96    4.09
   7  -3   0    5.16    3.01
   3   7   0   17.97    3.58
  -3  -7   2  854.80  117.61
   3  -7  -2  822.06  117.71
   7  -3  -2  574.77  117.56
   7   3   2  899.99  117.93
   7  -3  -2  678.18  118.01
   3  -7  -4   54.79    8.73
   7  -3  -4   53.62   10.02
   7  -3  -4   36.79    8.08
   7   3   4   50.71    8.33
  -3  -7   4   44.72    8.51
   7  -3  -6   40.25    8.38
   3  -7  -6   30.13    6.77
  -7   3  -6   45.92    6.58
   7  -3  -6   23.39    6.28
  -3  -7   6   35.49    6.81
  -7   3  -8    6.54    3.79
   7  -3  -8   10.39    4.10
  -3  -7   8   16.07    4.68
  -3  -7  10  749.47  110.14
   7   3  10  779.56  109.88
  -7   3 -10  698.33  109.93
   7  -3 -10  558.79  109.91
   7  -3 -12   12.81    5.22
   7  -3 -12    8.38    6.20
  -7   3 -12   10.48    4.34
  -3  -7  12    7.97    5.80
   7   3  12    9.19    2.87
   7  -3 -14   51.02    9.35
  -7   3 -14   37.18    7.84
   7   3  14   38.51    6.92
  -3  -7  14   50.07    8.98
   7  -3 -14   30.21    8.51
  -7   3 -16    9.70    4.99
  -3  -7  16   15.59    6.51
  -3  -7  16   12.17    6.28
  -7   3 -18    6.62    5.36
  -7  -3  18   11.35   10.68
  -3  -7  18   11.87    6.77
  -3  -7  18    4.14    6.02
  -3  -7  20    5.05    7.88
  -7   3 -20    0.19    5.29
  -3  -7  20   -0.51    6.87
  -3  -7  20   -1.91    5.77
  -3  -7  22  205.67   26.16
  -3  -7  22   90.23   25.33
  -7   3 -22  193.61   25.48
  -7  -3  22  253.21   28.81
  -3   7 -22  143.17   24.97
  -3  -7  22  143.86   25.72
  -3  -7  24  -12.50    8.26
  -7  -3  24    4.61   12.29
  -7  -3  24  -12.44    6.44
  -7  -3  26    8.30    6.52
  -3  -7  26    4.87    8.53
  -7  -3  26   11.88   13.14
  -7  -3  28   14.47    7.66
  -3  -7  28  -10.22    8.70
  -7  -3  28   10.46   13.25
  -7  -3  30    3.92    7.62
  -3  -7  30   24.17    9.03
  -7  -3  32   -2.99    8.44
  -3  -7  32   -3.13    8.98
  -7  -3  34    4.18    8.59
  -3  -7  34   17.29    9.55
  -7  -3  36   13.35    8.42
  -3  -7  36   -4.29    8.11
  -7  -3  38    7.07    6.93
  -3  -7  38   -0.83    8.12
  -7  -3  40   -9.76    5.99
  -3  -7  40   -4.38    6.52
  -7   4  41   -4.13    7.48
   4  -7  41   11.02    7.44
   4  -7  39    4.06    8.89
   7  -4  39    1.81    6.47
  -4   7  39   -1.29    7.59
  -7   4  39   -9.35    8.23
   4  -7  37  -13.27    9.35
   7  -4  37    3.77    8.10
   4  -7  35   23.11   11.09
   7  -4  35    2.56    8.86
   4  -7  33    3.24   10.35
   7  -4  33    4.24    9.01
   4  -7  31   -0.59   10.33
   7  -4  31    1.45    9.03
   4  -7  29    8.93   11.93
   7  -4  29   13.63   10.26
   4  -7  27   -3.95   10.28
   7  -4  27    5.37    9.55
   4  -7  25    0.29    9.70
   7  -4  25    9.55    9.79
   4  -7  23   16.96   10.87
   7  -4  23   57.14   11.68
   4   7 -21   63.82   15.47
   4  -7  21   82.89   14.61
   7  -4  21   92.20   14.37
   7   4 -21   69.04   16.44
   7  -4  21  116.20   16.44
   4  -7  21   49.66   16.26
   7   4 -19   16.36    8.75
   4  -7  19    5.95    9.18
   7  -4  19    3.54    8.94
   4  -7  19    9.96    6.54
   7  -4  19   16.90    5.51
   4   7 -19   13.59    6.93
   4   7 -17  176.86   36.62
   7   4 -17  163.10   36.77
   7  -4  17  210.63   36.27
   7  -4  17  251.17   37.14
   4  -7  17  260.84   36.24
   4  -7  17  210.33   36.51
   4  -7  17  275.18   37.05
   4   7 -15  135.31   29.42
   7   4 -15  151.77   29.65
   4  -7  15  176.36   29.46
   7  -4  15  168.40   28.92
   4  -7  15  191.84   29.87
   7  -4  15  184.01   29.88
   4  -7  15  211.35   28.94
   7  -4  13   28.65    8.49
   4  -7  13   29.84    6.47
   4   7 -13   23.84    7.77
   7   4 -13   21.85    7.88
   4  -7  13   27.76    7.43
   7  -4  13   21.83    6.10
   7  -4  11   57.83   10.89
   4  -7  11   50.59    9.04
   4   7 -11   42.97   10.27
   7   4 -11   35.09   10.53
   4  -7  11   47.39    9.48
   7  -4   9  527.73   87.35
   4  -7   9  469.23   87.14
   7   4  -9  519.19   87.27
   4  -7   9  624.71   86.95
   7  -4   7   35.52    9.03
   4  -7   7   42.19    7.52
   4  -7   7   28.27    7.67
   7   4  -7   39.69    8.47
   4   7  -5  207.71   30.54
   7   4  -5  177.29   30.55
   7  -4   5  176.80   31.00
   4   7  -3  824.01  136.77
   7  -4   3  898.14  137.09
   7   4  -3  897.84  136.92
   4   7  -1  162.17   27.68
   7   4  -1  199.83   28.08
   7  -4   1  155.07   28.32
   4  -7   1  175.82   27.82
   4   7   1  179.80   31.37
   7  -4  -1  193.16   32.07
   7   4   1  227.81   31.70
   4  -7  -1  195.39   31.51
   4  -7  -3  810.54  125.26
   4   7   3  821.30  125.28
  -4  -7   3  755.56  125.05
   7   4   3  837.14  125.31
   7  -4  -3  776.28  125.54
   4  -7  -5  174.16   29.39
  -4  -7   5  171.54   29.20
   7   4   5  215.34   29.38
   7  -4  -5  170.87   29.76
   7  -4  -7   49.52    9.37
   4  -7  -7   32.90    8.33
  -7   4  -7   37.72    7.43
   7   4   7   46.29    7.47
  -4  -7   7   44.16    8.25
   4  -7  -9  507.52   82.53
  -4  -7   9  549.11   82.45
  -7   4  -9  518.11   82.27
   7  -4  -9  512.18   82.67
  -4  -7  11   67.82   12.35
  -7   4 -11   65.44   11.26
  -7   4 -13   30.05    6.02
   7   4  13   25.60    5.20
   7  -4 -15  157.23   27.00
  -4  -7  15  114.63   26.34
  -4  -7  15  146.82   26.42
  -7   4 -15  174.04   25.96
  -4  -7  17  176.47   32.43
  -7  -4  17  160.79   32.21
  -4   7 -17  156.37   31.84
  -7   4 -17  239.44   32.22
  -4  -7  17  235.48   32.69
  -4   7 -19   13.09    4.42
  -7   4 -19   12.09    5.70
  -4  -7  19   13.43    6.61
  -4  -7  19    6.36    7.13
  -7  -4  19    6.61    5.73
  -7  -4  19   32.11   12.06
  -4  -7  21   93.49   12.96
  -7  -4  21   48.48   11.32
  -4   7 -21   61.29   11.05
  -4  -7  21   45.28   12.10
  -7   4 -21   81.43   11.95
  -4  -7  23   41.11   10.90
  -4  -7  25    1.41    8.26
  -7  -4  25   -0.49   13.37
  -7  -4  27    0.96    6.65
  -4  -7  27    1.81    7.86
  -7  -4  27   -6.88   14.07
  -7  -4  29   51.28   10.86
  -4  -7  29   40.97   11.87
  -7  -4  31    4.75    8.11
  -4  -7  31   19.01    8.97
  -7  -4  33    1.49    7.84
  -4  -7  33    1.31    8.77
  -7  -4  35   -7.23    7.58
  -4  -7  35   15.23    7.74
  -7  -4  37   -2.20    6.55
  -4  -7  37    4.81    6.93
  -4  -7  39   -1.89    5.78
  -5   7  40   -4.77    6.80
  -7   5  40  -17.83    7.54
   5  -7  40   -3.38    7.00
  -5  -7 -40   -5.43    5.36
   5  -7  38    9.33    8.29
   7  -5  38   11.36    7.02
  -5   7  38    9.79    7.85
  -7   5  38   -3.08    8.11
   5  -7  36    6.63    9.03
   7  -5  36   -2.07    8.01
   5  -7  34   21.48   10.33
   5  -7  32    2.61    9.96
   5  -7  30    1.68   10.61
   5  -7  28    1.49   10.41
   5  -7  26    2.68   10.02
   5  -7  24    0.29    9.90
   5  -7  22  110.68   21.27
   5   7 -20   22.69    9.19
   7  -5  20   34.85   10.35
   5  -7  20    8.83   10.91
   7  -5  20   34.72    7.26
   7  -5  18    8.45    8.48
   5  -7  18    6.82    5.89
   5  -7  18    2.79    8.88
   5   7 -18   -4.14    7.49
   5  -7  18    2.49    6.56
   7  -5  18    8.85    5.72
   7   5 -18   -0.60    8.08
   5  -7  16   71.63   14.10
   7  -5  16   66.83   11.82
   5  -7  16   60.78   12.13
   5   7 -16   45.85   12.73
   7   5 -16   39.78   13.50
   5  -7  16   78.61   11.99
   5  -7  14  106.78   17.63
   7  -5  14  113.59   17.66
   5  -7  14   90.36   16.30
   7  -5  14   81.96   15.65
   5   7 -14   72.45   16.93
   7   5 -14   77.32   16.90
   5  -7  14  104.87   16.08
   5  -7  12  136.29   26.49
   5  -7  12  191.84   27.50
   7   5 -12  138.02   27.19
   7  -5  12  165.16   27.02
   5  -7  12  178.62   26.35
   5  -7  10  488.14   88.78
   5  -7  10  621.99   88.71
   7  -5  10  593.23   89.06
   7   5 -10  528.94   89.14
   5  -7   8  111.43   24.14
   5   7  -8  140.59   24.84
   7   5  -8  162.89   24.89
   7  -5   8  155.07   24.86
   5  -7   8  176.90   24.19
   5   7  -6   26.45    8.10
   7  -5   6   32.03    8.55
   7   5  -6   39.44    8.26
   7  -5   4   83.70   15.60
   5   7  -4  103.35   15.30
   7   5  -4  104.36   15.52
   5  -7   4   76.00   14.59
   5  -7   2  516.30   84.87
   5   7  -2  574.77   85.02
   7   5  -2  636.11   85.30
   7  -5   2  460.49   85.10
   7  -5   0   59.82   14.56
   5   7   0   92.07   14.02
   7   5   0   94.34   14.33
   5  -7   0   83.07   14.05
   5   7   2  610.87   90.63
   7   5   2  597.08   90.66
   7  -5  -2  520.10   90.77
   5  -7  -2  557.79   90.62
   5  -7  -4   73.15   12.77
   7  -5  -4   52.88   13.33
   5   7   4   81.06   12.38
   7   5   4   83.09   12.65
   7  -5  -6   21.59    7.54
   5  -7  -6   18.42    6.50
   7   5   6   26.50    5.06
   5  -7  -8  118.19   20.09
  -5  -7   8  107.51   19.71
   7   5   8  133.75   19.56
   7  -5  -8  112.36   20.62
   7  -5 -10  461.76   77.64
   5  -7 -10  542.57   77.60
  -5  -7  10  481.95   77.39
   7   5  10  565.90   77.34
  -5   7 -10  406.17   77.12
   7  -5 -12  121.96   21.85
  -7  -5  12   93.84   20.92
  -5   7 -12  110.14   20.66
  -7  -5  12  219.02   23.67
  -5  -7  12  245.58   23.59
  -5  -7  12  139.48   21.47
  -5  -7  12  137.07   22.06
  -7  -5  14   90.03   15.55
  -5  -7  14   98.47   16.30
  -5  -7  14   90.15   16.62
  -5  -7  14  158.72   19.11
  -7  -5  14  143.24   18.30
  -7  -5  14   92.19   16.12
  -5   7 -14   65.47   14.91
  -5  -7  16  115.74   16.45
  -7  -5  16   58.57   12.39
  -7  -5  16   59.33   12.96
  -5  -7  16   62.42   13.42
  -5  -7  16   71.80   13.39
  -5   7 -16   56.19   11.83
  -7  -5  16  129.44   16.79
  -5   7 -18    2.42    4.17
  -7  -5  18   -4.23    5.66
  -5  -7  18   -8.33    7.13
  -7  -5  18   13.24   11.91
  -5  -7  18    5.48    6.58
  -7  -5  18    8.75    5.96
  -5   7 -20   29.83    6.41
  -5  -7  20   25.26    8.07
  -7  -5  20   30.02    7.80
  -5  -7  20   24.60    8.78
  -7  -5  20   24.22   14.21
  -7  -5  20   20.54    7.71
  -5  -7  22  114.82   24.41
  -7  -5  22  230.89   28.09
  -5  -7  30   13.17    8.10
  -5  -7  32    1.65    7.82
  -5  -7  34    3.91    6.95
   6  -7  39   -7.03    6.35
  -6  -7 -39   -8.41    5.76
  -6   7  39   -4.94    6.85
  -7   6  39   -3.82    7.23
   6  -7  37   10.34    7.78
   6  -7  35    2.82    8.34
   6  -7  33   -0.22    9.12
   7  -6  31    1.15   10.49
   6  -7  31   38.81   10.45
   6  -7  29   10.11   10.64
   7  -6  29   -1.50   10.15
   6  -7  27   -3.10   10.59
   7  -6  27    5.81   10.19
   6  -7  25   -2.89   10.28
   7  -6  25   -0.27   10.00
   6  -7  23    8.26   10.71
   7  -6  23    6.71   10.57
   6  -7  21   11.97   11.57
   7  -6  21   10.80   10.97
   6  -7  19    6.45   10.68
   7  -6  19   42.41   10.93
   7  -6  17   83.48   13.10
   6  -7  17   79.66   11.61
   7  -6  17   72.40   13.69
   6  -7  17   58.56   11.47
   7  -6  17   49.79   10.75
   6   7 -17   60.84   12.79
   7  -6  15   31.45    8.77
   6  -7  15   18.61    6.74
   6  -7  15    1.24   10.24
   7  -6  15   24.38   10.00
   6   7 -15   12.99    8.30
   6  -7  15   14.52    6.22
   7  -6  15   14.35    5.94
   7   6 -15   15.47    8.31
   6  -7  13   65.60   11.08
   6  -7  13   31.54   13.70
   7  -6  13   88.77   13.73
   7   6 -13   63.21   12.58
   6  -7  13   43.22   10.38
   6  -7  11   11.06    5.98
   6  -7  11   26.76   10.16
   7  -6  11   15.70   10.01
   6   7 -11    9.52    7.45
   7   6 -11    6.45    7.36
   7  -6   9  210.44   26.07
   6   7  -9  135.57   25.14
   7   6  -9  126.42   25.16
   7  -6   9  152.20   24.97
   6  -7   9  128.18   24.49
   6  -7   9  167.58   25.86
   6  -7   7  144.59   21.95
   6   7  -7  117.26   20.71
   7   6  -7  109.02   20.72
   7  -6   7  115.08   20.54
   6   7  -5   20.87    7.00
   7  -6   5   13.84    7.03
   7   6  -5   20.79    7.26
   6  -7   5   21.14    6.33
   6   7  -3  273.68   35.30
   7   6  -3  253.03   35.28
   7  -6   3  184.83   34.94
   6  -7   3  200.97   34.80
   7   6  -1   37.43    7.44
   7  -6   1   20.76    7.88
   6  -7   1   32.21    7.10
   6   7  -1   27.13    7.03
   7  -6  -1   15.06    7.28
   6  -7  -1   17.87    6.69
   7   6   1   28.08    6.04
   6   7   1   30.95    5.76
   6   7   3  235.11   33.07
   7   6   3  224.47   33.12
   7  -6  -3  176.55   33.34
   6  -7  -3  185.50   33.23
   7  -6  -5   17.26    7.38
   6  -7  -5   12.94    5.85
   6   7   5   12.70    4.29
   7   6   5   19.42    4.76
   7  -6  -7   75.09   14.67
   6  -7  -7   73.34   14.22
   6   7   7   85.82   13.36
   7   6   7   81.67   13.37
   7  -6  -9  109.31   20.24
   6  -7  -9  106.18   19.79
  -6  -7   9  123.03   20.46
   6   7   9  108.24   19.06
   7   6   9  117.27   19.06
  -7  -6   9  160.43   21.55
  -6  -7   9  181.01   21.89
   7  -6 -11   11.79    7.06
   6  -7 -11   15.22    7.18
  -7  -6  11    5.74    7.77
  -6  -7  11    2.54    7.77
  -7  -6  11   12.51    9.52
   7   6  11    9.20    3.31
  -6  -7  11   13.40    9.78
   7  -6 -13   43.74   12.42
  -7  -6  13   49.89   12.14
  -6  -7  13   60.27   12.43
  -7  -6  13   88.58   14.81
  -6  -7  13   90.40   14.59
  -6  -7  15   43.26   11.19
  -6  -7  15   12.73    7.96
  -7  -6  15   23.62    8.22
  -7  -6  15   27.05   11.93
  -7  -6  17   50.59   12.50
  -6  -7  17   58.53   12.68
  -7  -6  17   79.29   16.93
  -6  -7  17   98.44   16.93
  -7  -6  19   71.92   15.15
  -6  -7  19   35.54   10.22
  -7  -6  19   35.71   10.05
  -6  -7  19   72.81   16.11
  -7  -6  21   37.69   10.27
  -6  -7  21   44.46   10.48
  -6  -7  23   18.76    7.89
  -7  -6  23   38.47   15.28
  -7  -7 -38   13.53    6.58
  -7   7  38   -4.08    7.03
   7  -7  36   -1.20    7.25
   7  -7  34   -9.12    8.33
   7  -7  32   12.13    9.01
   7  -7  30   13.69    9.70
   7  -7  28    8.60    9.96
   7  -7  26   17.29   10.63
   7  -7  24   -1.09    9.86
   7  -7  22    2.48   10.08
   7  -7  20    1.91   10.12
   7  -7  18   14.21   11.52
   7  -7  16   -3.68   10.76
   7  -7  14   46.92    9.40
   7  -7  14   27.68   12.38
   7  -7  12    7.51    6.29
   7  -7  12   -0.75   10.26
   7   7 -12   -5.46    8.16
   7  -7  10    3.61    6.11
   7  -7  10    0.25   10.37
   7   7 -10    3.19    7.26
   7   7  -8   -0.33    8.01
  -7  -7  -8   -0.62    8.44
  -7  -7  -6  441.55   66.82
   7   7  -6  469.58   66.98
   7  -7   6  375.00   66.49
   7   7  -4   11.17    6.26
   7  -7   4   -1.08    6.43
  -7  -7  -4    3.87    8.75
   7   7  -2    0.29    5.77
   7  -7   2   -1.15    5.33
  -7  -7  -2   -0.62    8.94
   7  -7   0   -3.02    5.94
  -7  -7   0    8.22    8.98
   7   7   0    1.34    5.51
   7  -7  -2   -3.73    6.65
  -7  -7   2   11.08    8.67
   7   7   2    5.03    4.98
   7  -7  -4    7.11    6.41
  -7  -7   4   11.04    8.37
  -7  -7   4   -8.77    9.44
   7   7   4    1.42    4.24
   7  -7  -6  355.06   60.67
  -7  -7   6  382.31   60.94
   7   7   6  371.45   60.41
  -7  -7   6  477.45   61.60
   7  -7  -8   -4.54    7.13
  -7  -7   8    1.98    8.30
   7   7   8    2.86    3.38
   7  -7 -10    9.01    7.18
  -7  -7  10    3.82    7.90
   7   7  10   -0.16    3.17
  -7  -7  10    3.27    9.64
   7  -7 -12   -3.94    8.59
  -7  -7  12    9.85    7.74
   7   7  12    1.29    3.06
  -7  -7  12   -9.35   10.91
   7   7  14   38.26    8.81
  -7  -7  14   96.80   15.14
  -7  -7  16  -12.70   13.33
  -7  -7  18  119.01   23.70
  -7  -7  20   18.22   14.37
   8   0   0 3303.89  519.99
   8   0  -2  120.46   18.46
   8   0  -2   79.73   20.09
   0   8  -2  106.48   18.09
   8   0   2  123.49   18.37
   8   0  -4  381.68   61.69
   0  -8   4  317.37   61.68
   0   8  -4  425.10   61.60
   8   0  -4  390.85   62.20
   8   0   4  433.13   61.61
   8   0  -6   34.74    8.23
   8   0   6   29.98    4.96
   0  -8   6   11.34    6.03
   8   0  -6   20.38    5.81
   0   8  -6   27.04    5.31
   8   0   8  888.47  135.39
   0   8  -8  775.80  135.47
   8   0  -8  892.39  135.61
   8   0  10   12.73    3.97
   0   8 -10    4.51    4.29
   8   0 -12 1558.34  223.24
  -8   0 -12 1831.68  224.04
   8   0 -12  949.76  223.34
   8   0  12 1485.35  223.15
   8   0 -14   21.64    5.83
  -8   0 -14   21.18    7.80
   8   0 -14   15.67    7.10
  -8   0 -16   53.53    9.57
  -8   0  16   67.30   13.07
   0  -8  18    9.81    7.82
  -8   0 -18   -2.64    6.58
   0  -8  18   -1.49    5.98
  -8   0  18    4.83   10.78
   8   0 -18    6.48    7.15
   0  -8  20  369.86   59.85
   8   0 -20  273.47   60.04
  -8   0  20  475.15   61.62
   0  -8  20  380.58   59.87
  -8   0 -20  442.84   60.16
   0  -8  22    4.12    8.56
  -8   0 -22   13.80    7.67
  -8   0  22    4.01   12.38
   0  -8  24   49.73   12.29
  -8   0  24   70.02   16.73
  -8   0  26    9.00   13.22
  -8   0  28   -2.11   11.43
  -8   0  32   64.06   13.27
  -8   0  34    2.39    7.47
   0   8  34    2.98    5.94
   0   8  36    1.18    5.80
  -8   0  36  -11.02    8.22
  -8   0  38   -7.92    7.47
  -8   0  40    8.74    6.88
  -8   1  41    7.45    6.20
   1  -8  41    4.38    6.63
  -1   8  39    3.97    5.50
  -8   1  39   12.92    7.99
   1  -8  39   14.06    8.22
  -1   8  37   -0.15    6.39
  -8   1  37    4.57    7.89
   1  -8  37   13.03    9.30
   1  -8  35   -4.25    9.52
  -8   1  35   -0.57    7.66
  -1   8  35   -4.87    6.25
   1  -8  33    6.61    9.90
   1  -8  31    7.80   10.82
   1  -8  29   -2.08    9.75
   8  -1  29    6.93    7.52
   1  -8  27  -12.35    9.45
   8  -1  27   18.09    7.22
   1  -8  25   55.28   12.32
  -8   1  25   24.36   14.70
  -8   1  23    1.76   11.99
   8   1 -21   10.05    9.00
  -8  -1 -21   11.86    8.23
   1  -8  21    5.85    6.85
  -8   1  21   11.71   11.88
  -8  -1 -19  286.21   36.04
   1  -8  19  217.06   35.28
   8   1 -19  149.46   35.67
  -8   1  19  265.20   37.31
   1  -8  17   18.69    8.33
  -8  -1 -17   31.82   10.87
   8   1 -17   14.39    8.42
   1  -8  17   20.08    7.19
  -8   1  17   47.97   11.94
   8   1 -15   27.67   10.37
   1  -8  15   48.64    9.70
   8   1 -13  420.75   69.73
   1  -8  13  480.77   69.71
   1   8 -13  406.96   69.38
   8   1 -11  113.33   22.82
   1  -8  11  115.71   22.66
   1   8 -11  103.09   22.52
   1  -8   9   64.36   11.26
   1  -8   9   62.57   12.12
   8   1  -9   88.02   12.03
   1   8  -9   78.10   12.08
   8   1  -9   59.69   12.32
   8   1  -7  565.38   98.66
   1  -8   7  641.60   98.29
   1  -8   7  436.26   98.53
   1   8  -7  614.32   98.60
   8   1  -7  717.27   98.62
   8  -1   7  695.08   98.34
   1  -8   5  629.14   95.69
   8   1  -5  609.50   96.17
   1   8  -5  512.65   95.80
   8  -1   5  644.14   95.74
   8  -1   3  141.72   20.40
   8  -1   3   89.44   21.77
   1   8  -3  123.36   20.42
   8   1  -3  125.91   21.81
   8  -1   1 1001.38  145.11
   1   8  -1  875.26  145.13
   8   1  -1  754.93  145.51
   8  -1   1  788.79  145.59
   8   1  -1 1014.70  145.28
   8  -1  -1  869.67  142.86
   8   1   1  971.64  143.03
   8  -1  -3   96.22   19.06
   8  -1  -3  106.40   17.38
  -1  -8   3   93.31   17.33
  -1   8  -3  114.45   17.15
   8   1   3  126.30   17.57
   8  -1  -5  519.19   79.73
  -1  -8   5  434.57   79.70
  -1   8  -5  519.69   79.65
   8   1   5  560.54   79.74
   8  -1  -5  498.45   80.09
   8  -1  -7  528.84   93.12
  -1  -8   7  524.37   93.20
   8   1   7  682.69   93.10
  -1   8  -7  579.92   93.01
   8  -1  -7  639.12   93.41
   8  -1  -9   71.22   11.45
   8  -1  -9   58.25   10.78
  -1  -8   9   43.35   10.39
   8   1   9   68.91   10.15
  -8   1 -11  208.69   27.32
  -1  -8  11  125.39   26.30
   8   1  11  169.43   25.86
   8  -1 -11  167.12   26.52
  -8   1 -13  559.68   84.75
   8  -1 -13  573.67   84.53
  -1  -8  13  441.24   84.57
   8   1  13  555.33   84.30
  -8   1 -15   52.77   10.15
  -1  -8  15   61.29   10.07
   8   1  15   40.10    8.26
  -1  -8  15   53.80    9.90
  -1  -8  17   25.97    8.75
   8  -1 -17   18.02    8.34
  -8   1 -17   32.70    7.58
  -1  -8  17   26.22    7.02
  -1  -8  17   25.27    6.96
  -1  -8  19  223.69   38.40
  -1  -8  19  258.28   38.32
   8  -1 -19  186.55   38.74
  -8  -1  19  306.62   40.22
  -1  -8  19  228.25   38.59
  -8   1 -19  248.15   38.44
   8  -1 -21   15.25    8.85
  -1  -8  21   10.93    8.78
  -8   1 -21   17.64    7.10
  -1  -8  21   22.14    7.52
  -8  -1  21   18.98   13.09
  -1  -8  23  -14.48    8.62
  -8  -1  23   11.06   12.98
  -1  -8  25   52.02   12.09
  -8  -1  25   49.89   15.78
  -1  -8  27   21.36    9.61
  -8  -1  27    9.71   12.91
  -1  -8  29  -17.12    9.27
  -8  -1  29    0.86   12.94
  -8  -1  29    5.14    7.04
  -1  -8  31   23.40   10.00
   1   8  31    8.21    6.32
  -8  -1  31   21.58    8.41
  -8  -1  33    1.23    8.00
  -1  -8  33    6.93    9.57
   1   8  33    4.80    5.46
  -8  -1  35   -8.38    7.41
  -1  -8  35    7.93    8.97
  -8  -1  37    2.49    7.67
  -1  -8  37    1.26    8.11
  -8  -1  39    5.35    6.59
  -1  -8  39   -4.81    7.15
  -1  -8  41   -1.61    5.43
   2  -8  42    4.53    6.52
  -2   8  40    7.15    5.13
  -8   2  40   -0.62    7.13
   2  -8  40   -8.40    7.40
  -2   8  38    0.15    6.35
   2  -8  38   21.89    8.68
   2  -8  36    0.21    8.96
  -2   8  36   -8.36    6.39
   2  -8  34   11.27    9.67
   8  -2  34    1.96    7.14
   2  -8  32   38.36   11.34
   8  -2  32   23.40    9.40
   2  -8  30    6.97   10.04
   8  -2  30   12.01    8.21
   2  -8  28    5.21   10.17
   8  -2  28   21.70    8.41
   2  -8  26    7.28   10.04
   8  -2  26    6.43    8.47
   2  -8  24   -5.99    9.08
   8  -2  24    4.53    8.38
   2  -8  22   26.60    9.37
   8  -2  22   15.23    9.30
  -8   2  22   21.95   12.44
   2  -8  20   52.38   11.61
   8  -2  20   53.90   11.64
   2  -8  20   55.88   11.35
   8   2 -20   35.54   12.13
  -8   2  20   84.17   15.25
   2  -8  18   29.38    9.16
   8  -2  18   46.01    9.26
   8   2 -18   15.21    9.41
   2  -8  18   23.25    7.60
  -8   2  18    1.64   11.88
   2   8 -16  131.82   23.60
   8   2 -16  114.07   24.38
   2  -8  16  173.53   24.30
  -8   2  16  171.92   25.96
   2   8 -14   76.84   13.62
   8   2 -14   65.32   14.24
   2  -8  14   84.02   13.59
   8   2 -12   98.56   19.26
   2  -8  12  112.52   19.15
   2   8 -12   97.08   18.93
   2  -8  12  122.00   18.30
   2  -8  10  119.64   18.18
   8   2 -10   93.51   19.12
   2  -8  10  105.11   18.83
   2   8 -10  118.79   19.06
   2   8  -8   16.58    5.77
   8   2  -8   14.25    5.10
   2  -8   8   22.67    4.36
   8   2  -8   14.78    6.56
   2  -8   8    9.35    5.96
   2  -8   6  180.19   28.75
   2  -8   6  135.70   29.12
   2   8  -6  187.59   29.27
   8   2  -6  205.18   29.44
   8  -2   6  155.81   30.16
   8   2  -6  233.92   29.33
   2  -8   4   57.08    9.93
   8  -2   4   53.91   12.65
   8  -2   4   69.36    9.83
   8   2  -4   56.28   10.72
   2   8  -4   53.83   10.08
   2  -8   4   43.42   10.33
   8   2  -4   93.12   12.05
   2  -8   2  331.60   51.15
   8  -2   2  345.98   51.12
   2   8  -2  300.44   51.20
   8  -2   2  270.75   51.91
   8   2  -2  324.35   51.83
   2  -8   0  591.65   87.78
   8  -2   0  553.34   87.76
   2   8   0  509.89   87.81
   8  -2   0  554.91   88.52
   8  -2  -2  305.65   51.43
  -2   8  -2  345.16   51.28
   8   2   2  351.48   51.67
   8  -2  -2  264.59   52.02
   8  -2  -4   58.89   11.00
  -2  -8   4   61.57   11.08
  -2   8  -4   65.11   10.41
   8   2   4   70.27   11.12
   8  -2  -6  117.71   24.47
  -2  -8   6  142.67   24.59
   8   2   6  196.79   24.56
   8  -2  -6  163.44   25.55
   8  -2  -8   13.25    7.00
  -2  -8   8    8.85    5.02
   8  -2  -8   12.31    5.21
   8   2   8   21.42    4.47
  -8   2 -10  139.42   20.36
  -2  -8  10  117.63   20.40
   8  -2 -10   98.59   20.10
   8   2  10  128.25   19.68
   8  -2 -10  138.07   20.86
   8  -2 -12  133.17   19.09
  -2  -8  12  101.97   18.57
   8  -2 -12   95.74   18.48
  -8   2 -12  117.75   18.48
   8  -2 -14  109.32   16.92
  -2  -8  14   91.56   16.64
  -2  -8  14   91.34   16.77
   8  -2 -14   71.21   16.75
   8   2  14  110.90   15.81
  -8  -2  14  124.89   19.42
  -8   2 -14   85.88   16.58
  -2  -8  16  156.48   28.77
  -2  -8  16  156.94   28.75
   8   2  16  179.06   28.09
  -8   2 -16  171.90   28.65
  -2  -8  18   35.39    9.57
  -8   2 -18   27.41    7.32
  -2  -8  18   33.34    8.14
  -2  -8  18   19.93    7.47
  -2  -8  20   47.87   11.68
  -8   2 -20   41.52   10.12
  -2  -8  20   60.16   10.98
  -8  -2  20   79.96   15.26
  -2  -8  20   37.14   10.07
  -2  -8  22   15.47    8.81
  -8  -2  22   25.07   13.70
  -2  -8  24   16.60    8.66
  -8  -2  24    5.27   13.20
  -8  -2  24   -0.93    6.09
  -2  -8  26    7.70    8.57
  -8  -2  26   -8.70   13.42
  -8  -2  26    2.60    6.62
  -8  -2  28   15.43    7.45
  -2  -8  28   15.49    9.74
  -8  -2  28   30.09   13.84
  -8  -2  30    2.35    6.84
  -2  -8  30   12.96    8.98
  -8  -2  32   17.37    7.93
  -2  -8  32   12.13    9.18
  -8  -2  34   13.92    7.52
  -2  -8  34    7.96    8.16
  -8  -2  36   -3.99    7.15
  -2  -8  36    7.30    8.33
  -8  -2  38    9.75    6.29
  -2  -8  38    3.67    7.04
  -2  -8  40    9.08    5.57
   3  -8  41   -0.30    7.14
  -3   8  39   12.25    6.13
  -8   3  39    6.26    7.37
   3  -8  39   -5.47    7.92
   3  -8  37   -8.89    8.88
   8  -3  37    9.66    5.92
  -3  -8 -37  -11.67    6.29
  -3   8  37   -4.53    6.36
  -8   3  37   -0.18    7.96
   3  -8  35   23.52   10.16
   8  -3  35    1.74    6.99
   3  -8  33    5.57   10.00
   8  -3  33   -4.02    7.67
   3  -8  31   -3.97    9.96
   8  -3  31  -11.42    8.60
   3  -8  29    7.56   11.62
   8  -3  29   55.76    9.91
   3  -8  27    0.29    9.91
   8  -3  27   16.06    9.00
   3  -8  25   -1.96    9.20
   8  -3  25   13.92    8.57
   3  -8  23  113.54   20.83
   8  -3  23  118.21   20.73
   3  -8  21   82.27   16.23
   8  -3  21   85.71   16.33
  -8   3  21   76.04   18.31
   3  -8  19    9.29    8.49
   8  -3  19   -0.62    8.21
   8   3 -19   15.82    9.85
   3  -8  19    6.44    6.54
  -8   3  19   10.94   12.01
   3   8 -17  113.58   25.07
   8   3 -17  122.41   26.20
   3  -8  17  144.62   25.25
  -8   3  17  172.77   27.49
   8  -3  17  184.23   25.97
   3  -8  17  175.53   25.93
   3   8 -15  129.10   22.58
   3  -8  15  144.31   22.57
  -8   3  15  139.55   24.59
   8   3 -15   89.89   22.91
   3  -8  15  161.76   23.17
   3  -8  13   27.19    5.99
   3  -8  13   32.64    8.88
   3   8 -13   19.76    7.62
   3  -8  13   27.80    7.26
   8   3 -13   25.51    8.55
   8  -3  11   97.41   20.39
   3  -8  11   97.70   19.11
   8   3 -11   88.76   19.60
   3   8 -11  123.27   19.54
   3  -8  11  133.45   18.63
   3  -8   9  401.51   76.37
   3   8  -9  468.89   76.57
   8  -3   9  427.05   76.79
   3  -8   9  543.67   76.11
   8   3  -9  482.44   76.61
   3   8  -7   42.27    8.53
   8  -3   7   46.69   10.39
   3  -8   7   42.26    7.38
   8   3  -7   36.17    8.56
   3  -8   7   25.23    7.67
   3  -8   5  134.39   21.50
   3   8  -5  124.44   22.00
   8   3  -5  128.65   22.03
   8  -3   5  112.69   22.87
   8   3  -5  155.90   21.98
   3  -8   3  789.91  129.37
   8  -3   3  788.93  129.99
   8   3  -3  893.93  129.78
   8   3  -3  877.12  129.74
   3  -8   1  101.73   15.14
   8  -3   1   85.82   17.08
   8  -3   1   77.05   14.80
   8   3  -1  103.14   15.86
   8  -3  -1   73.73   13.74
   3   8   1   78.09   11.69
   8  -3  -1   60.75   11.57
   3  -8  -3  854.82  112.58
   8  -3  -3  700.58  112.93
   8  -3  -3  594.02  112.41
   3  -8  -5  119.07   16.73
  -3  -8   5   88.04   16.16
   8  -3  -5   70.64   16.11
   8   3   5  129.62   16.41
   8  -3  -5   89.34   17.50
   8  -3  -7   21.81    6.13
  -3  -8   7   28.14    6.47
   8   3   7   29.20    5.85
  -3  -8   9  459.37   72.48
   8   3   9  524.90   72.30
   8  -3  -9  357.18   72.33
   8  -3  -9  491.29   72.81
   8  -3 -11  108.37   20.05
   8   3  11  137.20   19.05
   8  -3 -11   93.50   19.47
  -8   3 -11  120.81   19.34
   8  -3 -13   27.30    8.86
  -8   3 -13   20.60    6.43
   8  -3 -13   17.82    7.71
  -3  -8  13   22.84    6.92
  -3  -8  13   32.62    7.89
  -8  -3  13   51.02   11.06
   8   3  13   28.25    5.28
   8  -3 -15  175.13   27.06
  -3  -8  15  161.28   26.80
  -3  -8  15  155.33   26.74
   8   3  15  163.38   25.92
  -8  -3  15  255.75   29.02
   8  -3 -15  120.76   26.61
  -8   3 -15  170.93   26.39
  -3  -8  17  159.10   22.20
  -3  -8  17  104.46   21.76
   8   3  17  125.16   20.86
   8  -3 -17   97.59   21.95
  -8   3 -17  153.62   21.53
  -8   3 -19    3.67    5.85
  -3  -8  19   27.00    7.84
  -3  -8  19    2.52    6.48
  -8  -3  19    2.65   12.21
   8   3  19    6.66    2.86
  -3  -8  21   75.08   13.77
  -3  -8  21   51.04   12.83
  -8   3 -21   87.07   12.79
  -3  -8  23   81.81   17.61
  -8  -3  23  132.63   21.61
  -3  -8  25    9.75    8.89
  -8  -3  25   13.91   13.42
  -3  -8  27   10.38    9.35
  -8  -3  27   50.57   14.74
  -8  -3  29   35.79    8.83
  -3  -8  29   31.59   10.23
  -8  -3  31   -4.35    7.17
  -3  -8  31    8.30    7.84
  -8  -3  33   -3.31    7.11
  -3  -8  33   -6.78    7.67
  -3  -8  35   11.38    8.08
  -3  -8  37   -0.53    6.70
  -4   8  40    2.93    5.29
  -8   4  40    4.73    7.62
   4  -8  40    4.99    7.25
   4  -8  38  -11.17    8.15
  -4  -8 -38   -2.13    5.59
  -8   4  38  -11.30    7.55
   4  -8  36    9.78    9.26
   8  -4  36   13.84    6.93
   4  -8  34    1.11    9.29
   8  -4  34   -0.98    7.59
   4  -8  32    0.25    9.45
   8  -4  32    1.89    7.63
   4  -8  30   -0.27    9.87
   8  -4  30    0.21    8.68
   4  -8  28   24.63   14.91
   8  -4  28   90.47   13.46
   4  -8  26    2.64   10.72
   8  -4  26    9.01    9.33
   4  -8  24   25.05   13.69
   8  -4  24   59.87   12.05
   4  -8  22    4.16   10.11
   8  -4  22   -4.60    9.38
   4  -8  20   33.87   10.02
   8  -4  20   16.83    9.81
   8   4 -18   -5.55    9.41
   4  -8  18    7.93    9.05
   8  -4  18    6.95    9.52
   4  -8  18   -0.77    5.99
  -8   4  18    6.30   11.02
   4   8 -18    4.23    7.08
   4   8 -16  452.64   93.79
   8   4 -16  451.60   93.99
   4  -8  16  553.27   93.80
   8  -4  16  799.95   94.17
   4  -8  16  680.40   94.13
  -8   4  16  570.77   94.66
   8  -4  16  527.54   94.09
   8  -4  14    3.64    8.86
   8  -4  14    7.14    8.64
   4  -8  14    2.15    4.36
   4  -8  14    5.59    8.31
   4   8 -14    9.66    7.33
   4  -8  14    1.64    6.32
   8   4 -14    7.73    7.62
   8  -4  12   41.89   12.57
   4  -8  12   61.47   12.25
   8  -4  12   81.44   12.79
   4   8 -12   43.50   11.38
   8   4 -12   50.38   11.88
   4  -8  12   42.00   10.87
   4  -8  12   60.24    9.98
   8  -4  10    6.87    8.15
   4  -8  10    3.94    4.16
   4   8 -10    0.81    6.54
   4  -8  10    2.63    8.56
   8   4 -10   -7.23    6.69
   4  -8  10    1.78    5.29
   4  -8   8  391.40   82.96
   4   8  -8  557.70   83.38
   8  -4   8  517.55   83.48
   8   4  -8  592.80   83.50
   4  -8   8  590.77   82.85
   8  -4   6   24.38   10.13
   4  -8   6   34.30    7.04
   8   4  -6   25.46    8.52
   8   4  -4 1738.77  257.47
   8  -4   4 1668.09  257.57
   4  -8   4 1581.66  257.05
   8   4  -2   23.13    8.48
   8  -4   2   18.18    8.53
   8   4  -2   36.36    7.51
   4   8  -2   30.29    6.29
   8   4   0   42.87    7.95
   8  -4   0   35.61    9.70
   4   8   0   34.57    7.17
   8   4   2   25.04    6.25
   8  -4  -2    9.96    8.16
   4  -8  -2   24.51    6.04
   4   8   2   23.67    5.21
   4  -8  -4 1565.27  230.79
   4   8   4 1405.47  230.81
   8  -4  -4 1376.97  231.02
   8  -4  -6   29.55    9.41
   4  -8  -6   38.21    8.03
  -4  -8   8  455.59   87.92
   8   4   8  657.31   88.06
  -4  -8  10    6.44    5.46
  -4  -8  10    9.57    7.26
  -8  -4  10   15.75    9.12
   8   4  10    0.15    3.54
   8  -4 -12   63.93   11.98
   8   4  12   53.13    9.76
  -4  -8  12   53.94   10.98
  -4  -8  12   54.53   11.68
  -8  -4  12   70.83   14.14
   8  -4 -14   -5.32    7.82
  -4  -8  14   -1.49    5.53
   8   4  14    6.22    3.09
  -4  -8  14   -7.70    6.95
  -8  -4  14   -0.53    6.44
  -8  -4  14   -1.16   10.71
  -4  -8  16  509.42   79.78
  -4  -8  16  491.26   79.88
  -8  -4  16  444.75   79.58
   8   4  16  566.67   79.39
  -4   8 -16  373.84   79.31
  -4   8 -18    3.36    3.99
  -4  -8  18    2.37    7.77
  -4  -8  18   -6.17    6.99
   8   4  18    1.16    2.99
  -8  -4  18   11.65   11.79
  -8  -4  18    4.62    5.72
  -8  -4  20    8.94    5.92
  -4  -8  20   21.13    7.19
   8   4  20    9.97    3.56
  -4  -8  22   12.69    6.96
  -8  -4  22    0.49   14.54
  -4  -8  26   -3.23    8.26
  -8  -4  26  -14.24   14.41
  -4  -8  28   80.18   15.32
  -4  -8  30    4.02    8.04
  -4  -8  32   -8.33    7.70
  -4  -8  34    7.82    6.61
  -8   5  39   10.86    7.62
   5  -8  39    9.46    6.50
  -5   8  39   -0.25    5.74
   5  -8  37   10.56    7.60
  -5  -8 -37   -0.18    5.72
  -8   5  37   11.43    7.32
   5  -8  35   19.56    8.94
   8  -5  35    5.68    7.81
   5  -8  33   -2.82    8.94
   8  -5  33   -3.47    7.54
   5  -8  31   -0.25    9.42
   8  -5  31    2.78    8.37
   5  -8  29    3.47    9.83
   8  -5  29   -0.88    9.24
   5  -8  27   36.34   11.41
   8  -5  27    1.63    9.72
   5  -8  25    0.30   10.46
   8  -5  25   -3.15    8.97
   5  -8  23   24.94   15.45
   8  -5  23   95.33   14.36
   5  -8  21    4.28   10.27
   8  -5  21    1.93    9.66
   5  -8  19    1.11    9.38
   8  -5  19   -5.68    9.78
   5  -8  17   24.99   14.26
   5   8 -17   61.76   12.95
  -8   5  17   55.65   15.85
   5   8 -15  134.28   30.05
   8   5 -15  143.02   30.54
   5  -8  15  153.39   29.62
   5  -8  15  198.34   29.36
   5  -8  15  130.78   30.93
   8  -5  13   25.12    9.18
   5  -8  13   15.89    5.68
   5  -8  13   19.00   10.17
   8  -5  13   33.71    9.91
   5   8 -13    9.79    8.12
   8   5 -13    9.89    8.49
   5  -8  13   13.58    6.65
   5  -8  11  156.27   32.36
   8  -5  11  202.24   33.16
   5   8 -11  157.76   32.84
   5  -8  11  190.34   32.21
   5  -8  11  255.67   33.53
   8  -5  11  282.76   33.48
   8   5 -11  190.67   33.16
   8   5  -9  306.26   50.86
   5   8  -9  297.97   50.79
  -5  -8  -9  351.88   50.85
   8  -5   9  326.99   51.04
   5  -8   9  290.09   50.14
   5  -8   9  351.15   51.09
   8  -5   7   62.25   12.27
   5  -8   7   51.12   10.34
   8   5  -7   54.63   11.82
   5  -8   7   68.53   13.33
  -5  -8  -7   61.87   12.40
  -5  -8  -5  115.56   22.18
   5   8  -5  140.07   21.64
   8   5  -5  141.38   21.83
   8  -5   5  133.58   22.05
   5  -8   5  120.68   20.91
   5   8  -3  729.51  106.58
   8   5  -3  754.86  106.67
   8  -5   3  575.00  106.42
   8   5  -1   56.15    9.60
   8  -5   1   38.52   10.48
   5   8  -1   46.13    8.89
   8   5   1   63.20   10.42
   8  -5  -1   49.56   11.76
   5  -8  -1   47.36    9.83
   5   8   1   56.08    9.78
   5  -8  -3  657.41  104.15
   5   8   3  657.68  104.14
   8   5   3  767.40  104.44
   8  -5  -3  572.52  104.36
   5  -8  -5  121.55   22.06
  -5  -8   5  156.89   23.02
   5   8   5  130.71   21.65
   8   5   5  151.86   22.00
   8  -5  -5  122.58   22.57
   8  -5  -7   44.41   11.98
   5  -8  -7   51.05   10.79
   5   8   7   53.83    9.74
  -5  -8   7   59.12   12.24
  -8  -5   7   94.47   13.84
  -5  -8   7   75.75   13.44
   8  -5  -9  245.36   51.95
   5  -8  -9  356.91   52.09
  -8  -5   9  310.56   52.10
  -5  -8   9  301.29   52.15
  -5  -8   9  441.93   53.14
  -8  -5   9  418.07   53.19
  -8  -5  11  168.12   34.15
  -5  -8  11  204.29   34.33
   8   5  11  192.69   33.56
  -8  -5  11  263.67   35.80
   8  -5 -13   14.17    7.93
  -8  -5  13   15.34    7.14
  -5  -8  13    4.75    7.73
   8   5  13   10.50    3.76
  -8  -5  13   11.83   10.52
  -5  -8  15  168.61   32.43
  -8  -5  15  192.79   32.25
   8   5  15  196.04   31.55
  -8  -5  15  271.82   34.57
   8   5  17   69.81   11.61
  -5  -8  17   65.10   13.39
  -8  -5  17   64.02   12.81
  -8  -5  17   82.42   18.39
  -8  -5  19    6.61    6.04
  -5  -8  19    5.07    6.99
  -8  -5  19   24.12   12.50
  -8  -5  21   21.18   14.29
  -5  -8  21   23.22    7.86
  -8  -5  21   15.97    6.61
  -8  -5  23  157.80   30.20
  -8  -6 -38    4.08    6.99
  -6   8  38   -2.95    5.76
  -8   6  38   -8.75    7.93
   6  -8  36    8.92    7.55
   6  -8  34   -9.75    8.10
   8  -6  34   11.73    7.52
   6  -8  32   23.13    9.31
   8  -6  32    2.12    8.18
   6  -8  30    7.88    9.50
   8  -6  30   16.96    8.82
   6  -8  28   18.54   10.13
   6  -8  26    1.08   10.41
   6  -8  24   -0.57   10.84
   6  -8  22    7.75   10.91
   6  -8  20   14.51   10.61
   6  -8  18    1.12   10.42
   6  -8  16   27.31   12.39
   8  -6  14   26.18    9.27
   6  -8  14   30.44    7.13
   6  -8  14    9.33   10.61
   6   8 -14   32.40    9.14
   6  -8  12   31.09    7.17
   6   8 -12   43.97    9.05
   8   6 -12   42.68   10.15
   8  -6  10   68.56   15.17
  -6  -8 -10   94.35   15.67
   8   6 -10   97.23   15.93
   6  -8  10   77.32   14.18
   6  -8  10   74.41   16.73
   8  -6   8   13.98    7.84
   6  -8   8   14.93    5.55
   8   6  -8   21.06    7.97
  -6  -8  -8   10.78    8.45
   6   8  -6   87.09   17.07
  -8  -6  -6  106.33   17.92
  -6  -8  -6  107.26   17.40
   8   6  -6  106.94   17.35
   8  -6   6   88.37   16.93
   6  -8   6   86.44   16.12
   8  -6   4   71.31   17.89
  -8  -6  -4  133.05   19.05
  -6  -8  -4  106.62   18.61
   8   6  -4  114.86   18.34
   6   8  -4  110.06   18.09
   8  -6   2   95.84   17.68
  -6  -8  -2  111.64   17.98
   6   8  -2  111.50   17.23
   8   6  -2  108.65   17.41
   6  -8   2   82.36   16.85
  -6  -8   0  177.05   24.41
   6   8   0  138.64   23.48
   8   6   0  159.62   23.86
  -8  -6   0  164.60   24.78
   8  -6   0  125.01   23.67
   6  -8   0  126.88   23.43
   6  -8  -2   71.80   16.74
  -6  -8   2  127.08   18.27
   6   8   2  106.60   16.68
   8   6   2  116.96   17.29
  -8  -6   2  114.60   18.63
   8  -6  -2  101.32   17.34
   6  -8  -4   95.16   18.05
  -6  -8   4  116.08   18.90
  -6  -8   4  149.02   19.97
   6   8   4   90.00   17.38
  -8  -6   4  102.25   19.01
   8   6   4  122.56   17.93
  -8  -6   4  128.32   19.69
   8  -6  -4   97.43   18.57
   6  -8  -6   83.08   15.85
   8  -6  -6   85.31   16.62
  -6  -8   6  104.67   16.97
   6   8   6   79.47   15.02
   8   6   6   90.56   15.23
  -8  -6   6   98.85   16.83
  -6  -8   6  128.66   18.20
   8  -6  -8   -7.84    7.40
   6  -8  -8    3.50    6.18
   6   8   8    1.35    3.43
  -8  -6   8   16.83    7.96
  -6  -8   8    8.74    7.92
  -8  -6   8    3.13   10.12
   8   6   8    9.05    4.21
   8  -6 -10   70.62   14.46
   6   8  10   58.48   12.49
  -8  -6  10   77.75   14.47
  -6  -8  10   71.69   14.73
  -8  -6  10  101.19   16.64
  -6  -8  10  116.63   16.27
   8   6  12   25.55    6.02
  -8  -6  12   36.54    8.92
  -6  -8  12   33.56    9.07
   6   8  12   18.71    5.70
  -8  -6  12   41.01   12.29
  -6  -8  12   35.86   12.57
  -6  -8  14   25.68    8.12
  -8  -6  14   19.35    7.80
   8   6  14   14.81    4.95
  -8  -6  14   30.33   12.84
  -6  -8  14   26.00   12.70
  -6  -8  16   99.57   20.02
  -8  -6  16  113.56   19.75
  -8  -6  16  159.25   24.27
  -6  -8  18   11.83    7.58
  -8  -6  18   12.05    6.80
  -8  -6  18   22.58   13.27
  -8  -6  20    9.57    7.06
  -6  -8  20   31.51    8.08
  -8  -6  20   36.83   15.23
  -6  -8  22   17.00    7.48
  -8  -6  22   26.76   14.56
  -8  -6  24  -14.14   15.43
  -8  -7 -37    5.80    6.50
  -7   8  37    0.81    7.26
  -8   7  37   -3.91    8.06
  -8  -7 -35   -2.28    6.11
  -7  -8 -35   -3.08    5.40
   7  -8  33    3.46    7.75
  -7  -8 -33    1.19    6.15
   7  -8  31    5.80    8.41
   7  -8  29   -3.41    9.04
   7  -8  27    5.68    9.16
   8  -7  27    0.89    9.09
   7  -8  25   14.52   10.59
   8  -7  25   12.16   10.45
   7  -8  23   -0.81    9.93
   8  -7  23   -1.76    9.98
   7  -8  21   13.13   10.76
   8  -7  21    4.70   10.38
   7  -8  19    7.02   11.38
   8  -7  19    2.11   10.41
   7  -8  17    1.67   10.38
   8  -7  17   -3.94   10.08
   7  -8  15    4.40   10.84
   8  -7  15    2.08   10.78
   7  -8  13   15.77   12.32
  -7  -8 -11   28.69    9.71
   7  -8   9   10.13    6.14
   7   8  -9   10.23    8.10
   8   7  -9   13.63    8.19
  -8  -7  -9    8.78    9.24
  -7  -8  -9   20.95    8.82
  -8  -7  -7  180.64   24.17
  -7  -8  -7  158.61   23.96
   7   8  -7  136.42   23.73
   8   7  -7  140.85   23.96
   8  -7   7  113.34   23.26
   7  -8   7  108.46   22.78
  -8  -7  -5  188.59   29.65
  -7  -8  -5  189.55   29.55
   8   7  -5  202.73   29.48
   7   8  -5  156.11   29.44
   8  -7   5  147.59   28.97
   7   8  -3    3.75    7.22
   8  -7   3    3.69    7.22
   8   7  -3   30.40    7.78
   7  -8   3    3.69    6.21
  -8  -7  -3   19.56    9.29
  -7  -8  -3   23.85    9.29
  -8  -7  -3   22.48    9.74
  -8  -7  -1  174.13   25.20
  -7  -8  -1  152.65   24.96
   7   8  -1  149.76   24.45
   8   7  -1  162.85   24.70
  -7  -8  -1  144.39   25.51
  -8  -7  -1  143.09   25.45
   8  -7   1  119.98   24.11
   7  -8   1  140.57   24.25
   7  -8  -1  123.57   23.75
  -8  -7   1  177.59   25.04
  -7  -8   1  166.65   24.82
   7   8   1  146.81   24.14
   8   7   1  172.00   24.32
  -8  -7   1  158.08   25.45
  -7  -8   1  171.43   25.33
   8  -7  -1  100.98   24.01
   8  -7  -3    6.93    7.59
   7  -8  -3   28.75    7.11
  -8  -7   3   17.68    9.42
  -7  -8   3   21.55    9.40
  -8  -7   3   24.56   10.34
   7   8   3   20.64    6.06
  -7  -8   3   27.26   10.50
   8   7   3   24.42    7.14
   8  -7  -5  139.36   26.86
   7  -8  -5  115.11   26.74
  -7  -8   5  190.12   27.52
   7   8   5  170.77   26.54
  -7  -8   5  214.49   28.43
   8   7   5  173.79   26.67
  -8  -7   5  197.70   28.14
   8  -7  -7  122.44   22.51
   7  -8  -7  113.50   22.28
  -7  -8   7  153.40   23.18
   7   8   7  132.86   21.91
   8   7   7  117.41   21.76
  -7  -8   7  200.80   24.52
   8  -7  -9   -0.21    8.11
   7  -8  -9   13.80    7.47
  -7  -8   9   16.23    8.56
   7   8   9    9.82    4.55
   8   7   9   23.37    5.17
  -8  -7   9   30.46   10.65
  -8  -7  11   23.18   11.64
  -7  -8  11   16.00    8.82
  -7  -8  11   24.00   11.80
  -8  -7  13  122.29   20.55
  -8  -7  13   86.24   17.14
  -7  -8  13   81.38   17.18
  -7  -8  13  114.56   20.20
  -7  -8  15   10.69    7.32
  -8  -7  15    8.79    7.32
  -8  -7  15    0.46   12.73
  -7  -8  15   -5.02   12.61
  -8  -7  17   17.75    7.47
  -7  -8  17   14.10    7.89
  -8  -7  17   25.86   13.63
  -7  -8  19   59.24   12.83
  -8  -7  19   62.50   12.43
  -8  -7  19   75.54   17.85
  -7  -8  21   29.76    9.23
  -8  -7  21   37.50    8.63
  -8  -7  21   30.57   16.90
  -8   8  36    8.48    6.87
  -8  -8 -34    0.68    5.25
  -8  -8 -32    4.42    6.36
  -8  -8 -30   -8.36    6.37
   8  -8  26   -8.70    8.48
   8  -8  24    2.31    9.89
   8  -8  22    0.98   10.19
  -8  -8 -16   20.79    8.86
  -8  -8 -14   -7.84    8.71
  -8  -8 -12  305.68   49.53
  -8  -8 -10    7.69    8.93
  -8  -8  -8   93.77   18.18
  -8  -8  -4   22.11   14.06
  -8  -8  -2    5.25    9.30
  -8  -8  -2   10.12   10.74
  -8  -8   0  660.06  101.87
  -8  -8   0  602.20  102.12
  -8  -8   2   11.82    8.96
  -8  -8   2   -4.23   10.98
  -8  -8   4   29.20    9.94
  -8  -8   4   36.71   11.39
  -8  -8   6    9.82    8.34
  -8  -8   6    1.79   10.75
  -8  -8   8   75.74   14.92
  -8  -8  10    2.50    7.82
  -8  -8  10  -17.89   11.47
  -8  -8  12  278.11   46.96
  -8  -8  12  320.16   48.88
  -8  -8  14   10.53   13.09
  -8  -8  16   22.76   14.30
   9   0   1  393.63   59.09
   9   0  -1  389.16   59.09
   0   9  -1  363.57   58.90
   9   0  -1  352.12   60.01
   9   0   1  322.93   59.93
   9   0   3   45.65   11.79
   9   0  -3   36.95   10.89
   9   0   3   35.91    7.28
   0   9  -3   36.42    6.62
   9   0  -3   32.74    7.59
   9   0  -5  102.21   17.05
   0  -9   5   77.50   16.82
   0   9  -5  108.18   16.83
   9   0  -5  108.08   18.13
   9   0   5  134.09   16.92
   9   0  -7  611.36  104.21
   0  -9   7  523.21  104.11
   0   9  -7  633.58  104.13
   9   0   7  792.55  104.06
   9   0  -7  785.13  104.48
   9   0  -9   19.62    7.22
   9   0  -9   32.69    7.88
   0  -9   9   23.30    6.66
  -9   0   9   32.67   11.38
   9   0 -11  238.85   33.87
   9   0 -11  200.45   34.27
   0  -9  11  184.49   33.93
  -9   0  11  230.12   35.72
   0  -9  13  170.06   37.14
   0  -9  13  281.95   37.31
  -9   0  13  230.64   38.83
   0  -9  13  269.84   37.98
   0  -9  15   79.00   14.05
   0  -9  15   86.08   12.77
   0  -9  15   47.30   12.28
   0  -9  17   32.55   10.20
   0  -9  17   36.02    8.70
  -9   0  17   47.97   14.18
  -9   0  19  225.61   38.61
   0  -9  19  222.00   36.71
   0  -9  21    9.72    8.59
  -9   0  21    2.38   13.58
   0  -9  23   -1.74    8.64
  -9   0  23    1.45   12.58
   0  -9  25   57.66   12.83
  -9   0  25   37.46   16.10
   0  -9  27   33.59   11.28
  -9   0  27   55.43   14.36
   0  -9  29   -5.32    8.89
   0  -9  31   30.44   10.89
  -9   0  31   30.31    8.94
  -9   0  33   -8.49    6.59
   0   9  33    0.55    4.90
   0  -9  35   -8.37    7.90
  -9   0  37    8.56    6.14
   0  -9  37    1.61    7.06
   0  -9  39   10.86    6.22
  -9   1  38    6.54    6.03
  -1   9  36    1.46    4.76
  -9   1  36    4.62    7.02
   1  -9  36  -10.63    8.00
   1  -9  34   -2.16    8.82
  -1   9  34    1.52    5.62
  -9   1  34    7.18    6.91
   1  -9  32   -3.25    9.38
  -9   1  32    5.53    7.14
  -9   1  26   88.88   19.87
  -9   1  24    7.43   13.35
   1  -9  22   13.37    8.68
  -9   1  22   32.17   13.89
   1  -9  20    9.61    8.27
  -9   1  20    6.09   12.44
  -9   1  18  123.48   24.49
   9   1 -18   89.15   22.29
   1  -9  18  149.80   22.29
   1  -9  16   34.19    9.22
  -1  -9 -16   15.54    9.20
   9   1 -16   26.00    9.60
  -9   1  16    2.61   12.81
   9   1 -14   68.27   20.75
  -1  -9 -14  133.94   20.83
   1  -9  14  141.41   19.79
   1  -9  14  118.80   20.73
   1  -9  12   24.26    9.67
  -9   1  12   22.65   10.86
   1  -9  12   26.42    6.61
   1   9 -10    4.72    4.94
  -9   1  10   14.10    9.60
   9   1  -8   54.17    8.97
   1   9  -8   46.83    8.67
   1  -9   8   31.73    8.34
   9   1  -6  762.27  112.07
   9   1  -6  923.99  112.18
   1  -9   6  562.88  111.80
   1   9  -6  806.65  112.06
   9  -1   6  669.01  112.58
   9   1  -4   72.10   11.71
   9  -1   4   49.86   14.24
   9  -1   4   63.26   10.90
   9   1  -4   83.05   13.69
   1   9  -4   55.96   10.95
   9   1  -2   76.02   16.12
   9  -1   2   72.14   12.84
   1   9  -2   79.74   12.81
   9   1  -2   80.45   13.40
   9   1   0   60.64   13.65
   9  -1   0   62.87   13.81
   9  -1   0   48.70    9.63
   1   9   0   53.42    9.34
   9   1   0   61.94   10.01
   9   1   2   67.94   14.81
   9  -1  -2   76.67   14.56
   9  -1  -2   59.71   11.62
  -1   9  -2   66.92   11.01
   9   1   2   70.83   11.65
   9  -1  -4   45.53    9.85
   9  -1  -4   60.34   12.21
  -1   9  -4   48.43    8.93
   9   1   4   56.67    9.48
   9  -1  -6  712.28  119.85
  -1  -9   6  624.03  119.75
   9  -1  -6  873.53  120.29
   9   1   6  956.09  119.88
   9  -1  -8   46.31    9.86
   9   1   8   47.71    8.04
   9  -1  -8   36.62    8.94
  -1  -9   8   43.41    8.57
  -9  -1   8   32.53   11.73
   9   1  10    9.26    4.05
   9  -1 -10    4.40    7.10
   9  -1 -10    4.95    5.44
  -1  -9  10    5.13    5.54
  -9  -1  10   11.50    9.90
   9  -1 -12   27.69    7.00
  -1  -9  12   14.20    6.13
   9  -1 -12   13.77    7.36
  -9  -1  12   26.04   11.71
  -1  -9  14   75.52   15.65
  -9  -1  14  143.13   19.52
   9  -1 -14   61.83   16.37
  -1  -9  14  145.87   17.48
  -1  -9  16   28.75    9.98
   9  -1 -16   21.84    8.85
  -9   1 -16   24.73    9.87
  -1  -9  16   15.48    7.45
  -9  -1  16   15.67   12.65
  -1  -9  16   34.20    7.48
  -9   1 -18  181.00   24.84
  -1  -9  18  122.71   22.77
  -1  -9  18  133.16   22.63
   9  -1 -18  123.29   23.39
  -1  -9  18  144.63   23.47
  -1  -9  20   13.47    8.83
  -9  -1  20   10.52   13.47
  -1  -9  22   11.39    8.77
  -9  -1  22    7.81   13.05
  -1  -9  24   -2.23    8.01
  -9  -1  24   14.26   13.05
  -9  -1  26   76.41   22.22
  -1  -9  26  104.98   18.54
  -1  -9  28    5.72    9.04
  -9  -1  28   -1.78   13.33
  -9  -1  28    2.98    6.67
  -9  -1  30    4.72    6.96
  -1  -9  30   12.10    8.60
  -9  -1  32   -3.53    6.69
  -1  -9  32    0.86    7.99
  -9  -1  34   15.74    6.80
  -1  -9  34   -2.99    7.55
  -9  -1  36   13.70    6.02
  -1  -9  36   -1.85    7.28
  -1  -9  38   14.00    6.63
  -9   2  39   10.01    5.25
   2  -9  39   -5.62    6.17
  -2   9  37    6.45    4.76
  -9   2  37    1.24    6.48
   2  -9  37    1.81    7.34
   2  -9  35   23.55    9.16
  -2   9  35   11.47    6.18
  -9   2  35   17.59    7.44
   2  -9  33   -1.39    9.16
   2  -9  31    7.73    9.29
  -2  -9 -31    5.87    7.26
   2  -9  29    2.87    9.49
   2  -9  27   20.94   10.28
   2  -9  25    9.86    9.29
  -9   2  25  -14.78   12.94
   2  -9  23   64.52   13.57
  -9   2  23   38.58   16.00
   2  -9  21  -12.65    8.75
  -9   2  21  -15.84   12.69
  -9   2  19   65.56   16.78
   9   2 -17   18.05    9.45
   2  -9  17   21.10    6.41
  -9   2  17   12.10   12.57
   9   2 -15   76.19   16.77
   2  -9  15   91.26   15.67
  -9   2  15  114.12   19.26
   9   2 -13   29.73   10.16
   2  -9  13   50.37   11.02
  -2  -9 -13   52.05   11.31
   2  -9  13   39.80    8.86
  -9   2  13   46.54   13.50
   2  -9  11   62.48   11.93
   9   2 -11   66.86   12.94
   2   9 -11   60.82   12.27
   2  -9  11   79.32   13.88
   2  -9   9   48.56    8.74
   9  -2   9   46.76   12.86
   2  -9   9   52.97   11.72
   2  -9   9   40.51    9.67
   2   9  -9   70.66   10.05
   9   2  -9   52.24   10.50
   2  -9   7  103.70   16.62
   9  -2   7   80.13   19.08
   2   9  -7  113.25   17.35
   9  -2   5   43.82   12.57
   9   2  -5   56.71   10.23
   2  -9   5   44.23    8.45
   2   9  -5   43.45    8.94
   9  -2   3  126.72   25.63
   9   2  -3  146.33   24.29
   2   9  -3  143.58   23.96
   9   2  -3  191.83   25.66
   9  -2   1  129.06   24.12
   2   9  -1  137.20   24.10
   9   2  -1  161.83   25.77
   9   2  -1  181.20   24.56
   9  -2   1  176.12   26.30
   9  -2  -1  118.35   23.93
   2   9   1  158.13   23.99
   9   2   1  191.76   24.52
   9   2   1  158.72   25.87
   9  -2  -3  103.74   21.70
   9   2   3  181.55   22.00
   9  -2  -3  124.27   23.29
   9  -2  -5   34.42   10.64
   9   2   5   53.72    7.58
   9  -2  -5   19.75    7.44
  -2  -9   5   33.45    6.84
   9  -2  -7   83.33   15.92
  -2  -9   7   88.21   14.81
   9  -2  -7   69.80   15.00
  -9  -2   7   98.67   17.30
   9   2   7  106.06   14.78
   9  -2  -9   73.40   12.79
  -2  -9   9   51.78   11.20
   9   2   9   79.54   10.76
  -9  -2   9   53.90   13.85
   9  -2  -9   45.17   11.35
   9  -2 -11   87.24   15.67
   9  -2 -11   59.69   15.32
  -2  -9  11   94.17   15.59
  -2  -9  11   74.75   14.99
   9   2  11  113.02   14.72
  -9  -2  11  117.04   18.02
   9  -2 -13   57.74   10.72
   9  -2 -13   32.75   10.24
  -2  -9  13   41.59    9.31
  -9  -2  13   68.94   13.85
   9   2  13   61.45    8.77
  -2  -9  13   37.47   10.08
   9  -2 -15  130.14   20.84
  -2  -9  15  127.65   20.79
  -2  -9  15  134.69   20.79
   9  -2 -15   83.82   20.91
  -9  -2  15  153.66   23.92
   9  -2 -17   14.95    8.10
  -2  -9  17    3.64    6.70
  -9  -2  17   18.18   13.18
  -2  -9  17   12.58    6.29
  -2  -9  19   53.13   11.06
  -2  -9  19   30.44    8.92
  -2  -9  21   16.74    8.97
  -2  -9  23   38.98   11.93
  -9  -2  23   86.17   17.19
  -2  -9  25   -0.37    8.97
  -9  -2  25   29.88   14.69
  -2  -9  27    7.08    9.04
  -9  -2  27   15.30   13.59
  -2  -9  29   -4.85    7.88
  -9  -2  29    8.71   13.16
  -2  -9  31   -6.06    8.22
  -2  -9  33   -4.91    7.66
  -2  -9  35   -1.83    6.78
  -2  -9  37    2.15    5.69
  -3   9  38   -0.48    4.73
  -9   3  38   -2.17    6.30
   3  -9  38    8.15    6.76
   3  -9  36    2.31    8.01
  -3   9  36   -0.72    5.69
  -9   3  36    1.16    6.63
   3  -9  34   12.58    8.90
  -3  -9 -34   15.19    6.70
   3  -9  32   -1.49    9.00
   9  -3  32   -2.20    6.22
  -3  -9 -32    2.75    7.14
   3  -9  30   15.04    9.79
   9  -3  30   11.56    7.13
   3  -9  28  -15.85    9.60
   9  -3  28   -0.70    7.13
   3  -9  26   -1.05    9.14
   9  -3  26    9.76    7.84
   3  -9  24    9.55    9.57
   9  -3  24   15.21    8.44
  -9   3  22  137.13   29.96
   3  -9  22  182.59   28.65
   9  -3  22  156.59   28.25
   3  -9  20   53.36   13.42
   9  -3  20   72.25   12.73
  -9   3  20   45.87   16.58
   3  -9  18   20.50    8.82
   9  -3  18   26.26    8.97
  -9   3  18    7.33   13.03
   9  -3  16   21.68   11.86
   9   3 -16    2.19   10.38
   3  -9  16   56.25   10.09
   9  -3  16   47.50   10.09
   3  -9  16   17.09    7.48
  -9   3  16   16.58   13.06
   9  -3  14   38.51   13.62
   3  -9  14   68.27   12.50
   3   9 -14   38.46   10.95
   3  -9  14   44.42   10.33
  -9   3  14   43.67   14.47
   9   3 -14   41.55   12.09
   9  -3  12   46.57   12.32
   3  -9  12   47.24   10.97
  -3  -9 -12   50.75   10.82
   3   9 -12   40.74    9.45
   3  -9  12   40.48    8.53
   9   3 -12   23.71   10.13
   3  -9  10  322.50   51.00
   9   3 -10  323.10   51.78
  -3  -9 -10  400.97   51.84
   3  -9  10  262.74   51.28
   3   9 -10  334.70   51.68
   9  -3  10  344.19   52.41
   9  -3   8   48.58   13.05
   3   9  -8   60.95   10.52
   3  -9   8   48.99    9.23
  -3  -9  -8   67.97   11.93
   9   3  -8   43.49   10.95
   3  -9   8   48.51    9.63
   3   9  -6    8.49    5.51
   9  -3   6   16.26    9.05
   3  -9   6    5.73    4.09
   9   3  -6    2.46    6.36
   3  -9   4  116.61   18.67
   9  -3   4   98.19   21.16
   3   9  -4  115.63   19.21
   3  -9   2  305.37   49.51
   3   9  -2  319.89   49.75
   9   3  -2  350.00   50.29
   9  -3   2  296.81   50.53
   3  -9   0  272.69   40.33
   3   9   0  231.20   40.36
   9   3   0  284.92   40.74
   9   3   0  204.86   41.34
   9  -3   0  218.24   41.18
   9   3   2  424.36   56.86
   9  -3  -2  279.79   57.10
   9  -3  -4   80.36   16.86
  -9  -3   4  124.00   19.00
   9   3   4  125.02   17.26
   9   3   6    6.13    4.76
   9  -3  -6    2.65    7.52
  -3  -9   6   -1.46    7.40
  -3  -9   6    1.49    3.80
  -9  -3   6   -7.21    8.63
   9  -3  -6   -4.03    4.88
   9  -3  -8   44.60   11.34
  -3  -9   8   53.21   10.75
  -3  -9   8   39.15    9.24
   9   3   8   68.88    9.46
  -9  -3   8   69.50   12.53
   9  -3  -8   38.47    9.74
   9  -3 -10  316.84   50.42
  -3  -9  10  308.59   50.23
  -3  -9  10  290.94   49.86
   9   3  10  389.72   50.00
   9  -3 -10  253.14   49.86
  -9  -3  10  404.01   51.49
   9  -3 -12   38.74   10.12
  -3  -9  12   37.32    7.90
   9  -3 -12   20.38    8.67
  -3  -9  12   39.89    9.14
  -9  -3  12   64.03   13.37
   9   3  12   43.48    7.71
   9  -3 -14   59.56   11.79
   9  -3 -14   32.70   10.87
  -3  -9  14   47.82   11.01
  -9  -3  14   68.35   14.77
  -3  -9  14   66.26   11.21
   9   3  14   52.61    9.64
   9  -3 -16   21.91    8.59
  -3  -9  16   22.67    8.42
  -9  -3  16   46.05   13.76
  -3  -9  16   32.07    8.49
  -3  -9  18    6.88    6.63
  -9  -3  18   31.44   14.24
  -3  -9  20   49.55   11.58
  -9  -3  20   81.67   17.49
  -3  -9  24   23.49    8.47
  -9  -3  24    1.03   14.84
  -3  -9  26    7.17    7.90
  -9  -3  26   14.96   14.09
  -3  -9  28   -4.10    8.14
  -9  -3  28   -3.25   13.70
  -3  -9  30    1.39    7.48
  -3  -9  32   -2.67    7.00
  -3  -9  34    9.20    6.35
   4  -9  37    1.01    6.77
  -4   9  37   -1.85    5.27
   4  -9  35   22.80    8.96
  -4  -9 -35   10.33    6.33
   4  -9  33  -14.22    8.48
  -4  -9 -33   -0.94    6.15
   4  -9  31    3.30    9.00
   9  -4  31    0.45    6.70
   4  -9  29    2.90    8.88
   9  -4  29    6.97    7.45
   4  -9  27   33.59   10.76
   9  -4  27   18.95    9.30
   4  -9  25    1.37    9.53
   9  -4  25   -7.73    8.27
   4  -9  23   21.84   14.62
   9  -4  23  102.92   13.53
   4  -9  21    4.35    9.57
   9  -4  21   10.60    9.08
  -9   4  21    8.19   12.17
   4  -9  19    5.33    8.92
   9  -4  19  -13.53    8.57
  -9   4  19    0.90   12.53
   4  -9  17   84.57   16.85
   9  -4  17   99.56   16.89
  -9   4  17   52.15   18.67
   4   9 -15  153.87   36.64
  -9   4  15  177.01   38.42
   4  -9  15  254.44   37.42
   9  -4  15  239.64   37.24
   9  -4  13    4.08    9.53
   4  -9  13   12.50    8.94
   4   9 -13   -8.42    6.78
   4  -9  13    1.31    5.37
   9   4 -13   -3.38    8.29
   4  -9  11  102.08   19.57
   9   4 -11  103.57   20.99
   9  -4  11  125.16   21.35
   4   9 -11  107.42   20.16
   4  -9  11  168.62   21.20
   4  -9  11  108.56   19.31
   4  -9   9  157.33   27.47
   4   9  -9  171.12   28.23
   9  -4   9  187.84   29.46
   4  -9   9  207.26   28.81
   9   4  -9  146.85   28.72
   9  -4   7   14.29    9.71
   4   9  -7   -5.85    6.36
   4  -9   7    8.92    4.61
   9   4  -7   -1.68    7.36
   4  -9   5  133.04   22.70
  -9  -4  -5  174.98   24.26
  -4  -9  -5  139.70   23.92
   4   9  -5  135.01   23.36
   9   4  -5  132.94   23.43
   9  -4   5  143.76   24.34
   4  -9   3  437.67   75.83
  -4  -9  -3  541.85   76.34
   4   9  -3  483.21   76.34
   9   4  -3  541.46   76.47
   9  -4   3  465.51   76.60
   4  -9   1   57.48   11.36
   9  -4   1   63.20   13.58
  -4  -9  -1   80.69   13.20
   4  -9  -1   58.93   11.54
   9  -4  -1   61.95   13.36
  -4  -9   1   82.16   13.32
  -9  -4   1   66.79   14.10
  -4  -9   3  528.24   75.52
   4   9   3  449.34   75.04
   9   4   3  524.88   75.39
   9  -4  -3  422.95   75.52
  -4  -9   5  162.52   22.85
   4   9   5   98.53   21.50
   9   4   5  169.50   22.21
  -9  -4   5  161.58   24.04
   9   4   7   16.92    5.21
  -4  -9   7    8.10    7.78
  -9  -4   7    1.38   10.31
   9  -4  -9  149.27   30.40
  -9  -4   9  174.46   30.16
  -4  -9   9  181.40   30.33
   9   4   9  208.13   29.84
  -9  -4   9  217.96   31.89
   9  -4 -11  114.23   19.71
  -9  -4  11   94.38   19.05
  -4  -9  11  115.26   19.38
   9   4  11  104.31   18.38
  -9  -4  11  127.85   21.69
   9  -4 -13    4.51    8.23
  -4  -9  13    5.92    7.28
  -9  -4  13   -0.89    6.33
  -9  -4  13    7.25   10.67
   9   4  13   -2.15    3.65
  -4  -9  15  216.60   33.56
  -9  -4  15  195.54   33.11
   9   4  15  165.82   32.73
  -4  -9  17   64.62   12.44
  -9  -4  17   59.91   11.52
  -9  -4  17   55.96   16.70
  -4  -9  19   -3.13    7.03
  -9  -4  19  -22.06   14.69
  -4  -9  21   23.29    8.16
  -9  -4  21    6.22   15.49
  -9  -4  23  103.80   23.56
  -9  -4  27   14.03   14.55
  -9  -5 -38   -1.53    6.65
   5  -9  36    3.32    6.95
  -5  -9 -36    5.01    4.79
  -9   5  36   -2.78    6.39
   5  -9  34    5.21    8.29
  -5  -9 -34    9.01    6.14
   5  -9  32   17.03    8.94
  -5  -9 -32   -1.68    6.43
   5  -9  30    7.95    8.93
   9  -5  30   -0.16    7.67
   5  -9  28    0.25    9.19
   9  -5  28   -2.60    7.45
   5  -9  26    2.37    9.12
   9  -5  26    1.41    8.70
   5  -9  24    5.25    9.27
   9  -5  24    2.56    8.74
   5  -9  22   31.54   16.48
   9  -5  22  119.21   15.80
   5  -9  20    3.38   10.43
   9  -5  20    0.67    8.48
   5  -9  18    8.33    9.22
   9  -5  18   -6.28    8.79
  -9   5  18   -0.45   12.06
   5  -9  16   -4.90    9.81
   9  -5  16   -7.11    9.14
  -9   5  16   -9.59   11.75
   5  -9  14   24.22   10.45
  -5  -9 -14   20.80    8.90
   5  -9  12    3.39    5.39
   5  -9  12    6.25    9.94
  -5  -9 -12    4.44    8.33
   5   9 -12    2.45    7.07
  -5  -9 -10  304.07   40.81
   5   9 -10  217.92   40.69
   9  -5  10  189.71   40.89
   5  -9  10  337.97   41.40
   5  -9  10  205.19   39.93
   9   5 -10  245.14   41.19
   9  -5   8    0.52    8.29
   5  -9   8   12.66    5.24
   5   9  -8   12.54    7.19
  -5  -9  -8   -0.21    8.22
   9   5  -8   12.64    7.92
   5   9  -6    3.95    6.55
   9  -5   6    5.51    8.29
   5  -9   6   10.24    5.17
   9   5  -6   -2.02    6.95
  -9  -5  -6    6.80    8.71
  -5  -9  -6    9.94    7.86
   5   9  -4   12.76    6.85
   9  -5   4   18.07    8.97
   5  -9   4   17.27    5.94
   9   5  -4   32.01    8.16
  -9  -5  -4   19.21    9.67
  -5  -9  -4   29.17    8.88
  -9  -5  -4   22.26   10.00
   5  -9   2  210.28   39.03
  -9  -5  -2  283.99   40.02
  -5  -9  -2  282.97   39.86
  -9  -5  -2  285.44   40.29
   9   5  -2  270.63   39.70
   9  -5   2  214.71   39.80
   9  -5   0   12.02    9.33
   9   5   0   17.18    7.59
   5  -9   0   17.15    6.17
  -9  -5   0   17.49    9.23
  -5  -9   0   35.26    9.19
  -9  -5   0   31.18    9.68
   5   9   0   16.55    5.68
  -9  -5   2  282.92   37.36
  -5  -9   2  258.77   37.31
   5   9   2  221.88   36.62
  -9  -5   2  231.08   37.72
   9  -5  -2  173.60   36.99
   9  -5  -4   13.95    8.11
   5  -9  -4   30.25    6.61
  -9  -5   4   28.62    8.93
  -5  -9   4   20.83    8.77
   5   9   4   11.64    5.05
   9   5   6    1.64    4.99
   9  -5  -6    1.81    8.29
   5  -9  -6   -0.18    6.73
  -9  -5   6    6.89    8.12
  -5  -9   6   -7.22    8.11
   5   9   6    1.76    3.31
  -9  -5   6   10.09   10.27
  -9  -5   8   28.53   10.80
  -9  -5   8   17.56    7.97
  -5  -9   8   29.44    8.60
   5   9   8   16.22    4.80
   9   5   8    8.03    6.10
   9  -5 -10  212.00   36.31
   5   9  10  140.48   35.26
  -9  -5  10  263.70   36.06
  -5  -9  10  261.67   36.32
   9   5  10  248.05   35.68
  -9  -5  10  338.30   37.87
   9  -5 -12   -1.68    8.03
   9   5  12    6.88    4.09
  -9  -5  12    2.19    7.06
  -5  -9  12   16.29    7.85
  -9  -5  12  -11.87   12.01
  -5  -9  14   15.06    7.36
  -9  -5  14   11.45    6.73
  -9  -5  16    5.65    6.03
  -5  -9  16    1.82    7.55
  -9  -5  16   17.42   13.21
  -5  -9  18    3.19    7.21
  -9  -5  18    5.91    5.46
  -9  -5  18    2.53   14.10
  -5  -9  20   -5.11    6.93
  -9  -5  20    5.01    5.37
  -9  -5  20   10.94   13.92
  -5  -9  22  122.63   21.62
  -9  -5  22  137.11   26.98
  -9  -5  24    7.75   15.51
  -9  -6 -37    1.22    6.45
  -6   9  37    1.29    5.76
  -9   6  37    4.99    6.87
  -9  -6 -35   -0.90    6.37
  -6  -9 -35    5.98    4.94
   6  -9  33    7.11    7.67
  -6  -9 -33   -0.88    5.81
   6  -9  31    7.21    8.19
   6  -9  29    6.15    9.05
   6  -9  27    9.22    9.03
   9  -6  27   -2.28    7.96
   6  -9  25    1.03    9.08
   9  -6  25   -0.63    8.71
   6  -9  23   17.20    9.63
   9  -6  23    3.31    8.89
   6  -9  21   -2.28    9.71
   9  -6  21   -6.45    9.30
   6  -9  19    5.48   13.74
   9  -6  19   82.12   12.65
   6  -9  17    1.72   10.20
  -6  -9 -17   15.47    7.77
  -9   6  17    1.74   11.64
   6  -9  15    8.51   10.79
  -6  -9 -15   40.36    9.00
   6  -9  13    7.26   11.88
  -6  -9 -13   42.60    9.63
  -6  -9 -11   36.73   10.08
   6  -9   9   23.74    8.53
  -9  -6  -9   39.88   11.09
  -6  -9  -9   48.60   10.48
   6   9  -7   83.93   18.05
  -6  -9  -7  115.46   18.34
   9   6  -7  113.47   18.37
   9  -6   7   91.40   18.00
   6  -9   7   94.20   17.08
   9  -6   5   12.83    7.70
   6  -9   5    7.43    5.73
   9   6  -5   32.77    8.47
  -6  -9  -5   12.23    8.59
   6  -9   3   79.62   15.37
   9  -6   3   75.44   16.86
  -6  -9  -3  110.30   16.99
   9   6  -3  105.85   16.68
  -9  -6  -3   94.46   18.02
   9  -6   1   23.25    8.85
   9   6  -1   32.34    8.68
  -9  -6  -1   37.28   10.27
  -6  -9  -1   36.54    9.78
  -9  -6  -1   21.25   10.91
   6   9  -1   36.13    8.36
   9   6   1   30.77    8.23
   9  -6  -1   32.14    9.01
  -9  -6   1   25.86    9.90
  -6  -9   1   34.70   10.07
  -9  -6   1   33.74   10.91
   6   9   1   21.89    7.23
   6  -9  -3   69.45   14.06
   9   6   3   78.57   14.41
   9  -6  -3   54.65   14.65
  -6  -9   3  109.12   15.49
  -9  -6   3   91.61   15.47
   6   9   3   76.01   13.62
  -9  -6   3   82.16   16.34
   9  -6  -5   17.01    8.45
   6  -9  -5   15.65    6.58
  -9  -6   5   24.03    8.70
  -6  -9   5   26.38    8.97
   6   9   5   13.22    5.58
   6  -9  -7   88.15   17.04
   9  -6  -7   75.37   17.12
  -9  -6   7  123.79   17.63
  -6  -9   7  127.02   17.87
   6   9   7   67.01   16.01
  -9  -6   7  129.74   19.32
  -9  -6   9   25.27    8.97
  -6  -9   9   30.88    9.38
  -9  -6   9   17.04   11.60
  -9  -6  11   47.43   10.34
  -6  -9  11   37.46   10.78
  -9  -6  11   59.27   14.67
  -6  -9  13   51.19   11.27
  -9  -6  13   44.43   10.49
  -9  -6  13   48.37   15.80
  -9  -6  15   23.32    7.82
  -9  -6  15   24.63   13.88
  -6  -9  15   15.28    7.90
  -6  -9  17   12.54    7.78
  -9  -6  17    9.44    6.18
  -9  -6  17    7.13   13.28
  -6  -9  19   56.19   10.98
  -9  -6  19   33.75   10.35
  -9  -6  19   71.10   17.79
  -6  -9  21   12.42    7.29
  -9  -6  21   15.81   14.35
  -9  -6  23   26.59   15.65
  -7   9  36    0.70    6.39
  -9   7  36    2.95    6.36
  -9  -7 -34    2.42    5.83
  -9  -7 -32   10.72    6.48
  -7  -9 -32    2.32    5.42
  -7  -9 -30   -1.90    5.70
  -7  -9 -28    4.92    6.35
   7  -9  26   25.86    9.49
  -7  -9 -26   21.40    7.88
   7  -9  24   -6.22    9.27
  -7  -9 -24   10.35    6.91
   7  -9  22   18.74    9.76
  -7  -9 -22   -5.24    7.08
   7  -9  20    7.58   11.52
  -7  -9 -20   35.56    8.74
  -7  -9 -18   47.11   11.30
  -7  -9 -16   49.83   11.46
  -9  -7 -14   50.66   12.28
  -7  -9 -14   48.67   11.39
  -9  -7 -12   29.62    9.75
  -7  -9 -12   24.63    9.05
  -9  -7 -10   -2.13    8.82
  -7  -9 -10   14.58    8.26
  -9  -7  -8   51.90   11.77
  -7  -9  -8   37.94   11.10
  -9  -7  -6  326.33   54.57
  -7  -9  -6  348.46   54.50
  -9  -7  -4   71.21   13.87
  -7  -9  -4   56.51   13.62
  -9  -7  -2   -3.27    8.48
  -7  -9  -2    8.42    8.78
  -9  -7  -2    5.78    9.89
  -7  -9   0   20.34    9.15
  -9  -7   0   14.63   10.76
  -7  -9   2    0.25    8.23
  -9  -7   2   -4.31   10.01
  -7  -9   4   57.83   12.90
  -9  -7   4   57.44   14.54
  -9  -7   6  283.91   48.59
  -7  -9   6  315.68   48.71
  -9  -7   8   44.12    9.82
  -7  -9   8   23.45   10.17
  -9  -7   8   44.82   13.29
  -9  -7  10   17.72    8.01
  -7  -9  10   12.40    7.99
  -9  -7  10    4.17   12.13
  -9  -7  12   21.24    8.21
  -7  -9  12   28.21    8.71
  -9  -7  12   26.61   13.55
  -7  -9  14   61.05   12.69
  -9  -7  14   59.08   12.42
  -9  -7  14   66.81   16.62
  -7  -9  16   56.43   11.54
  -9  -7  16   52.36   11.06
  -9  -7  16   46.20   17.14
  -7  -9  18   43.23   10.30
  -9  -7  18   40.22    9.70
  -9  -7  18   40.15   17.41
  -7  -9  20   23.54    8.52
  -9  -7  20   37.87    8.10
  -9  -7  20   37.94   15.49
  -7  -9  22   15.89    6.85
  -9  -8 -33    2.12    6.00
  -8  -9 -33    6.35    5.73
  -9  -8 -31   -2.52    6.06
  -8  -9 -31    8.31    5.37
  -9  -8 -29    3.35    6.32
  -8  -9 -29   -2.75    5.94
  -9  -8 -27    4.39    6.71
  -8  -9 -27    1.98    6.00
  -9  -8 -25   -1.83    6.87
  -8  -9 -25    6.74    6.63
  -9  -8 -23   -0.40    6.93
  -8  -9 -23    6.29    6.43
  -9  -8 -21    1.94    7.36
  -8  -9 -21    5.77    6.55
  -9  -8 -19   48.32   12.65
  -8  -9 -19   61.68   12.20
  -9  -8 -17   -0.23    8.07
  -8  -9 -17    1.85    7.55
  -9  -8 -15   16.68    8.64
  -8  -9 -15   13.22    8.51
  -9  -8 -13   94.29   17.07
  -8  -9 -13   86.50   16.89
  -9  -8 -11   89.49   15.89
  -8  -9 -11   72.43   15.71
  -9  -8  -9   -1.46    8.26
  -8  -9  -9   -1.49    8.14
  -9  -8  -7  127.92   21.57
  -8  -9  -7  114.30   21.17
  -9  -8  -5   42.24   11.26
  -8  -9  -5   44.86   11.17
  -9  -8  -3   21.72    9.07
  -8  -9  -3   19.94    8.94
  -9  -8  -1   98.83   18.43
  -8  -9  -1  118.32   18.63
  -9  -8  -1   59.75   19.42
  -9  -8   1  104.46   17.60
  -8  -9   1   94.27   17.41
  -9  -8   1   66.20   19.02
  -9  -8   3   -4.17    8.57
  -8  -9   3   23.62    8.45
  -9  -8   3    5.81   10.46
  -9  -8   5   18.43    9.48
  -8  -9   5   38.13    9.70
  -9  -8   5   27.24   12.01
  -8  -9   5   34.79   11.58
  -8  -9   7  127.38   21.32
  -9  -8   7  112.50   23.03
  -8  -9   7  120.83   22.89
  -8  -9   9   -3.61    7.69
  -8  -9  11   90.25   16.07
  -9  -8  11   76.53   19.02
  -8  -9  13   85.34   15.66
  -9  -8  13   75.16   19.16
  -8  -9  15    9.57    7.64
  -9  -8  15   22.70    7.41
  -9  -8  15    9.38   14.17
  -9  -8  17   -2.22    6.85
  -8  -9  17  -12.61    7.47
  -9  -8  17   -2.39   14.40
  -8  -9  19   82.90   14.89
  -9  -8  19   78.05   14.48
  -9  -9 -32    2.74    5.40
  -9  -9 -30   -0.37    5.01
  -9  -9 -28    0.83    5.54
  -9  -9 -26    8.04    6.13
  -9  -9 -24   -4.51    6.10
  -9  -9 -22    1.61    6.41
  -9  -9 -20   -1.38    6.54
  -9  -9 -18   13.27    7.48
  -9  -9 -16    2.22    7.52
  -9  -9 -14   31.07    9.19
  -9  -9 -12    4.03    7.71
  -9  -9 -10    1.45    7.66
  -9  -9  -8   -7.88    7.99
  -9  -9  -6   92.12   17.19
  -9  -9  -4  -19.08    8.85
  -9  -9  -2   16.45    8.73
  -9  -9   0   -5.73    8.60
  -9  -9   2    6.25    7.63
  -9  -9   4   -4.25    7.97
  -9  -9   4  -12.20   10.83
  -9  -9   6  128.29   19.49
  -9  -9   6   63.87   21.22
  -9  -9   8    5.95    7.96
  -9  -9   8   -1.89   11.42
  -9  -9  10   20.71    8.34
  -9  -9  12    7.11    6.87
  -9  -9  20   -0.19    5.37
  10   0   0  108.98   18.11
   0  10   0  102.32   17.53
  10   0   0  128.29   20.90
  10   0   2   -1.41   10.93
  10   0  -2    4.01    9.66
  10   0   2   -3.04    4.73
   0  10   2   -0.77    2.31
  10   0  -2    1.61    5.21
   0  10  -2    0.41    2.74
  10   0  -4  161.36   28.36
  10   0   4  172.04   30.24
  10   0  -4  198.72   29.35
  10   0   6   48.33   13.66
  10   0  -6   33.45    9.66
  10   0  -6   54.98   11.24
   0 -10   6   59.38    9.79
 -10   0   6   34.82   12.88
  10   0  -8   -7.92    6.24
  10   0  -8   -0.40    6.52
   0 -10   8    6.85    4.42
 -10   0   8    3.21    9.79
   0 -10   8    4.87    5.76
   0 -10  10   48.54   10.57
  10   0 -10   25.52    9.11
   0 -10  10   22.05    7.30
   0 -10  10   48.02    8.01
 -10   0  10   32.94   13.29
   0 -10  12  174.75   21.95
   0 -10  12   86.84   21.65
  10   0 -12   73.63   22.43
 -10   0  12  147.14   25.10
   0 -10  12  169.58   23.03
   0 -10  14   17.49    9.27
   0 -10  14   12.14    5.91
  10   0 -14    4.24    8.26
 -10   0  14   -3.25   11.86
   0 -10  14   14.63    5.81
   0 -10  16   22.46   10.13
   0 -10  16   37.53    7.69
   0 -10  18   17.03    9.29
   0 -10  20   58.55   12.88
 -10   0  20   64.58   17.61
   0 -10  22   11.52    8.82
 -10   0  22    4.98   14.07
   0 -10  24    9.78    8.64
 -10   0  24   -2.42   13.84
   0 -10  26   21.32    9.34
 -10   0  26   27.80   13.47
   0 -10  28    6.41    8.12
 -10   0  28    8.14   12.20
 -10   0  28    1.78    6.03
   0 -10  30   17.89    8.53
 -10   0  30   20.76    7.06
 -10   0  32   -3.35    5.95
   0 -10  32    7.43    7.29
   0 -10  34    9.26    7.00
   0 -10  36    4.72    5.70
   1 -10  37    6.39    5.65
 -10   1  35    1.68    5.40
   1 -10  35    6.22    6.91
 -10   1  33    3.67    6.28
 -10   1  31   -3.38    6.37
   1 -10  29    7.84    8.30
   1 -10  27    8.45    8.77
 -10   1  27  -12.75   11.39
   1 -10  25   55.97   12.70
 -10   1  25   41.08   16.41
   1 -10  23   28.21    9.67
 -10   1  23   26.42   14.66
   1 -10  21    7.75    8.22
 -10   1  21   26.71   13.80
   1 -10  19   33.25   10.68
 -10   1  19   45.69   14.36
   1 -10  17    3.94    8.44
 -10   1  17    6.39   13.62
   1 -10  15   50.05   10.93
  -1 -10 -15   25.07   10.05
   1 -10  13   56.56   12.31
  10   1 -13   26.19   11.83
   1 -10  13   70.17   10.19
  -1 -10 -13   65.08   11.84
   1 -10  13   38.18   10.19
 -10   1  13   45.96   15.48
  10   1 -11   -5.01    7.28
   1 -10  11    9.05    8.93
  -1 -10 -11   10.38    7.36
   1 -10  11   -2.02    4.70
   1 -10  11   -3.54    4.87
  10   1  -9   18.64    7.95
  10  -1   9   22.21   11.30
   1 -10   9   40.89    9.48
  -1 -10  -9   28.01    9.09
   1 -10   9   15.19    5.85
   1 -10   9   37.98    6.58
 -10   1   9   10.94   11.82
  -1 -10  -7   37.31   10.34
  10   1  -7   29.96    9.41
   1  10  -5   20.08    5.37
  10   1  -5   22.00    8.23
  10   1  -5   10.49    6.36
  10   1  -3  137.03   24.63
   1  10  -3  155.90   24.38
  10  -1   3  150.52   26.48
  10   1  -3  167.66   25.79
  10   1  -1   34.38   11.60
  10  -1   1   10.54   11.84
  10   1  -1   15.15    6.51
   1  10  -1   20.84    4.77
  10   1   1    6.85   10.45
  10  -1  -1   13.92   10.34
  10  -1  -1   20.81    5.99
  10   1   1   31.86    6.17
   1  10   1   12.49    4.21
 -10  -1   1    6.69    9.89
  10  -1  -3  105.44   21.94
   1  10   3   90.64   21.31
  -1 -10   3  198.30   22.41
 -10  -1   3  150.35   24.00
  10   1   3  162.78   24.25
  10  -1  -3  139.75   23.18
  10   1   3  158.87   21.89
  10   1   5   -0.30   11.19
  10  -1  -5   15.80    9.14
  10  -1  -5   11.05    6.22
  10   1   5   23.67    5.28
  -1 -10   5   17.09    6.97
 -10  -1   5   30.02   10.91
  10  -1  -7   41.26   10.00
  10  -1  -7   21.99    8.70
  -1 -10   7   55.58    8.96
 -10  -1   7   34.82   12.23
  10  -1  -9   33.53    8.56
  10  -1  -9    9.76    6.78
  -1 -10   9   15.63    6.18
  -1 -10   9   27.54    7.22
 -10  -1   9   33.14   11.32
  -1 -10  11    2.24    5.16
  -1 -10  11   -1.76    5.92
  10  -1 -11    2.30    6.89
 -10  -1  11   -3.88   12.14
  10  -1 -13   27.16   11.15
  -1 -10  13   71.20   12.21
  -1 -10  13   33.79    9.90
  -1 -10  13   57.77   10.12
 -10  -1  13   57.29   15.41
  -1 -10  15   48.14   11.10
 -10  -1  15   33.36   14.22
  -1 -10  17   13.29    8.40
 -10  -1  17   12.88   12.96
  -1 -10  19   22.36    9.33
  -1 -10  21    9.46    8.22
 -10  -1  21   -7.18   14.24
  -1 -10  23   28.72   10.08
 -10  -1  23   39.89   15.47
  -1 -10  25   61.51   13.12
 -10  -1  25   56.34   18.13
  -1 -10  27   -0.51    8.31
 -10  -1  27    7.96   13.72
  -1 -10  29    9.89    7.36
 -10  -1  29  -19.24   12.08
  -1 -10  31   -2.19    7.00
  -1 -10  33   24.23    7.32
  -1 -10  35    7.67    5.80
 -10   2  36    4.55    5.03
 -10   2  34   -2.82    6.13
   2 -10  34  -12.44    7.47
  -2  10  34    3.46    4.28
   2 -10  32   13.68    8.62
 -10   2  32   20.43    7.10
   2 -10  30   -0.37    8.00
   2 -10  28   19.95    9.26
  -2 -10 -28   10.04    7.26
  -2 -10 -26   -3.88    7.30
  -2 -10 -24    4.39    7.51
 -10   2  24  -11.38   13.16
  -2 -10 -22    2.94    7.32
 -10   2  22   -5.22   12.70
  -2 -10 -20   41.12   10.56
 -10   2  20   38.21   15.14
  -2 -10 -18    1.46    8.01
 -10   2  18    8.33   12.92
  -2 -10 -16  116.68   21.99
 -10   2  16  102.90   24.70
   2 -10  16  143.02   22.32
   2 -10  14    9.63    8.64
  -2 -10 -14    3.25    7.71
  10  -2  12   74.72   16.55
   2 -10  12   65.08   14.32
  -2 -10 -12   73.15   13.72
  10  -2  10   16.83   11.32
   2 -10  10   16.14    9.29
  -2 -10 -10   28.01    8.66
   2 -10  10   17.19    5.69
 -10  -2 -10   24.33   10.15
  10  -2   8    8.88   11.52
   2  10  -8    2.89    5.50
  -2 -10  -8    4.84    8.19
 -10  -2  -8    4.68    8.51
  10   2  -8   12.40    6.73
   2  10  -6   -4.29    5.17
  10  -2   6    0.89   10.76
  -2 -10  -6   10.02    7.70
  10   2  -6   -8.96    6.62
 -10  -2  -6    4.17    8.55
  10   2  -4  117.63   22.10
  -2 -10  -4  162.73   22.57
   2  10  -4  119.23   21.79
 -10  -2  -4  114.51   23.30
  10  -2   4  133.60   24.03
  10   2  -2   -9.87    9.26
  10   2  -2    1.45    5.98
  -2 -10  -2   -2.94    7.85
   2  10  -2   -1.94    3.82
 -10  -2  -2    1.26    8.90
  -2 -10   0  209.95   29.12
   2  10   0  147.33   28.25
  10   2   0  158.68   29.90
  10  -2   0  180.92   29.94
  10   2   0  192.40   28.86
  10   2   2   -0.52   10.15
  10  -2  -2   -4.46    8.94
  10   2   2    2.20    5.16
  -2 -10   2   -6.71    7.07
 -10  -2   2    4.06    8.93
   2  10   2    0.15    3.17
  -2 -10   4  172.56   20.55
   2  10   4   78.57   19.39
 -10  -2   4  115.71   22.17
  10   2   4  140.42   20.09
  10  -2  -4  127.20   21.73
  10  -2  -6    4.23    5.83
  10  -2  -6   -0.19    7.92
  10   2   6   -3.13    5.46
  -2 -10   6   -9.56    6.96
 -10  -2   6  -13.85   10.08
  10  -2  -8    2.13    7.64
  10  -2  -8    7.26    6.36
  10   2   8    5.66    4.87
  -2 -10   8   -2.30    4.23
 -10  -2   8    4.77    9.64
  10  -2 -10   22.20    8.48
  10  -2 -10   14.00    7.51
  -2 -10  10   14.97    6.15
 -10  -2  10   35.53   12.79
  10  -2 -12   76.82   13.35
  -2 -10  12   84.12   12.96
  -2 -10  12   55.65   12.29
  10  -2 -12   54.63   13.47
 -10  -2  12   57.12   16.73
  10  -2 -14    4.32    7.96
  -2 -10  14   -2.75    6.03
 -10  -2  14   22.99   14.06
  -2 -10  14    9.15    6.51
  -2 -10  16  123.00   21.80
 -10  -2  16  151.99   25.40
  -2 -10  18   11.75    6.62
 -10  -2  18   11.16   13.46
  -2 -10  20   49.57   11.75
 -10  -2  20   59.56   17.00
  -2 -10  22    7.34    7.73
  -2 -10  24   13.80    7.64
 -10  -2  24   12.60   14.56
  -2 -10  26    2.54    7.04
 -10  -2  26   10.84   13.76
  -2 -10  28    6.35    7.62
 -10  -2  28    3.41   12.96
  -2 -10  30  -11.31    6.97
  -2 -10  32   17.22    6.93
  -2 -10  34   -2.17    5.02
 -10   3  35   -2.24    5.74
   3 -10  35   -6.88    6.80
  -3  10  35    1.71    4.38
   3 -10  33   -2.45    7.38
 -10   3  33   -2.63    6.36
   3 -10  31   -3.04    7.96
  -3 -10 -31   -2.94    5.91
   3 -10  29   17.30    9.40
  -3 -10 -29   11.42    7.17
   3 -10  27   -5.48    8.60
  -3 -10 -27   -0.41    7.10
   3 -10  25    1.63    9.26
  -3 -10 -25    7.95    7.34
   3 -10  23    6.32    9.40
  -3 -10 -23   12.38    7.88
   3 -10  21   31.63    9.91
  -3 -10 -21   17.97    8.98
 -10   3  21   39.14   13.37
   3 -10  19   93.57   16.71
  -3 -10 -19   78.40   15.90
 -10   3  19   78.84   19.46
   3 -10  17   67.53   12.69
  -3 -10 -17   49.70   12.05
 -10   3  17   33.62   16.22
   3 -10  15   16.49    8.81
  -3 -10 -15   21.03    8.22
 -10   3  15   15.95   12.69
  -3 -10 -13   40.82   10.15
 -10   3  13   28.06   13.98
  -3 -10 -11   -5.94    7.71
  10   3 -11    5.65    7.70
  10  -3   9   58.40   15.62
   3  10  -9   61.47   13.16
  -3 -10  -9   82.59   14.25
 -10  -3  -9   63.80   15.40
  10  -3   7   43.50   12.13
   3  10  -7   23.85    7.78
  -3 -10  -7   34.24    9.50
 -10  -3  -7   17.78   10.35
   3  10  -5    7.23    5.59
  10  -3   5   -1.26   11.62
 -10  -3  -5   14.33    8.68
  -3 -10  -5   16.83    8.00
  10   3  -5    5.51    7.10
 -10  -3  -5   16.74    9.37
  10  -3   3  117.23   23.49
 -10  -3  -3  167.86   23.08
  -3 -10  -3  148.14   22.98
   3  10  -3  123.12   22.21
 -10  -3  -3  123.33   23.62
  10   3  -3  119.75   22.55
  10   3  -1   35.61    8.48
 -10  -3  -1   39.26   10.41
  -3 -10  -1   52.56    9.67
 -10  -3  -1   26.04   11.09
   3  10  -1   23.66    7.14
  10   3   1   35.49   11.43
  10   3   1   48.89    8.53
   3  10   1   25.78    6.76
   3  10   3   80.24   18.37
  10   3   3  148.89   19.31
 -10  -3   3  135.55   21.32
  10  -3  -3  141.15   20.83
  10  -3  -5   11.90    8.27
  10   3   5   15.39    5.39
   3  10   5   -0.83    3.51
 -10  -3   5   10.26   10.26
  10  -3  -7   33.41   10.75
  10   3   7   27.01    8.21
  -3 -10   7   48.44    9.78
 -10  -3   7   39.17   12.44
  10  -3  -9   56.58   14.81
  -3 -10   9   90.07   14.44
 -10  -3   9   72.21   17.31
  10   3   9   75.91   13.42
  10  -3 -11    2.16    7.77
  10  -3 -11    5.05    6.51
  -3 -10  11    0.64    6.89
 -10  -3  11  -12.32   13.07
  10  -3 -13   36.75   10.60
  -3 -10  13   48.67    9.98
 -10  -3  13   52.51   14.17
  10  -3 -13   26.74   10.09
  -3 -10  15    1.61    6.56
 -10  -3  15   -4.38   14.02
  -3 -10  17   51.20   10.80
 -10  -3  17   49.57   16.11
  -3 -10  19   80.69   15.36
 -10  -3  19   97.81   20.54
 -10  -3  21   35.35   16.63
 -10  -3  25   27.05   14.88
 -10  -3  27   -9.04   13.76
 -10   4  36   -2.13    4.96
   4 -10  34    4.99    6.96
 -10   4  34    0.12    5.74
   4 -10  32   -0.48    7.45
  -4 -10 -32    2.99    5.59
   4 -10  30   10.84    8.00
  -4 -10 -30   -9.11    6.35
   4 -10  28   -2.94    8.90
  -4 -10 -28    2.99    6.97
   4 -10  26    6.40    9.07
  -4 -10 -26   12.79    6.85
   4 -10  24    2.68    8.83
  -4 -10 -24   -3.79    7.21
   4 -10  22    2.54    9.64
  -4 -10 -22   28.80    7.84
 -10   4  22   -1.63   12.23
   4 -10  20    4.42    9.98
  -4 -10 -20   14.37    7.75
 -10   4  20    9.97   12.06
   4 -10  18   34.74    9.63
  -4 -10 -18   13.20    8.11
 -10   4  18   18.11   13.32
   4 -10  16  107.86   18.39
  -4 -10 -16   95.54   17.68
 -10   4  16   73.22   20.38
   4 -10  14   28.62   10.22
  -4 -10 -14   22.77    8.96
 -10   4  14   27.99   13.58
   4 -10  12   40.22   10.57
  -4 -10 -12   29.65    9.87
   4  10 -10   25.35    8.40
  -4 -10 -10   33.49    9.66
   4  10  -8   -2.00    6.04
 -10  -4  -8    2.68    8.70
  10   4  -8   11.68    7.70
 -10  -4  -8    5.10    9.72
  10  -4   6   14.36    9.82
   4  10  -6    3.19    6.56
   4 -10   6    9.70    4.79
 -10  -4  -6   16.68    9.01
 -10  -4  -6   30.57    9.61
   4 -10   4  108.28   19.64
 -10  -4  -4  153.26   21.22
   4  10  -4  132.97   20.31
 -10  -4  -4  119.61   21.85
  10  -4   4  101.46   21.48
  10  -4   2   23.89    9.68
   4 -10   2   18.19    6.28
  10   4  -2   25.15    7.40
 -10  -4  -2   25.12    8.96
  -4 -10  -2   20.95    8.47
 -10  -4  -2   22.88   10.37
   4  10  -2   23.96    6.71
  10  -4   0   46.55   11.62
  10   4   0   53.14    9.86
 -10  -4   0   49.85   11.04
  -4 -10   0   46.78   10.80
 -10  -4   0   35.15   11.62
   4  10   0   29.48    8.21
  10   4   2   21.99    7.33
 -10  -4   2   24.96    8.71
  -4 -10   2   30.28    8.68
   4  10   2   17.53    5.84
 -10  -4   4  172.55   25.41
  -4 -10   4  189.89   25.37
   4  10   4   99.46   24.19
 -10  -4   4  150.95   26.54
  10   4   4  176.34   24.97
  10   4   6   13.03    6.00
  10  -4  -6   12.84    8.63
 -10  -4   6   20.75    7.99
  -4 -10   6    9.63    7.63
 -10  -4   6   14.10   10.80
  10   4   8    9.85    5.20
  10  -4  -8    3.54    8.64
 -10  -4   8    1.44    7.06
  -4 -10   8    0.22    7.29
 -10  -4   8    1.61   11.21
  10   4  10   28.86    8.19
  -4 -10  10   43.82    9.83
 -10  -4  10   35.24   14.10
  -4 -10  12   48.89   10.89
 -10  -4  12   46.27   15.08
  -4 -10  14   27.15    8.45
 -10  -4  14   21.36   14.39
  -4 -10  16  104.41   18.65
 -10  -4  16  109.17   23.26
  -4 -10  18   26.42    7.92
 -10  -4  18   11.46   14.95
  -4 -10  20   27.73    7.95
 -10  -4  20   11.65   15.43
 -10  -4  22   13.57   15.34
 -10  -4  24   18.50   14.82
 -10  -5 -35   -2.42    5.87
  -5  10  35   -3.20    4.16
 -10   5  35  -10.49    5.20
  -5 -10 -33   -5.39    5.02
   5 -10  31   -6.69    7.62
  -5 -10 -31    7.37    5.66
   5 -10  29    1.71    8.34
  -5 -10 -29    1.14    6.10
   5 -10  27   -0.22    8.45
  -5 -10 -27    1.61    6.47
   5 -10  25   -3.02    8.77
  -5 -10 -25   16.47    6.54
   5 -10  23    7.19    9.01
  -5 -10 -23   13.61    6.71
   5 -10  21    8.08    9.15
   5 -10  19   13.48   10.45
 -10   5  19   24.82   12.70
   5 -10  17    6.22    9.68
 -10   5  17   39.66   12.99
   5 -10  15    2.69    9.18
 -10   5  15   -5.29   12.65
  -5 -10 -13   28.31    8.88
  -5 -10 -11   22.50    8.63
 -10  -5  -9   22.48    9.83
  -5 -10  -9   24.03    8.74
 -10  -5  -7   71.35   15.33
  -5 -10  -7   76.78   14.67
   5 -10   5    4.76    5.07
 -10  -5  -5   11.76    8.73
  -5 -10  -5   -1.48    7.80
 -10  -5  -5    7.13    9.90
   5  10  -3   58.76   10.76
   5 -10   3   37.64    9.75
 -10  -5  -3   56.23   12.13
  -5 -10  -3   60.91   11.61
 -10  -5  -3   50.75   13.21
   5 -10   1   11.26    5.78
 -10  -5  -1   14.52    8.75
  -5 -10  -1   15.97    8.38
 -10  -5  -1   13.50   10.50
   5  10  -1   24.58    6.50
   5 -10  -1    7.92    6.26
  10   5   1    8.55    7.25
 -10  -5   1   28.31    8.90
  -5 -10   1   27.91    8.68
 -10  -5   1   26.42   10.78
   5  10   1   17.31    5.57
  10   5   3   66.07   12.86
 -10  -5   3   69.60   13.87
  -5 -10   3   69.16   13.63
 -10  -5   3   61.84   15.15
 -10  -5   5   -0.62    7.25
  -5 -10   5   -5.50    8.08
 -10  -5   7   50.40   12.28
  -5 -10   7   67.85   12.55
 -10  -5   7   49.10   15.62
 -10  -5   9   40.17   10.00
  -5 -10   9   49.68   10.41
 -10  -5   9   27.32   13.58
 -10  -5  11   27.69    7.58
  -5 -10  11   26.48    8.44
 -10  -5  11   11.62   12.66
  -5 -10  13   21.59    8.30
 -10  -5  13    8.08   13.68
 -10  -5  13   14.18    6.66
  -5 -10  15   -1.33    7.45
 -10  -5  15    7.73    6.03
 -10  -5  15   18.68   15.11
 -10  -5  17   25.82    6.95
  -5 -10  17   16.74    7.75
 -10  -5  17   42.70   15.49
  -5 -10  19   39.80    9.98
 -10  -5  19   48.66   18.01
  -5 -10  21   25.89    8.07
 -10  -5  21   19.65   15.22
 -10  -5  23   12.43   14.74
 -10  -5  25   25.63   14.88
 -10  -6 -34   -8.10    6.15
 -10  -6 -32    1.55    6.28
  -6 -10 -32    2.69    5.01
  -6 -10 -30    1.42    5.32
   6 -10  24    2.76    8.78
   6 -10  22   17.82    9.37
  -6 -10 -22   -1.11    6.65
  -6 -10 -20    7.66    7.00
  -6 -10 -18   -2.68    6.70
 -10   6  18   -3.28   10.56
  -6 -10 -16   38.91    9.52
 -10   6  16   28.40   13.13
 -10  -6 -14   20.94    8.94
  -6 -10 -14    0.66    7.33
 -10   6  14    5.68   11.47
  -6 -10 -12   69.39   13.58
  -6 -10 -10    2.43    7.43
  -6 -10  -8    6.92    7.70
 -10  -6  -6  -17.87    8.88
  -6 -10  -6    2.71    8.00
 -10  -6  -4   27.67    9.78
  -6 -10  -4   28.57    8.97
 -10  -6  -4   20.42   11.34
 -10  -6  -2   -3.35    8.33
  -6 -10  -2    4.62    7.93
 -10  -6  -2  -19.50   10.37
 -10  -6   0  153.07   24.77
  -6 -10   0  140.78   24.86
 -10  -6   0  142.30   25.94
 -10  -6   2   -0.22    7.85
  -6 -10   2    8.16    8.00
 -10  -6   2   -7.88   10.76
 -10  -6   4   13.79    8.74
  -6 -10   4   28.12    8.85
 -10  -6   4    2.91   11.32
 -10  -6   6   -0.22    7.43
  -6 -10   6    9.26    8.11
 -10  -6   8    7.70    7.22
  -6 -10   8    2.31    7.59
 -10  -6   8    6.15   11.64
 -10  -6  10    5.87    6.99
  -6 -10  10   -2.09    7.55
 -10  -6  10    9.14   13.33
  -6 -10  12   66.94   14.11
 -10  -6  12   87.80   13.83
 -10  -6  12   62.20   19.15
  -6 -10  14   -1.34    7.23
 -10  -6  14   -2.58    5.78
  -6 -10  16   22.89    8.53
 -10  -6  16   34.22    7.75
 -10  -6  16   15.36   15.85
  -6 -10  18   -7.89    6.71
 -10  -6  18   -5.18    5.85
 -10  -6  18   -1.55   14.39
  -6 -10  20   13.12    6.85
 -10  -6  20    6.06   15.70
 -10  -6  22  -13.55   15.19
 -10  -7 -33   -2.71    6.44
 -10  -7 -31    1.85    5.92
 -10  -7 -29    1.07    6.26
 -10  -7 -27   -3.75    6.81
  -7 -10 -27    2.13    5.42
 -10  -7 -25   13.85    7.64
  -7 -10 -25   16.25    6.51
 -10  -7 -23    5.57    7.64
  -7 -10 -23    0.52    6.13
 -10  -7 -21    8.42    7.85
  -7 -10 -21    2.61    6.54
 -10  -7 -19   -7.80    7.93
  -7 -10 -19   -7.59    6.55
 -10  -7 -17    6.51    8.47
  -7 -10 -17    6.96    6.99
 -10  -7 -15   12.46    9.37
  -7 -10 -15   32.63    8.30
 -10   7  15   25.87   12.24
 -10  -7 -13   48.90   11.45
  -7 -10 -13   39.52   10.75
 -10  -7 -11   10.37    8.34
  -7 -10 -11   -8.34    7.59
 -10  -7  -9    7.30    8.98
  -7 -10  -9   25.60    8.48
 -10  -7  -7   50.24   11.04
  -7 -10  -7   33.74   10.53
  -7 -10  -5   29.74    9.22
  -7 -10  -3   37.73    9.63
 -10  -7  -3   19.52   12.17
  -7 -10  -1   21.69    8.93
 -10  -7  -1   15.26   10.74
 -10  -7   1   37.61    9.70
  -7 -10   1   23.26    9.48
 -10  -7   1   24.06   11.60
 -10  -7   3   35.50    9.38
  -7 -10   3   25.18    9.08
 -10  -7   3   16.41   11.43
 -10  -7   5   33.05   10.04
  -7 -10   5   39.51    9.83
 -10  -7   5   30.81   12.88
 -10  -7   7   43.12   10.07
  -7 -10   7   36.43   10.08
 -10  -7   9   10.57    7.11
  -7 -10   9    2.64    7.62
 -10  -7   9   18.75   12.72
  -7 -10  11    9.27    7.82
 -10  -7  11    6.04    7.00
 -10  -7  11    3.51   12.19
  -7 -10  13   68.82   13.06
 -10  -7  13   61.06   12.39
 -10  -7  13   53.62   16.90
  -7 -10  15   26.16    8.67
 -10  -7  15   40.18    8.21
 -10  -7  15   19.99   14.35
  -7 -10  17    8.47    6.81
 -10  -7  17    9.66    5.89
 -10  -7  17    4.84   13.94
  -7 -10  19    4.98    6.36
 -10  -7  19    5.78    5.81
 -10  -7  19    8.66   15.03
  -7 -10  21   -5.55    6.10
 -10  -7  21  -14.26   13.68
 -10  -8 -32    1.29    5.35
 -10  -8 -30   -6.91    5.31
  -8 -10 -30   -1.60    4.50
 -10  -8 -28    0.71    5.80
  -8 -10 -28   -2.42    5.10
 -10  -8 -26    0.98    6.11
  -8 -10 -26   -1.79    5.27
 -10  -8 -24    3.86    6.48
  -8 -10 -24   -7.99    5.78
 -10  -8 -22    8.86    6.73
  -8 -10 -22    0.16    5.65
 -10  -8 -20   10.37    7.33
  -8 -10 -20   11.62    6.25
 -10  -8 -18    1.85    7.32
  -8 -10 -18   -0.98    6.36
 -10  -8 -16   21.87    8.83
  -8 -10 -16   31.71    8.40
 -10  -8 -14   25.82    8.79
  -8 -10 -14   17.55    7.80
 -10   8  14    3.84   10.37
 -10  -8 -12   36.97   10.05
  -8 -10 -12   31.59    9.48
 -10  -8 -10   29.58   10.04
  -8 -10 -10   41.03    9.93
 -10  -8  -8    3.54    8.25
  -8 -10  -8   -1.96    7.45
 -10  -8  -6   32.34   10.20
  -8 -10  -6   38.91    9.78
 -10  -8  -4   35.71    9.18
  -8 -10  -4   18.89    8.78
 -10  -8  -2   22.43    9.45
  -8 -10  -2   35.26    9.40
 -10  -8  -2   20.38   11.01
  -8 -10   0   75.35   13.39
 -10  -8   0   32.15   14.65
  -8 -10   2   24.63    8.74
 -10  -8   2   31.34   11.64
  -8 -10   4   33.27    8.96
 -10  -8   4   10.37   11.90
  -8 -10   6   48.93   10.67
 -10  -8   6   28.60   13.14
 -10  -8   8    0.92    7.26
  -8 -10   8   -3.08    7.23
 -10  -8  10   51.95   10.48
  -8 -10  10   51.87   10.95
 -10  -8  10   27.21   14.50
  -8 -10  12   42.05   10.56
 -10  -8  12   50.42    9.96
 -10  -8  12   43.75   15.63
 -10  -8  14   30.13    8.01
  -8 -10  14   23.24    8.19
 -10  -8  14   25.42   14.44
  -8 -10  16   35.71    9.45
 -10  -8  16   45.62    9.12
 -10  -8  16   42.24   16.29
  -8 -10  18    5.83    5.95
 -10  -8  18    5.66    5.95
  -8 -10  20   12.19    6.13
 -10  -9 -29   -0.45    5.68
  -9 -10 -29    3.02    5.59
 -10  -9 -27    0.81    5.13
  -9 -10 -27    0.38    4.68
 -10  -9 -25    1.34    5.57
  -9 -10 -25    6.74    5.09
 -10  -9 -23   15.82    6.26
  -9 -10 -23    3.12    5.74
 -10  -9 -21    2.22    6.07
  -9 -10 -21    6.92    5.63
 -10  -9 -19    4.68    6.32
  -9 -10 -19    4.60    5.95
 -10  -9 -17    4.84    6.87
  -9 -10 -17   -1.67    6.06
 -10  -9 -15   21.55    7.51
  -9 -10 -15   11.31    7.13
 -10  -9 -13   19.01    7.63
  -9 -10 -13   11.95    7.32
 -10   9  13    9.81    9.42
 -10  -9 -11    1.93    7.44
  -9 -10 -11   15.07    7.28
 -10  -9  -9    8.81    7.67
  -9 -10  -9   19.60    7.43
 -10  -9  -7    7.41    7.25
  -9 -10  -7   10.39    7.34
 -10  -9  -5   18.24    8.03
  -9 -10  -5   12.69    7.43
 -10  -9  -3   58.14   11.94
  -9 -10  -3   52.34   12.01
 -10  -9  -1   -2.31    7.67
  -9 -10  -1    6.48    7.15
 -10  -9   1   20.80    8.22
  -9 -10   1   10.34    7.52
 -10  -9   3   45.95   11.38
  -9 -10   3   54.29   11.17
 -10  -9   5   13.77    7.70
  -9 -10   5   10.26    7.59
  -9 -10   7   21.32    8.08
  -9 -10   9   24.53    7.95
  -9 -10  11    5.57    6.40
  -9 -10  13   14.52    7.00
 -10  -9  13   17.19    6.84
 -10  -9  15   37.32    8.06
  -9 -10  15   27.05    8.00
  -9 -10  17    0.94    5.63
 -10  -9  17   -6.97    5.25
 -10 -10 -26   -5.70    5.46
 -10 -10 -24    0.29    4.68
 -10 -10 -22    1.87    5.17
 -10 -10 -20    1.08    5.43
 -10 -10 -18    0.75    5.44
 -10 -10 -16   24.08    7.32
 -10 -10 -14   -7.86    6.22
 -10 -10 -12    5.16    6.61
 -10 -10 -10   -7.70    6.43
 -10 -10  -8   -3.58    6.39
 -10 -10  -6   -4.50    6.66
 -10 -10  -4   29.53    8.55
 -10 -10  -2   10.12    7.11
 -10 -10   0   27.04    8.15
 -10 -10   2    4.21    6.43
 -10 -10   4   40.29    9.24
 -10 -10   6   -1.42    6.45
 -10 -10   8    5.95    6.41
 -10 -10  10    8.00    5.91
  11   0   1   -3.36   11.41
  11   0  -1   -1.24    9.83
   0 -11   1   12.47    6.44
   0 -11   3  368.38   48.63
 -11   0   3  251.95   50.08
  11   0   3  252.28   50.08
  11   0  -3  246.49   49.16
  11   0   5   57.62   15.18
  11   0  -5   55.99   12.01
   0 -11   5   92.33   11.26
 -11   0   5   68.05   15.44
  11   0  -7   -7.90    7.60
 -11   0   7    8.18   11.57
   0 -11   7   14.33    6.07
   0 -11   9  279.38   42.86
 -11   0   9  222.87   45.21
 -11   0  11   -3.42   12.16
   0 -11  11    8.86    5.36
   0 -11  13    0.16    5.29
 -11   0  13  -31.74   15.23
   0 -11  15   36.92   10.02
 -11   0  15   37.70   16.19
 -11   0  17   82.16   21.55
   0 -11  17  101.43   17.74
   0 -11  19   36.04   10.12
   0 -11  21   36.16   10.01
 -11   0  21   38.24   15.90
   0 -11  23    5.35    8.04
 -11   0  23    7.58   14.17
   0 -11  25   -4.40    7.93
 -11   0  25  -10.83   13.48
   0 -11  27   -0.44    6.76
 -11   0  27    1.85   12.24
   0 -11  29   35.24    9.30
 -11   0  29   24.96   11.98
   0 -11  31   -1.48    6.43
   1 -11  32    5.55    6.18
   1 -11  30    1.30    6.76
   1 -11  28   -0.45    7.17
   1 -11  26    4.95    7.69
 -11   1  26   -0.75   11.93
   1 -11  24   12.55    8.38
 -11   1  24  -12.65   13.13
   1 -11  22   85.19   15.25
 -11   1  22   39.43   18.97
   1 -11  20   23.77    8.67
 -11   1  20    4.53   14.51
   1 -11  18    4.28    8.70
 -11   1  18   -6.21   14.09
   1 -11  16   20.91    9.09
 -11   1  14   -1.03   14.05
 -11  -1 -14    3.79    9.42
 -11  -1 -12    6.14   10.28
 -11   1  12   23.52   13.16
  -1 -11 -10  147.73   25.16
   1 -11  10  182.22   24.52
 -11   1  10  125.01   28.04
 -11  -1 -10   81.21   25.92
  -1 -11  -8   37.81   10.60
 -11   1   8   45.68   14.95
   1 -11   8   55.47    9.19
 -11  -1  -8   41.59   12.47
  11   1  -6  -13.65    7.40
  -1 -11  -6    8.37    7.07
 -11   1   6   -0.92   12.02
   1 -11   6   12.32    5.44
 -11  -1  -6    9.74    9.90
  11  -1   4   51.13   13.73
  -1 -11  -4   48.51    9.42
 -11  -1  -4   31.74   11.61
  11   1  -4   14.36    8.40
  11   1  -2  116.22   27.13
  -1 -11  -2  207.63   27.42
  11  -1   2  158.86   29.12
  11   1   0   26.94   11.77
  11  -1   0   39.99   12.10
  -1 -11   0   42.03    9.04
 -11  -1   0   37.68   12.49
  11   1   0   28.84    8.38
  11   1   2  136.43   25.25
  -1 -11   2  188.16   22.98
 -11  -1   2  136.11   25.12
  11  -1  -2  158.26   24.08
  11   1   4   38.89   13.36
  11  -1  -4   41.29   11.35
  -1 -11   4   56.80    9.04
   1  11   4   28.14    6.74
  11   1   6  -12.19   11.57
  11  -1  -6    0.38    7.62
  -1 -11   6   20.39    6.30
   1  11   6    2.95    3.06
 -11  -1   6   15.15   12.61
  -1 -11   8   72.54   11.93
 -11  -1   8   35.65   15.81
  -1 -11  10  186.78   28.12
 -11  -1  10  120.65   30.84
  -1 -11  12   20.71    6.59
 -11  -1  12   -7.43   14.84
 -11  -1  14   35.75   14.40
  -1 -11  14    7.99    6.21
 -11  -1  16   13.05   14.65
  -1 -11  18   -2.37    7.62
 -11  -1  18  -10.53   14.52
  -1 -11  20    9.48    8.10
 -11  -1  22   51.94   20.54
  -1 -11  22   98.29   16.25
  -1 -11  24   11.99    7.02
 -11  -1  24    8.40   13.92
  -1 -11  26   -0.14    6.65
 -11  -1  26   -5.89   12.92
  -1 -11  28   10.78    6.70
 -11  -1  28    3.56   11.36
  -1 -11  30   14.05    6.47
 -11   2  31    1.22    4.96
 -11   2  29   22.32    6.61
 -11   2  25    0.37   11.94
   2 -11  23   -1.76    7.95
 -11   2  23    8.64   12.16
   2 -11  21   32.33    9.52
  -2 -11 -21   14.70    7.85
 -11   2  21   16.08   14.28
   2 -11  19   39.26    9.74
  -2 -11 -19   10.15    7.90
 -11   2  19    7.95   14.24
   2 -11  17   10.37    8.56
  -2 -11 -17   25.33    7.67
 -11   2  17   10.74   14.48
   2 -11  15   13.92    8.53
  -2 -11 -15   14.96    7.89
  -2 -11 -13   70.12   13.68
 -11   2  13   64.78   18.02
  -2 -11 -11    1.91    7.67
 -11   2  11    9.50   13.79
 -11  -2 -11  -11.94    9.53
 -11  -2  -9   48.69   11.04
  -2 -11  -9   44.84   10.34
 -11   2   9   31.22   14.63
 -11  -2  -9   27.71   12.46
  -2 -11  -7   49.33   10.84
 -11  -2  -7   39.26   12.55
  -2 -11  -5   32.43    8.40
 -11  -2  -5   26.19   10.82
  11   2  -5   16.23    8.27
  11  -2   3   50.14   16.41
  -2 -11  -3   94.06   14.22
  11   2  -3   61.75   13.79
 -11  -2  -3   63.37   15.84
  11  -2   1   61.55   13.65
  -2 -11  -1   65.36   11.53
  11   2  -1   45.88   11.23
   2  11  -1   37.76   10.16
  11  -2  -1   44.69   12.92
  11   2   1   46.85   10.79
  -2 -11   1   64.85   10.93
 -11  -2   1   44.02   13.85
   2  11   1   40.19    9.23
  11   2   3   72.28   15.51
  11  -2  -3   76.05   14.67
   2  11   3   40.49   11.43
  11   2   3   76.41   12.84
  -2 -11   3   83.46   13.29
 -11  -2   3   71.74   16.15
  11   2   5    9.45   11.60
  11  -2  -5   20.81    9.97
  -2 -11   5   43.82    8.60
 -11  -2   5   47.65   13.69
   2  11   5   16.29    5.76
  -2 -11   7   37.79    9.00
 -11  -2   7   33.25   14.13
  -2 -11   9   33.11    7.99
 -11  -2   9    5.09   13.53
 -11  -2  11   -0.49   13.01
 -11  -2  13   77.08   20.24
  -2 -11  15   26.85    7.11
 -11  -2  15    1.04   14.66
  -2 -11  17   25.16    7.52
 -11  -2  17   27.94   15.33
 -11  -2  19    5.81   15.25
 -11  -2  21   24.15   15.69
 -11  -2  25  -12.60   14.22
 -11  -2  27   -7.56   13.70
 -11  -3 -34   -3.91    5.37
 -11   3  32   -2.04    4.66
   3 -11  30   -3.84    7.26
   3 -11  28    8.56    7.74
   3 -11  26   10.30    8.42
  -3 -11 -26   12.51    6.33
   3 -11  24    5.39    8.31
  -3 -11 -24   -1.67    6.40
 -11   3  24    1.07   11.87
   3 -11  22   -2.32    8.55
  -3 -11 -22    5.94    6.55
 -11   3  22   13.92   12.20
  -3 -11 -20   15.49    7.21
 -11   3  20   -1.39   12.94
  -3 -11 -18   35.78    9.11
 -11   3  18   33.87   14.54
  -3 -11 -16   15.89    8.00
 -11   3  16   22.25   14.67
  -3 -11 -14   51.69   10.86
 -11   3  14   37.84   15.92
  -3 -11 -12    3.27    7.13
 -11  -3 -10   17.64    8.93
  -3 -11 -10    0.52    7.23
 -11  -3 -10    3.49   10.27
 -11   3  10   -5.03   13.37
 -11  -3  -8   29.24    8.74
  -3 -11  -8   16.33    7.95
 -11  -3  -6  102.17   18.09
  -3 -11  -6  113.03   17.89
 -11  -3  -6   65.37   19.23
 -11  -3  -4    9.34    8.26
  -3 -11  -4    7.74    7.92
 -11  -3  -4   18.82   10.41
  -3 -11  -2    3.86    7.23
 -11  -3  -2   23.34   10.67
   3  11  -2    1.59    5.80
  -3 -11   0   12.70    7.45
 -11  -3   0   16.22   10.93
   3  11   0    2.12    4.77
  -3 -11   2   14.54    8.03
 -11  -3   4    9.57   11.05
 -11  -3   6  116.96   22.80
 -11  -3   8   -6.66   12.42
 -11  -3  10   26.34   13.59
  -3 -11  10   21.16    7.34
  -3 -11  12    9.03    6.44
 -11  -3  12   -0.49   13.92
  -3 -11  14   55.35   11.75
 -11  -3  14   73.38   18.87
  -3 -11  16    6.24    6.50
 -11  -3  16   22.02   14.28
  -3 -11  18   44.01   10.11
 -11  -3  18   63.54   17.75
 -11  -3  20   -2.58   15.73
 -11  -3  22   21.38   15.55
 -11  -3  26   23.62   14.29
  -4 -11 -29   -5.10    5.18
  -4 -11 -27   -1.93    5.46
   4 -11  25   66.04   11.01
  -4 -11 -25   17.83    8.70
   4 -11  23   11.31    8.42
  -4 -11 -23    1.27    6.66
   4 -11  21   -1.78    8.67
  -4 -11 -21    7.88    6.76
 -11   4  21   12.12   11.52
  -4 -11 -19   14.61    7.48
 -11   4  19   12.66   12.79
  -4 -11 -17    9.42    7.18
 -11   4  17    1.93   13.36
  -4 -11 -15   12.80    7.38
 -11   4  15   -2.00   13.55
  -4 -11 -13  146.48   23.08
 -11   4  13   89.95   25.61
 -11  -4 -11   12.44    8.81
  -4 -11 -11   16.74    7.64
 -11  -4  -9    4.73    8.86
  -4 -11  -9  -13.06    7.62
 -11  -4  -7  103.21   17.82
  -4 -11  -7   98.21   17.53
 -11  -4  -7   84.04   18.91
 -11  -4  -5   37.55   10.01
 -11  -4  -5   20.94   12.05
 -11  -4  -3    1.97    7.80
 -11  -4  -3   10.57   10.33
 -11  -4  -1   89.47   14.56
 -11  -4  -1   56.71   16.42
 -11  -4   1   79.36   14.61
  -4 -11   1   79.89   14.32
 -11  -4   1   58.85   16.36
 -11  -4   3   -4.73    6.76
  -4 -11   3    7.18    7.67
  -4 -11   5   35.31    9.16
 -11  -4   5   34.39   13.68
  -4 -11   7  122.00   19.41
 -11  -4   7   82.41   21.83
  -4 -11   9   -1.59    6.95
 -11  -4   9    4.51   12.53
  -4 -11  11   14.00    7.58
 -11  -4  11   11.43   13.59
  -4 -11  13  159.98   27.27
 -11  -4  13  179.21   31.28
  -4 -11  15    6.81    7.19
 -11  -4  15   11.46   15.77
  -4 -11  17   19.60    8.04
 -11  -4  17   48.29   15.58
  -4 -11  19   27.43    8.08
 -11  -4  19   25.72   16.11
 -11  -4  21   -4.96   15.81
 -11  -4  23   14.97   15.43
 -11  -5 -32    2.50    5.48
 -11   5  32   -0.38    4.17
 -11  -5 -30   -1.56    6.14
  -5 -11 -30    4.87    4.54
 -11  -5 -28    8.12    7.03
  -5 -11 -28   -0.38    5.44
  -5 -11 -26   11.93    6.21
  -5 -11 -24    6.65    5.68
  -5 -11 -22   12.57    6.61
  -5 -11 -20    5.11    6.50
 -11   5  20    5.28   10.98
  -5 -11 -18   35.89    8.73
 -11   5  18   29.33   14.20
 -11  -5 -16   40.64    9.76
  -5 -11 -16   17.60    7.69
 -11   5  16   15.39   13.37
 -11  -5 -14   40.45   10.74
 -11   5  14   44.77   15.08
 -11  -5 -12   44.69   11.28
 -11   5  12   51.72   15.21
 -11  -5 -10   11.69    8.52
 -11  -5  -8   24.59    9.91
  -5 -11  -8   26.15    8.55
 -11  -5  -6  203.21   30.40
  -5 -11  -6  184.23   30.20
 -11  -5  -6  127.92   30.99
 -11  -5  -4   24.42    9.00
  -5 -11  -4   11.91    7.70
 -11  -5  -4   22.00   10.95
 -11  -5  -2   21.89    8.96
  -5 -11  -2   16.27    8.07
 -11  -5  -2   18.48   10.91
 -11  -5   0   21.35    8.52
  -5 -11   0   17.86    7.85
 -11  -5   0   14.80   11.05
 -11  -5   2   15.71    7.37
  -5 -11   2    2.93    7.37
 -11  -5   2   19.31   10.94
 -11  -5   4   14.39    8.47
  -5 -11   4   27.67    8.63
 -11  -5   6  239.85   36.99
  -5 -11   6  240.46   37.17
 -11  -5   6  174.27   38.88
 -11  -5   8    3.62    6.96
  -5 -11   8   10.33    7.28
 -11  -5   8   13.37   13.70
  -5 -11  10    8.59    7.10
 -11  -5  10    1.38    6.26
 -11  -5  10    2.72   14.10
  -5 -11  12   36.79    9.60
 -11  -5  12   31.65   16.33
  -5 -11  14   38.61   10.33
 -11  -5  14   56.52   17.72
  -5 -11  16   45.18   10.23
 -11  -5  16   42.57   16.70
  -5 -11  18   39.47    9.01
 -11  -5  18   11.56   16.27
  -5 -11  20   13.46    6.28
 -11  -5  20    7.75   14.50
 -11  -5  22    5.98   14.70
 -11  -5  24  -16.56   14.54
 -11  -6 -31   -3.90    5.27
 -11  -6 -29   -1.60    6.21
  -6 -11 -29   -5.27    4.35
 -11  -6 -27    2.46    6.39
  -6 -11 -27   -1.97    5.16
 -11  -6 -25   -7.63    6.78
  -6 -11 -25    2.48    5.21
 -11  -6 -23   14.96    7.86
 -11  -6 -21    0.56    7.67
 -11  -6 -19    9.63    8.00
 -11   6  19   15.25   10.57
  -6 -11 -17    5.88    6.36
 -11   6  17   18.08   12.01
  -6 -11 -15   13.74    6.93
 -11   6  15    7.99   12.61
  -6 -11 -13   27.52    8.27
 -11   6  13   21.16   13.44
 -11  -6 -11    7.38    8.19
  -6 -11 -11    0.63    6.84
 -11  -6  -9   33.62    9.76
  -6 -11  -9   31.70    9.03
 -11  -6  -7   33.22   10.43
  -6 -11  -7   38.10    9.60
 -11  -6  -5   12.47    8.06
  -6 -11  -5    6.95    7.32
 -11  -6  -5    6.36   10.00
 -11  -6  -3   21.62    8.98
  -6 -11  -3   31.73    8.70
 -11  -6  -3   14.56   11.04
 -11  -6  -1   61.68   12.83
  -6 -11  -1   63.61   12.42
 -11  -6  -1   44.46   14.44
 -11  -6   1   75.23   12.83
  -6 -11   1   59.71   12.40
 -11  -6   1   36.32   14.82
 -11  -6   3   27.50    8.73
  -6 -11   3   24.92    8.38
 -11  -6   3   20.32   12.51
 -11  -6   5   28.28    8.14
  -6 -11   5   24.55    8.60
 -11  -6   7   44.06    9.46
  -6 -11   7   34.53    9.74
 -11  -6   7   36.34   13.96
 -11  -6   9   32.04    7.28
  -6 -11   9   12.73    7.66
 -11  -6   9   17.67   13.14
  -6 -11  11    2.84    7.07
 -11  -6  11    5.62    6.22
 -11  -6  11    0.90   13.47
  -6 -11  13   62.58   12.02
 -11  -6  13   48.03   11.04
 -11  -6  13   67.57   17.72
  -6 -11  15   25.90    7.71
 -11  -6  15   19.95    6.40
 -11  -6  15    2.86   14.10
  -6 -11  17    1.20    6.25
 -11  -6  17   13.87   13.96
  -6 -11  19    9.37    6.15
 -11  -6  19   22.31   15.18
 -11  -6  21  -14.09   14.15
 -11  -6  23    8.15   13.40
 -11  -7 -30   -1.27    5.31
 -11  -7 -28   -4.84    5.57
  -7 -11 -28   -0.64    4.28
 -11  -7 -26   -2.42    6.04
 -11  -7 -24   -5.99    6.69
 -11  -7 -22    6.35    7.47
  -7 -11 -22   27.34    6.40
 -11  -7 -20   -8.30    7.18
  -7 -11 -20    5.39    5.63
 -11  -7 -18    1.70    7.70
  -7 -11 -18  -10.53    5.85
 -11  -7 -16   13.46    7.49
  -7 -11 -16   -2.78    6.03
 -11   7  16   19.80   10.90
 -11  -7 -14   -0.41    7.89
  -7 -11 -14   -0.59    6.21
 -11   7  14   -2.87   11.61
  -7 -11 -12    2.27    6.33
 -11   7  12    2.22   11.57
  -7 -11 -10   52.58   11.08
  -7 -11  -8    7.78    6.76
 -11  -7  -6   -0.66    7.78
  -7 -11  -6    8.94    6.80
 -11  -7  -4    2.41    7.59
  -7 -11  -4    2.35    7.08
 -11  -7  -4   17.29    9.64
 -11  -7  -2   26.05    7.93
  -7 -11  -2    5.51    7.18
 -11  -7  -2   -4.18   10.59
 -11  -7   0   -0.64    7.56
  -7 -11   0   10.53    7.36
 -11  -7   0    3.19   10.82
 -11  -7   2   17.37    7.95
  -7 -11   2   15.15    7.73
 -11  -7   2   10.05   11.46
 -11  -7   4   10.41    7.67
  -7 -11   4    9.35    7.49
 -11  -7   4    9.19   11.42
 -11  -7   6   18.28    8.10
  -7 -11   6   37.75    8.77
 -11  -7   6   15.37   12.62
 -11  -7   8    9.85    6.39
  -7 -11   8    5.84    7.30
  -7 -11  10   58.33   12.34
 -11  -7  10   70.66   12.02
 -11  -7  10   46.39   17.12
  -7 -11  12   -2.94    6.54
 -11  -7  12   -5.39    6.04
 -11  -7  12   14.37   13.06
  -7 -11  14    5.69    6.44
 -11  -7  14    4.18    5.65
 -11  -7  14    2.15   13.13
  -7 -11  16   -2.49    6.07
 -11  -7  16    1.22    4.81
 -11  -7  16    3.02   13.20
  -7 -11  18   -1.27    5.61
 -11  -7  18  -11.95   14.48
  -7 -11  20   -8.47    5.66
 -11  -7  20   13.92   12.87
 -11  -8 -29    3.09    5.69
 -11  -8 -27   -1.09    4.98
 -11  -8 -25    2.60    5.51
  -8 -11 -25   -2.38    4.50
 -11  -8 -23    3.95    6.00
  -8 -11 -23    4.40    4.94
 -11  -8 -21   10.97    6.55
  -8 -11 -21    3.97    5.21
 -11  -8 -19    6.02    6.63
  -8 -11 -19    8.10    5.44
 -11  -8 -17   22.03    7.44
  -8 -11 -17   10.86    6.37
 -11  -8 -15    6.87    7.28
  -8 -11 -15   19.79    6.13
 -11   8  15    8.47    9.94
 -11  -8 -13    6.58    7.34
  -8 -11 -13    5.37    6.03
 -11   8  13    9.07    9.90
 -11  -8 -11   15.02    7.55
  -8 -11 -11   -2.63    6.28
 -11  -8  -9   52.39   10.86
  -8 -11  -9   41.11   10.12
  -8 -11  -7    0.44    6.52
  -8 -11  -5   27.31    8.33
  -8 -11  -3   47.69   10.71
  -8 -11  -1   15.65    7.28
 -11  -8  -1   -3.04   10.57
 -11  -8   1    8.60    7.23
  -8 -11   1    8.85    7.21
 -11  -8   1    1.78   10.68
 -11  -8   3   40.71    9.78
  -8 -11   3   50.11   10.38
 -11  -8   3   32.07   13.35
 -11  -8   5   16.75    7.89
  -8 -11   5   27.32    8.25
 -11  -8   5   27.34   12.25
 -11  -8   7    4.31    6.58
  -8 -11   7    7.29    6.65
 -11  -8   7   -2.09   11.20
  -8 -11   9   65.96   13.03
 -11  -8   9   72.13   12.79
  -8 -11  11   14.81    6.52
 -11  -8  11    5.74    6.10
 -11  -8  11   -0.37   12.35
  -8 -11  13    8.19    6.25
 -11  -8  13    9.72    6.14
 -11  -8  13   21.24   12.76
  -8 -11  15    2.65    5.72
 -11  -8  15   11.23    5.16
 -11  -8  15   -1.90   12.58
  -8 -11  17   16.77    6.62
 -11  -8  17   24.77    6.06
  -8 -11  19   -7.17    5.63
 -11  -9 -26    1.97    5.74
  -9 -11 -26   -7.33    5.33
 -11  -9 -24   -2.65    5.11
  -9 -11 -24   -0.18    4.21
 -11  -9 -22    7.13    5.37
  -9 -11 -22    4.29    5.03
 -11  -9 -20    7.78    5.78
  -9 -11 -20    1.49    5.10
 -11  -9 -18   13.24    6.04
  -9 -11 -18    1.68    5.20
 -11  -9 -16   -0.94    6.17
  -9 -11 -16    0.46    5.59
 -11  -9 -14    2.84    6.36
  -9 -11 -14   -0.33    5.54
 -11  -9 -12    0.18    6.35
  -9 -11 -12    5.18    6.04
 -11   9  12   -9.52    9.12
 -11  -9 -10   37.64    9.66
  -9 -11 -10   42.74    9.11
 -11  -9  -8   17.23    7.69
  -9 -11  -8   17.85    6.99
 -11  -9  -6    8.90    6.84
  -9 -11  -6   -7.56    6.47
 -11  -9  -4   16.85    7.63
  -9 -11  -4   14.00    6.87
 -11  -9  -2   31.63    8.68
  -9 -11  -2   30.31    8.48
  -9 -11   0    6.43    6.48
  -9 -11   2   42.07    9.49
  -9 -11   4   26.34    7.71
 -11  -9   6    2.23    6.10
  -9 -11   6   -2.93    6.11
  -9 -11   8   29.54    7.30
 -11  -9   8   17.15    7.10
  -9 -11  10   51.84   10.04
 -11  -9  10   44.62    9.76
 -11  -9  12   18.78    6.66
  -9 -11  12   23.70    6.80
 -11  -9  14    4.96    5.17
  -9 -11  14   11.64    5.54
  -9 -11  16    2.76    5.32
 -11  -9  16    7.97    4.91
  -9 -11  18    6.78    4.87
 -11 -10 -23    6.88    5.47
 -10 -11 -23    5.58    5.44
 -11 -10 -21    2.16    4.54
 -10 -11 -21   -1.24    4.24
 -11 -10 -19    8.52    4.99
 -10 -11 -19    0.11    4.81
 -11 -10 -17   -2.65    5.28
 -10 -11 -17    2.30    5.18
 -11 -10 -15    1.07    5.32
 -10 -11 -15   -2.69    5.35
 -11 -10 -13    0.14    5.59
 -10 -11 -13    4.95    5.32
 -11 -10 -11    6.87    5.66
 -10 -11 -11    0.93    5.53
 -11 -10  -9   16.48    6.18
 -10 -11  -9    7.19    6.00
 -11 -10  -7    3.82    6.07
 -10 -11  -7   10.54    5.92
 -11 -10  -5    8.16    6.13
 -10 -11  -5    0.52    5.72
 -11 -10  -3   11.21    6.26
 -10 -11  -3   14.47    6.48
 -11 -10  -1   21.81    6.41
 -10 -11  -1    2.17    6.29
 -11 -10   1   11.21    6.41
 -10 -11   1   12.65    5.91
 -11 -10   3   24.62    6.59
 -10 -11   3   10.05    6.33
 -10 -11   5    2.64    5.43
 -10 -11   7   11.28    5.83
 -10 -11   9   28.54    7.19
 -10 -11  11    5.42    5.09
 -11 -10  11   11.34    5.18
 -10 -11  13    2.43    4.85
 -11 -10  13    1.94    4.51
 -10 -11  15    4.43    4.61
 -11 -10  15    4.16    4.64
 -11 -11 -20    6.77    5.13
 -11 -11 -18    1.82    4.35
 -11 -11 -16    1.03    4.29
 -11 -11 -14   -0.94    4.65
 -11 -11 -12    2.19    4.66
 -11 -11 -10    0.12    4.81
 -11 -11  -8   -3.79    4.98
 -11 -11  -6    6.95    5.44
 -11 -11  -4   -1.96    5.27
 -11 -11  -2    2.27    5.01
 -11 -11   0   -5.68    5.42
 -11 -11   2    3.09    5.14
 -11 -11   4    3.30    4.92
 -11 -11   6   10.61    4.81
 -12   0   0    8.14   12.53
 -12   0  -2    2.05   11.46
   0 -12   2   -5.53    5.25
 -12   0   2   -8.04   12.47
   0 -12   4  371.22   51.60
 -12   0   4  210.81   53.29
 -12   0   6  -24.01   14.03
   0 -12   6    7.18    5.17
   0 -12   8  165.96   24.42
 -12   0   8   85.47   28.47
 -12   0  10   20.25   14.65
   0 -12  10   13.43    5.62
 -12   0 -12    1.30   10.38
 -12   0  12    3.16   15.02
   0 -12  12   27.00    6.02
 -12   0  14   12.21   14.52
 -12   0 -14    0.92    9.61
 -12   0  16  215.56   26.22
 -12   0 -16   46.66   20.96
 -12   0  18    6.07   15.22
 -12   0  22    2.67   13.53
 -12   0  24   14.70   13.57
 -12   0  26   -2.00   11.98
 -12   0  28   17.04   10.24
 -12   1  27  -29.80   11.10
 -12   1  25   -7.17   11.50
 -12   1  23    1.22   12.96
 -12   1  21   22.92   14.33
 -12   1  19   -7.28   14.55
 -12   1  15   29.40   16.47
 -12  -1 -13   -1.48   10.19
 -12   1  13    6.88   15.10
 -12  -1 -11   45.98   13.27
 -12   1  11   55.77   16.63
 -12  -1  -9   32.74   11.75
 -12   1   9   25.41   16.25
  -1 -12  -7   32.17    8.04
 -12  -1  -7   31.67   11.84
 -12   1   7   13.24   13.95
  -1 -12  -5   53.19   10.26
 -12  -1  -5   39.14   13.54
 -12   1   5   40.71   16.03
  -1 -12  -3  191.04   27.98
 -12   1   3  115.03   30.84
  -1 -12  -1   28.99    6.97
 -12  -1  -1   -5.24   12.61
  -1 -12   1   24.90    7.43
 -12  -1   1   18.13   12.35
  -1 -12   3  201.87   28.92
 -12  -1   3  110.30   31.25
  -1 -12   5   64.36   11.57
 -12  -1   5   49.96   16.58
  -1 -12   7   45.95    9.09
 -12  -1   7   29.61   15.18
  -1 -12   9   91.66   15.25
 -12  -1   9   71.91   20.25
 -12  -1  11   29.18   18.23
  -1 -12  11   61.02   10.76
 -12  -1  13   -8.98   14.21
  -1 -12  13   17.48    6.17
 -12  -1  15   32.22   17.70
 -12  -1  17   76.34   19.86
 -12  -1  19  -18.87   14.77
 -12  -1  23   37.10   15.54
 -12  -1  25   15.21   12.90
 -12  -1  27    3.13   11.05
 -12  -2 -30    2.32    5.20
 -12   2  24    9.50   11.47
 -12   2  22   20.14   13.01
 -12   2  20   -2.24   13.50
 -12   2  18   11.60   13.95
  -2 -12 -16   66.98   12.53
 -12  -2 -14    7.63    7.84
  -2 -12 -14   25.34    7.43
 -12   2  14   21.43   14.52
  -2 -12 -12   47.87    8.77
 -12   2  12   32.22   16.08
 -12  -2 -12    5.68   11.16
  -2 -12 -10   72.25   12.31
 -12   2  10   57.82   18.86
 -12  -2 -10   39.69   14.26
  -2 -12  -8    5.51    6.73
 -12   2   8    7.81   13.65
 -12  -2  -8   -2.61   11.13
  -2 -12  -6   67.01   12.19
 -12   2   6   75.44   18.33
 -12  -2  -6   43.31   14.84
  -2 -12  -4   41.04    8.67
 -12  -2  -4   17.49   11.91
  -2 -12  -2   86.08   14.35
 -12  -2  -2   55.78   16.99
  -2 -12   0  117.52   19.95
  -2 -12   2   98.66   15.45
 -12  -2   2   54.58   18.49
  -2 -12   4   60.47   10.95
 -12  -2   4   42.04   15.71
  -2 -12   6  121.03   18.57
 -12  -2   6   64.34   22.47
  -2 -12   8    8.06    6.28
 -12  -2   8   -2.90   13.79
  -2 -12  10  101.79   16.88
 -12  -2  10   78.62   21.95
  -2 -12  12   48.41    9.46
 -12  -2  12   30.33   16.90
 -12  -2  14   23.11   16.32
 -12  -2  16   71.87   19.20
 -12  -2  18    9.53   15.08
 -12  -2  20    2.41   14.28
 -12  -2  26   10.60   12.75
 -12  -3 -31    3.43    4.62
 -12  -3 -29   -6.29    5.94
 -12  -3 -27    0.94    6.48
  -3 -12 -23    3.41    5.42
 -12   3  23   -0.66   11.46
  -3 -12 -21    5.39    5.85
 -12   3  21    0.40   11.86
 -12  -3 -19   24.71    8.36
  -3 -12 -19   23.51    7.37
 -12   3  19    5.29   13.74
 -12  -3 -17    9.79    8.07
  -3 -12 -17   -3.43    6.62
 -12   3  17    6.17   13.13
 -12  -3 -15   11.39    8.07
  -3 -12 -15    8.34    6.50
 -12   3  15   14.50   14.00
  -3 -12 -13   92.07   16.81
 -12  -3 -13   97.56   17.33
 -12  -3 -11   13.77    8.37
  -3 -12 -11   21.61    7.29
 -12   3  11    9.48   14.58
 -12  -3  -9   28.95    8.94
  -3 -12  -9   28.73    8.40
 -12   3   9   44.20   15.95
 -12  -3  -9   28.86   11.80
  -3 -12  -7   75.94   13.28
 -12  -3  -7   51.49   15.37
  -3 -12  -5   45.66    9.86
 -12  -3  -5   41.82   13.48
  -3 -12  -3   19.65    7.40
 -12  -3  -3    5.59   11.26
  -3 -12  -1  103.33   16.33
 -12  -3  -1   60.06   18.86
  -3 -12   1  134.97   22.74
  -3 -12   3    7.52    6.45
 -12  -3   3   -6.20   12.16
  -3 -12   5   61.42   11.21
 -12  -3   5   34.79   15.30
 -12  -3   7  112.40   23.39
 -12  -3   9   31.69   15.51
 -12  -3  11   15.10   14.50
  -3 -12  13  110.73   18.24
 -12  -3  13   83.35   22.88
  -3 -12  15    1.45    5.99
 -12  -3  15  -12.27   16.12
  -3 -12  17   -1.03    5.72
 -12  -3  17   -4.99   14.37
 -12  -3  19   37.58   16.27
 -12  -3  21    6.82   15.14
 -12  -3  23   -2.09   13.79
 -12  -4 -30   -0.30    4.88
 -12  -4 -28    1.55    5.88
 -12  -4 -26   -6.10    6.91
  -4 -12 -26   -0.83    4.46
 -12  -4 -24   12.83    7.10
  -4 -12 -24    5.43    5.32
 -12  -4 -22    0.15    6.76
  -4 -12 -22   -1.91    5.36
 -12   4  22   16.93   10.07
 -12  -4 -20   24.92    9.35
  -4 -12 -20   43.15    8.30
 -12   4  20   30.06   13.84
 -12  -4 -18    6.06    7.82
  -4 -12 -18    4.34    5.84
 -12   4  18  -15.34   13.07
 -12  -4 -16   -1.61    7.17
  -4 -12 -16    9.74    5.96
 -12   4  16    4.61   13.02
 -12  -4 -14   -4.40    7.40
  -4 -12 -14   -5.70    6.66
 -12  -4 -12  150.71   26.11
  -4 -12 -12  156.67   25.64
 -12  -4 -10   16.58    8.16
  -4 -12 -10   21.83    7.25
 -12  -4  -8   52.65   10.65
  -4 -12  -8   41.08    9.64
 -12  -4  -8   23.66   11.97
 -12  -4  -6    5.28    7.56
  -4 -12  -6    3.30    6.45
 -12  -4  -6    4.31   10.84
 -12  -4  -4    3.38    7.59
  -4 -12  -4   18.59    7.03
 -12  -4  -4    2.94   10.95
 -12  -4  -2    5.51    7.18
  -4 -12  -2   12.17    7.14
 -12  -4  -2   -6.18   11.75
 -12  -4   0  177.43   31.43
 -12  -4   4   -8.97   12.81
  -4 -12   6    2.95    6.56
 -12  -4   6   -4.29   12.76
  -4 -12   8   74.62   13.70
 -12  -4   8   67.24   18.18
  -4 -12  10   12.90    6.91
 -12  -4  10   -2.35   14.24
  -4 -12  12  222.71   32.99
 -12  -4  12  132.41   35.53
  -4 -12  14    5.63    5.87
 -12  -4  14   -4.95   13.99
  -4 -12  16   -4.25    5.61
 -12  -4  16  -22.99   15.80
  -4 -12  18   -4.95    5.46
 -12  -4  18    2.37   13.72
 -12  -4  20   54.35   17.85
 -12  -4  22  -13.36   14.62
 -12  -4  24    3.01   13.54
 -12  -5 -29    2.86    4.75
 -12  -5 -27    2.28    5.70
  -5 -12 -27    4.42    4.02
 -12  -5 -25   -0.12    6.18
  -5 -12 -25    1.79    4.64
 -12  -5 -23   -0.14    6.84
  -5 -12 -23   -5.80    5.14
 -12  -5 -21   -1.23    7.21
  -5 -12 -21    3.41    5.24
 -12  -5 -19   18.68    8.06
  -5 -12 -19   21.81    6.71
 -12   5  19   19.11   11.99
 -12  -5 -17   -6.26    7.17
  -5 -12 -17    1.34    5.65
 -12   5  17   -4.02   12.13
 -12  -5 -15   13.32    7.67
  -5 -12 -15    7.64    6.09
 -12   5  15   16.73   12.80
 -12  -5 -13   34.56    9.38
  -5 -12 -13   24.56    8.06
 -12   5  13   30.03   13.87
 -12  -5 -11   39.24    9.61
  -5 -12 -11   27.23    8.29
 -12  -5  -9   16.82    7.86
 -12  -5  -7   73.56   13.32
 -12  -5  -7   46.35   14.41
 -12  -5  -5   34.65    8.34
 -12  -5  -5   12.09   11.00
 -12  -5  -3   26.04    8.16
  -5 -12  -3   24.64    7.86
 -12  -5  -3   15.80   11.61
 -12  -5  -1   52.97   10.38
  -5 -12  -1   49.49   10.26
 -12  -5  -1   28.38   13.74
 -12  -5   1   49.51   10.46
  -5 -12   1   58.56   10.78
 -12  -5   1   26.13   14.63
 -12  -5   3   34.30    8.33
  -5 -12   3   26.87    8.52
 -12  -5   3   31.60   13.18
  -5 -12   5   35.98    9.03
  -5 -12   7  107.16   17.60
 -12  -5   7   72.92   21.39
  -5 -12   9   13.22    6.74
 -12  -5   9   15.63   13.22
  -5 -12  11   43.49    8.88
 -12  -5  11    7.18   14.62
  -5 -12  13   52.69   10.46
 -12  -5  13   39.40   16.29
  -5 -12  15   10.80    6.03
 -12  -5  15    0.46   14.54
  -5 -12  17    2.30    5.66
 -12  -5  17   55.89   15.11
 -12  -5  19   34.19   14.96
 -12  -5  21   -2.42   13.40
 -12  -5  23    4.05   12.87
  -6 -12 -26    1.59    4.12
  -6 -12 -24   -1.46    4.20
  -6 -12 -22    5.85    4.88
  -6 -12 -20    8.36    5.06
 -12  -6 -18   -0.64    6.92
 -12   6  18    1.53   10.42
 -12  -6 -16    6.15    7.03
 -12   6  16   12.90   11.27
 -12  -6 -14   16.86    7.71
 -12   6  14    5.76   12.60
 -12  -6 -12   10.78    8.31
  -6 -12 -12   26.44    7.23
 -12   6  12   22.57   12.90
 -12  -6 -10   20.42    7.93
  -6 -12 -10   12.17    6.54
 -12  -6  -8   -2.82    7.04
  -6 -12  -8    2.12    6.18
 -12  -6  -6   37.64    9.24
  -6 -12  -6   28.12    8.49
 -12  -6  -4   20.69    7.55
  -6 -12  -4   10.07    6.87
 -12  -6  -4   14.74   10.08
 -12  -6  -2   44.31   10.80
  -6 -12  -2   54.61   10.43
 -12  -6  -2   27.68   13.87
 -12  -6   0   47.91   10.82
  -6 -12   0   60.91   10.67
 -12  -6   2   57.94   12.83
  -6 -12   2   81.59   13.06
 -12  -6   2   36.34   15.78
 -12  -6   4   18.79    7.59
  -6 -12   4   27.60    7.82
 -12  -6   4   19.71   12.39
 -12  -6   6   41.59    9.48
  -6 -12   6   46.95   10.16
  -6 -12   8    6.51    6.25
 -12  -6   8    6.41    5.74
 -12  -6   8   -5.11   13.09
  -6 -12  10   20.75    7.54
 -12  -6  10   35.83    6.87
 -12  -6  10   21.96   14.72
  -6 -12  12   28.57    7.26
 -12  -6  12    4.57   14.15
  -6 -12  14   19.00    6.37
 -12  -6  14   13.40   14.17
  -6 -12  16   21.27    6.76
 -12  -6  16   27.05   15.15
  -6 -12  18   22.03    6.25
 -12  -6  18    3.25   13.48
 -12  -6  20   12.54   13.61
 -12  -7 -25    5.65    5.28
  -7 -12 -25    5.37    3.83
 -12  -7 -23    3.20    5.43
  -7 -12 -23    3.13    4.39
  -7 -12 -17    5.35    5.27
  -7 -12 -15    2.61    5.28
 -12   7  15    8.37   10.38
 -12  -7 -13   -4.08    6.66
  -7 -12 -13    7.45    5.85
 -12   7  13    7.43   10.79
 -12  -7 -11   16.34    7.02
  -7 -12 -11    6.66    5.76
 -12   7  11    8.12   11.73
 -12  -7  -9   20.87    7.34
  -7 -12  -9   10.33    6.37
 -12  -7  -7    7.11    6.87
  -7 -12  -7   -7.51    5.87
 -12  -7  -5   24.60    8.22
  -7 -12  -5   20.54    7.30
 -12  -7  -3   48.25   10.95
  -7 -12  -3   62.01   10.76
 -12  -7  -1   18.89    7.58
  -7 -12  -1   13.91    6.82
 -12  -7  -1   17.15   11.30
 -12  -7   1   33.77    7.99
  -7 -12   1   19.69    7.41
 -12  -7   3   63.22   11.72
  -7 -12   3   60.11   11.65
 -12  -7   3   41.82   14.84
 -12  -7   5   32.62    8.26
  -7 -12   5   28.95    8.25
 -12  -7   5   33.01   12.91
  -7 -12   7    6.30    6.11
 -12  -7   7    6.36    6.06
  -7 -12   9   41.01    8.74
 -12  -7   9   35.64    8.06
 -12  -7   9   25.46   13.73
  -7 -12  11   10.11    5.88
 -12  -7  11    7.08    5.27
 -12  -7  11    2.94   12.10
  -7 -12  13   13.22    5.76
 -12  -7  13   12.94    5.22
 -12  -7  13   -2.22   12.61
  -7 -12  15    5.77    5.43
 -12  -7  15  -10.30   12.88
  -7 -12  17   14.14    5.81
 -12  -7  17   15.07   12.40
 -12  -8 -24    0.62    4.44
 -12  -8 -22   -3.58    5.20
  -8 -12 -22   -7.02    4.12
 -12  -8 -20   -0.11    5.31
  -8 -12 -20   -0.63    4.31
 -12  -8 -18    0.89    5.72
  -8 -12 -18   -2.99    4.70
 -12  -8 -16   21.28    7.30
  -8 -12 -16   26.38    6.48
  -8 -12 -14    5.88    4.99
 -12   8  14    0.78    8.86
  -8 -12 -12    3.79    5.18
 -12   8  12    5.39   10.22
  -8 -12 -10    1.85    5.16
 -12   8  10    4.29   10.17
  -8 -12  -8   21.44    6.58
 -12  -8  -6    4.12    6.62
  -8 -12  -6   -0.37    5.84
  -8 -12  -4   93.36   15.17
 -12  -8  -4   74.30   15.36
 -12  -8  -2   -1.90    6.29
  -8 -12  -2    8.06    6.11
 -12  -8   0    0.16    6.04
  -8 -12   0    1.39    5.89
 -12  -8   0    0.25   10.07
 -12  -8   2    7.17    6.54
  -8 -12   2   -0.81    5.95
 -12  -8   2   -9.42   10.00
 -12  -8   4   92.67   16.42
  -8 -12   4  106.08   16.45
 -12  -8   4   52.69   18.68
  -8 -12   6   -3.43    5.99
 -12  -8   6    5.59    6.17
  -8 -12   8   35.98    7.55
 -12  -8   8   23.45    7.25
 -12  -8   8   14.26   12.17
  -8 -12  10    4.18    5.32
 -12  -8  10   -4.34    4.81
  -8 -12  12    1.09    5.42
 -12  -8  12    5.73    4.81
 -12  -8  12    1.89   12.20
  -8 -12  14   -0.16    5.11
 -12  -8  14   -0.21    4.29
  -8 -12  16   48.82    9.56
 -12  -9 -23   11.79    5.21
  -9 -12 -23    7.23    4.88
 -12  -9 -21    0.16    4.23
  -9 -12 -21   -2.24    4.03
 -12  -9 -19    1.23    4.64
  -9 -12 -19    2.11    4.12
 -12  -9 -17    6.30    5.16
  -9 -12 -17    1.60    4.44
 -12  -9 -15    3.86    5.63
  -9 -12 -15   15.30    4.98
 -12  -9 -13    1.70    5.69
  -9 -12 -13    4.36    4.79
 -12  -9 -11   15.07    5.91
  -9 -12 -11    6.88    5.31
 -12   9  11   16.06    8.29
  -9 -12  -9   18.98    6.03
 -12   9   9    9.70    9.59
  -9 -12  -7    7.71    5.47
  -9 -12  -5    5.69    5.62
  -9 -12  -3   27.79    7.44
 -12  -9  -1    4.31    6.07
  -9 -12  -1    3.17    5.68
 -12  -9   1   13.54    5.74
  -9 -12   1    6.71    5.83
 -12  -9   3   27.37    7.55
  -9 -12   3   34.79    7.99
  -9 -12   5   11.45    5.57
 -12  -9   5    6.13    5.37
  -9 -12   7    9.98    5.70
 -12  -9   7   12.17    5.27
  -9 -12   9   22.44    6.39
 -12  -9   9   21.65    5.81
  -9 -12  11   12.02    5.32
 -12  -9  11   11.38    5.07
  -9 -12  13    3.58    4.77
 -12  -9  13    7.07    4.05
  -9 -12  15    8.52    4.96
 -12 -10 -20    4.66    4.70
 -10 -12 -20   -0.33    4.57
 -12 -10 -18   -0.29    3.91
 -10 -12 -18    0.59    4.75
 -12 -10 -16    2.74    4.12
 -10 -12 -16    2.37    4.18
 -12 -10 -14   -0.10    4.65
 -10 -12 -14    1.41    4.35
 -12 -10 -12    0.22    4.90
 -10 -12 -12   -1.23    4.49
 -12 -10 -10    3.79    5.05
 -10 -12 -10    1.94    4.62
 -12 -10  -8   -1.33    5.03
 -10 -12  -8    0.26    4.75
 -12  10   8    8.44    7.70
 -12 -10  -6   12.94    5.54
 -10 -12  -6   10.01    5.05
 -12  10   6    2.24    8.21
 -10 -12  -2   19.09    5.87
 -10 -12   0    2.43    5.11
 -10 -12   2   12.84    5.25
 -12 -10   2    5.05    5.14
 -10 -12   4   14.76    5.35
 -12 -10   4    4.65    5.05
 -10 -12   6    9.67    4.84
 -12 -10   6    3.25    4.84
 -10 -12   8   -5.09    4.62
 -12 -10   8    4.62    4.38
 -10 -12  10    3.17    4.42
 -12 -10  10    3.06    3.94
 -10 -12  12   10.52    4.47
 -12 -10  12    7.85    3.98
 -10 -12  14    1.09    3.79
 -12 -11 -15    1.83    4.62
 -11 -12 -15    1.08    4.81
 -12 -11 -13   -1.59    3.76
 -11 -12 -13    5.07    4.54
 -12 -11 -11   -0.94    3.75
 -11 -12 -11    0.57    3.87
 -12 -11  -9   -6.70    4.06
 -11 -12  -9    1.72    3.98
 -12 -11  -7    1.83    4.09
 -11 -12  -7    0.38    4.10
 -12 -11  -5    3.05    4.18
 -11 -12  -5   -0.10    4.21
 -12  11   5    1.59    5.50
 -12 -11  -3    0.98    4.16
 -11 -12  -3    2.09    4.29
 -11 -12  -1    1.27    4.27
 -11 -12   1   -1.90    4.25
 -11 -12   3   -0.62    4.12
 -11 -12   5    4.76    4.02
 -12 -11   5    0.36    3.67
 -11 -12   7    5.29    3.90
 -12 -11   7    1.45    3.50
 -11 -12   9    0.67    3.51
 -12 -11   9    2.54    3.28
 -12 -12  -8    5.31    4.39
 -12 -12  -6    5.20    4.12
 -12 -12  -4   -4.98    3.49
 -12 -12  -2   -5.17    3.28
 -12 -12   0    9.64    3.46
 -13   0   1    0.45   12.60
 -13   0  -1   28.90   13.50
 -13   0  -3   43.86   14.73
 -13   0   3   53.47   15.99
 -13   0   5   21.66   14.09
   0 -13   5   19.42    5.80
 -13   0  -7    2.53   10.68
 -13   0   7    4.08   13.61
   0 -13   7   11.28    4.87
 -13   0  -9   51.23   14.10
 -13   0   9   50.90   17.33
 -13   0 -11   -0.63   10.13
 -13   0  11   20.38   15.47
 -13   0 -13   -6.04   10.23
 -13   0  13   -1.00   14.13
 -13   0 -15    5.81    9.93
 -13   0  15   52.20   16.94
 -13   0  17   -0.46   14.67
 -13   0  23   13.33   12.39
 -13   0  25    4.90    9.79
 -13   1  26   -5.07    7.93
 -13   1  24    2.27   10.01
 -13   1  22   18.28   12.87
 -13   1  20   -7.59   13.44
 -13   1  16  -24.81   14.78
 -13   1  14    0.49   14.55
 -13  -1 -12    1.39    9.81
 -13   1  12   -0.51   14.84
 -13  -1 -10   41.49   13.98
 -13   1  10   67.68   17.72
 -13  -1  -8   10.22   10.90
 -13   1   8   -8.79   14.93
 -13   1   6   -6.74   15.43
 -13  -1  -6    4.21   11.09
 -13   1   4   -4.02   15.11
 -13  -1  -4    7.89   11.42
  -1 -13  -2   43.26    8.51
 -13   1   2   33.72   15.49
  -1 -13   0   35.67    6.93
 -13   1   0    9.24   12.92
 -13  -1   0   11.79   13.17
 -13   1  -2   12.35   13.94
  -1 -13   2   37.47    7.58
 -13  -1   2   31.84   14.56
 -13   1  -4   13.40   12.46
  -1 -13   4   27.28    6.28
 -13  -1   4   19.43   14.85
  -1 -13   6   -5.10    5.31
 -13  -1   6  -15.88   14.70
 -13   1  -8   10.75   11.71
 -13  -1   8   33.29   16.41
  -1 -13   8   19.65    5.94
  -1 -13  10  103.02   15.99
 -13   1 -10   73.22   18.76
 -13  -1  10   77.50   22.41
 -13   1 -12    2.24   10.52
 -13  -1  12    2.00   14.40
 -13   1 -14    5.55    9.94
 -13  -1  14   -3.42   15.29
 -13   1 -16    5.39   10.09
 -13  -1  16   35.76   14.20
 -13  -1  18    0.89   13.35
 -13  -1  20   -6.22   13.44
 -13  -1  24   15.11   12.08
 -13  -1  26   -2.72   10.09
 -13   2  23    6.55   10.08
 -13   2  21    6.67   11.69
 -13   2  19   15.22   12.86
 -13   2  15    8.41   13.66
 -13   2  13   -1.96   14.13
  -2 -13 -11   12.77    5.63
 -13   2  11   23.13   15.28
 -13  -2 -11  -10.74   10.17
  -2 -13  -9   27.45    6.54
 -13   2   9   -0.51   14.50
 -13  -2  -9    5.05   10.86
  -2 -13  -7   49.22    8.59
 -13   2   7   22.20   16.14
 -13  -2  -7   19.20   12.43
  -2 -13  -5    1.39    5.78
 -13   2   5   22.80   15.19
 -13  -2  -5   -1.70   11.00
  -2 -13  -3   55.40    9.31
 -13   2   3   30.48   16.75
 -13  -2  -3   21.43   13.42
  -2 -13  -1   36.71    8.14
 -13   2   1   23.47   15.25
  -2 -13   1   43.86    8.51
 -13  -2   1   22.50   13.61
  -2 -13   3   56.32    9.71
 -13  -2   3   19.78   15.82
  -2 -13   5    8.08    5.50
 -13  -2   5   -4.94   13.03
  -2 -13   7   53.57    9.24
 -13  -2   7   15.84   15.21
  -2 -13   9   42.41    8.07
 -13  -2   9   21.61   15.43
  -2 -13  11   21.12    6.52
 -13  -2  11   31.36   15.63
 -13  -2  13   46.94   16.62
  -2 -13  13   27.56    7.06
 -13  -2  15   17.86   14.40
 -13   2 -17    9.16    9.19
 -13  -2  17    3.61   14.81
 -13  -2  19   19.11   14.69
 -13  -2  21    4.68   13.91
 -13  -2  25   15.06   11.23
 -13  -3 -24   -6.62    4.95
 -13  -3 -22   -1.94    5.43
 -13   3  22    3.27   10.05
 -13  -3 -20    1.11    5.69
 -13   3  20    0.34   11.09
 -13  -3 -18    1.56    6.09
 -13   3  18   12.55   12.42
 -13  -3 -16   -4.69    6.10
  -3 -13 -16    6.78    5.39
 -13   3  16   -2.16   13.24
 -13  -3 -14   16.04    7.04
  -3 -13 -14   22.50    6.50
  -3 -13 -12   20.91    6.20
 -13   3  12    1.45   14.81
  -3 -13 -10   -9.79    6.22
 -13   3  10    4.46   14.29
 -13  -3 -10    1.76    9.76
  -3 -13  -8   34.61    7.55
 -13   3   8   21.74   14.56
 -13  -3  -8    7.95   11.47
  -3 -13  -6  100.67   14.63
 -13  -3  -6   45.25   17.30
 -13   3   6   53.65   19.80
  -3 -13  -4   23.24    6.88
 -13   3   4   11.28   14.77
 -13  -3  -4   19.01   11.68
  -3 -13  -2   10.60    6.15
 -13  -3  -2    0.36   11.08
  -3 -13   0   20.71    6.74
  -3 -13   2   10.09    5.62
  -3 -13   4   24.71    6.81
 -13  -3   4   -3.31   14.07
  -3 -13   6   92.05   15.02
 -13  -3   6   62.96   19.69
  -3 -13   8   31.25    7.06
 -13  -3   8    7.58   14.44
 -13  -3  10    8.68   13.37
 -13  -3  12   22.25   14.62
 -13  -3  14   12.43   14.73
 -13  -3  16   28.91   15.00
 -13  -3  18   14.78   14.85
 -13   3 -20    1.72    7.78
 -13  -3  20   -3.53   12.90
 -13  -3  22  -10.63   13.05
 -13  -4 -25    4.23    4.46
 -13  -4 -23    5.31    5.10
 -13  -4 -21    5.94    5.55
  -4 -13 -21    5.16    4.36
 -13   4  21    8.14    8.83
 -13  -4 -19   19.69    7.04
  -4 -13 -19   27.49    6.13
 -13   4  19    8.41   12.06
 -13  -4 -17    2.94    6.17
  -4 -13 -17    3.87    5.31
 -13   4  17   -2.63   12.03
 -13  -4 -15    0.81    6.18
  -4 -13 -15    8.64    5.57
 -13   4  15   19.93   12.98
 -13  -4 -13   11.38    7.56
  -4 -13 -13   32.21    6.85
 -13  -4 -11    8.16    6.71
  -4 -13 -11   20.80    6.36
 -13   4  11   12.14   13.46
 -13  -4  -9   -1.41    6.33
  -4 -13  -9    8.79    5.53
 -13   4   9    3.38   13.50
  -4 -13  -7   52.82    8.68
 -13   4   7   32.56   16.04
  -4 -13  -5    9.24    5.59
 -13   4   5    8.00   14.13
 -13  -4  -5    1.16   11.12
  -4 -13  -3   15.18    5.91
 -13  -4  -3   -2.50   10.94
  -4 -13  -1   45.38    8.52
 -13  -4  -1   10.94   13.03
  -4 -13   1   34.45    8.12
 -13  -4   1   24.45   13.48
 -13  -4   5   27.12   14.44
 -13  -4   7   15.92   13.59
  -4 -13   9   12.86    6.07
 -13  -4   9   12.19   13.25
  -4 -13  11   28.73    7.18
 -13  -4  11   15.00   14.05
  -4 -13  13   37.09    8.21
 -13  -4  13   36.30   15.02
  -4 -13  15    7.96    5.40
 -13  -4  15   -1.72   13.92
 -13  -4  17   -0.41   13.65
 -13  -4  19    6.51   14.43
 -13   4 -21    3.83    7.10
 -13  -4  21    1.39   12.19
 -13  -4  23    9.89   12.36
 -13  -5 -24    5.46    4.53
 -13  -5 -22   -7.99    5.40
  -5 -13 -22    4.01    3.88
 -13  -5 -20    2.71    5.44
  -5 -13 -20    0.96    4.35
 -13   5  20   -2.68    8.14
 -13  -5 -18   -3.25    5.91
  -5 -13 -18    5.85    4.70
 -13   5  18    3.51   10.84
 -13  -5 -16    2.86    6.22
  -5 -13 -16    0.11    4.70
 -13   5  16   10.83   11.90
 -13  -5 -14   14.77    6.80
  -5 -13 -14   10.57    5.39
 -13   5  14    5.85   12.38
 -13  -5 -12    6.95    6.21
  -5 -13 -12   -3.31    4.94
 -13  -5 -10   -0.86    6.47
  -5 -13 -10    0.15    5.22
  -5 -13  -8   10.86    5.39
 -13   5   8   -4.16   12.62
 -13  -5  -6   44.08    9.61
  -5 -13  -6   47.32    8.97
 -13   5   6   21.79   15.49
 -13  -5  -6   44.08   12.01
 -13  -5  -4    6.18    6.10
 -13  -5  -4    9.23    9.70
 -13  -5  -2   -2.05   10.90
 -13  -5   0    6.85   11.00
  -5 -13   2    8.21    5.73
 -13  -5   2   -2.32   11.24
  -5 -13   4    5.55    5.80
  -5 -13   6   57.23   10.16
 -13  -5   6   24.62   15.45
  -5 -13   8    2.42    5.50
 -13  -5   8   11.79   13.05
  -5 -13  10    2.58    5.29
 -13  -5  10   -5.84   12.38
  -5 -13  12    1.98    5.10
 -13  -5  12    8.64   12.50
  -5 -13  14   18.97    6.10
 -13  -5  14   29.35   13.02
  -5 -13  16    5.96    5.06
 -13  -5  16   21.46   13.69
 -13  -5  18   11.27   12.70
 -13  -5  20   -1.34   12.81
 -13  -5  22    7.43   11.73
 -13  -6 -23    6.89    4.51
  -6 -13 -23    0.05    3.31
 -13  -6 -21    0.72    4.66
  -6 -13 -21    3.77    3.83
 -13  -6 -19    0.31    5.39
  -6 -13 -19   11.94    4.42
 -13  -6 -17   -2.12    5.29
  -6 -13 -17    5.74    4.40
 -13   6  17   -6.66    8.40
 -13  -6 -15    3.30    6.21
  -6 -13 -15    8.26    4.85
 -13   6  15   15.90   10.60
 -13  -6 -13   -4.29    5.91
  -6 -13 -13    7.62    4.88
 -13   6  13    9.26   11.02
 -13  -6 -11    7.90    5.87
 -13   6  11    0.78   11.57
 -13  -6  -9   11.50    6.20
 -13  -6  -7   18.11    6.63
 -13   6   7   -9.94   12.40
 -13  -6  -5   25.29    6.87
  -6 -13  -5   17.75    6.61
 -13  -6  -3   27.45    7.71
  -6 -13  -3   29.02    7.33
 -13  -6  -3   23.44   10.59
 -13  -6  -1    9.68    5.98
  -6 -13  -1    6.35    5.55
 -13  -6  -1   -9.11   10.17
 -13  -6   1   18.71    5.96
  -6 -13   1   12.21    6.02
 -13  -6   1    0.57   10.84
  -6 -13   3   32.67    7.51
 -13  -6   3   15.18   12.09
  -6 -13   5   14.47    5.85
 -13  -6   5    1.93   11.58
  -6 -13   7   20.50    6.55
  -6 -13   9   17.89    5.92
 -13  -6   9   21.94   13.12
  -6 -13  11   10.04    5.16
 -13  -6  11   -3.13   12.75
  -6 -13  13   18.46    5.74
 -13  -6  13    9.37   12.66
  -6 -13  15    4.50    4.75
 -13  -6  15   11.58   13.16
 -13  -6  17   11.47   12.24
 -13  -6  19  -10.11   12.09
 -13  -7 -22    3.84    3.92
  -7 -13 -22    1.65    3.10
 -13  -7 -20    1.39    4.58
  -7 -13 -20    2.13    3.60
 -13  -7 -18    1.64    4.69
  -7 -13 -18    0.27    3.76
 -13  -7 -16    3.05    5.07
 -13   7  16    6.33    7.30
 -13  -7 -14    1.67    5.84
 -13   7  14  -12.14    9.72
 -13  -7 -12    8.94    5.62
  -7 -13 -12    0.26    4.65
 -13   7  12    9.00   10.30
 -13  -7 -10   25.25    6.96
  -7 -13 -10   28.46    6.51
 -13   7  10    9.68   11.67
 -13  -7  -8   12.61    5.98
  -7 -13  -8   14.33    5.44
 -13  -7  -6    8.59    5.99
  -7 -13  -6   -3.57    5.20
 -13   7   6    3.53   11.27
 -13  -7  -4   10.75    6.36
  -7 -13  -4   18.26    5.89
 -13  -7  -2   26.97    7.54
  -7 -13  -2   31.30    7.17
 -13  -7  -2   19.56    9.97
 -13  -7   0   17.98    6.35
  -7 -13   0   21.43    6.25
 -13  -7   0    3.72   10.01
 -13  -7   2   36.32    7.17
  -7 -13   2   33.08    7.51
  -7 -13   4   15.60    5.87
 -13  -7   4   21.85    5.78
 -13  -7   4   11.16   10.67
  -7 -13   6    4.49    5.16
 -13  -7   6   -1.37    4.55
 -13  -7   6   -1.12   10.31
  -7 -13   8    9.87    5.29
  -7 -13  10   27.11    6.37
 -13  -7  10    6.51   11.77
  -7 -13  12    3.95    4.84
 -13  -7  12  -16.01   11.23
  -7 -13  14    0.89    4.79
 -13  -7  14  -14.29   11.23
  -7 -13  16   12.29    5.06
 -13  -8 -19    1.37    3.97
 -13  -8 -17    1.33    4.54
  -8 -13 -17    1.42    3.68
 -13  -8 -15   11.36    5.10
  -8 -13 -15    1.56    4.06
 -13  -8 -13    3.02    4.87
  -8 -13 -13    5.61    4.20
 -13   8  13   -3.51    7.21
 -13  -8 -11    7.77    5.44
  -8 -13 -11    3.24    4.49
 -13   8  11    4.21    8.92
 -13  -8  -9    5.80    5.46
  -8 -13  -9    3.64    4.76
 -13   8   9    3.50    9.70
 -13  -8  -7   -4.14    5.54
  -8 -13  -7   -0.96    4.85
 -13   8   7    2.23    9.82
 -13  -8  -5    4.80    5.57
  -8 -13  -5    1.87    4.80
 -13  -8  -3   37.46    7.49
  -8 -13  -3   31.91    7.40
 -13  -8  -1    1.82    5.28
  -8 -13  -1    8.11    5.05
 -13  -8   1   -1.05    5.05
  -8 -13   1    4.05    4.84
  -8 -13   3   36.10    7.48
 -13  -8   3   27.49    7.18
  -8 -13   5    3.10    4.90
 -13  -8   5    2.37    4.54
  -8 -13   7    5.65    4.79
 -13  -8   7    6.65    4.20
  -8 -13   9   18.78    5.69
  -8 -13  11   15.60    5.35
  -8 -13  13   -0.26    4.35
  -8 -13  15    2.38    4.29
  -9 -13 -18    4.28    4.55
 -13  -9 -16    2.12    3.72
  -9 -13 -16    1.70    3.77
 -13  -9 -14   -2.35    4.02
  -9 -13 -14   -1.85    3.73
 -13  -9 -12   -4.69    4.27
  -9 -13 -12    3.32    3.97
 -13  -9 -10   -0.46    4.47
  -9 -13 -10    6.09    4.18
 -13   9  10    0.49    6.40
 -13  -9  -8    0.49    4.28
  -9 -13  -8    1.81    4.16
 -13   9   8   -1.72    7.59
 -13  -9  -6    2.54    4.34
  -9 -13  -6    1.56    4.21
 -13   9   6    3.27    8.25
 -13  -9  -4   -3.43    4.53
  -9 -13  -4   -1.26    4.21
 -13  -9  -2    4.44    4.76
  -9 -13  -2    7.37    4.73
  -9 -13   0   -1.45    4.42
 -13  -9   0    1.11    4.24
  -9 -13   2   14.35    4.88
 -13  -9   2    9.82    4.54
  -9 -13   4   -4.47    4.54
 -13  -9   4    0.36    3.92
  -9 -13   6   -6.77    4.69
 -13  -9   6    2.72    3.68
  -9 -13   8    0.37    4.18
 -13  -9   8   -1.48    3.36
  -9 -13  10   10.57    4.47
  -9 -13  12   -2.01    3.91
 -10 -13 -15   -7.52    4.51
 -10 -13 -13   -1.76    4.72
 -13 -10 -11    3.95    3.36
 -10 -13 -11    5.62    4.12
 -13 -10  -9   -2.31    3.71
 -10 -13  -9   -3.15    3.69
 -13 -10  -7    1.39    3.71
 -10 -13  -7   -1.18    3.86
 -13 -10  -5   -2.13    3.77
 -10 -13  -5    3.25    3.88
 -13  10   5   -4.68    6.44
 -10 -13  -3    3.17    4.03
 -13 -10  -3    2.94    3.84
 -13  10   3    3.25    7.02
 -10 -13  -1    0.92    3.99
 -13 -10  -1   -2.83    3.60
 -10 -13   1    7.84    4.06
 -13 -10   1    6.18    3.83
 -10 -13   3    4.40    3.92
 -13 -10   3    2.72    3.36
 -10 -13   5   -0.57    3.77
 -13 -10   5   -6.97    3.16
 -10 -13   7    3.38    3.79
 -10 -13   9    6.32    3.57
 -10 -13  11   -2.11    3.19
 -11 -13  -8   -2.23    4.14
 -11 -13  -6    0.46    4.55
 -11 -13  -4   -3.19    4.72
 -11 -13  -2   10.48    4.72
 -11 -13   0    7.82    4.32
 -11 -13   2   -2.04    4.08
 -11 -13   4    0.05    4.02
 -11 -13   6   23.15    5.65
 -14   0   0   18.85   13.28
 -14   0  -2   -2.67   12.08
 -14   0   2    1.67   12.42
 -14   0   4   17.76   13.32
 -14   0  -6   -6.33   10.83
 -14   0   6   -0.45   13.62
 -14   0  -8    6.71   10.64
 -14   0   8    9.07   14.10
 -14   0 -10    1.68    9.40
 -14   0  10    8.06   13.36
 -14   0 -12   -4.96    9.53
 -14   0  12  -29.54   14.66
 -14   0 -14    1.45    8.83
 -14   0  14   20.34   13.44
 -14   0  16    3.51   13.16
 -14   0  18    7.88   12.94
 -14   0  22   -0.26   10.28
 -14   0  24   -0.56    8.34
 -14   1  23   -5.05    8.86
 -14   1  21    6.09   10.34
 -14   1  17  -11.39   13.40
 -14   1  15    3.19   13.25
 -14   1  13   -2.95   13.17
 -14  -1 -11    8.93    9.82
 -14   1  11   17.19   13.95
 -14  -1  -9    0.82   10.38
 -14   1   9   30.33   13.80
 -14   1   7   17.48   14.52
 -14  -1  -7    8.06   10.74
 -14   1   5    8.62   14.52
 -14  -1  -5   -0.33   11.12
 -14   1   3   16.33   13.74
 -14   1   1    2.56   12.16
 -14  -1  -1    4.44   12.29
 -14   1  -1    2.45   12.61
 -14  -1   1    4.28   12.06
 -14   1  -3   14.32   12.43
 -14  -1   3   -9.35   14.20
  -1 -14   3   20.35    4.77
 -14  -1   5    6.73   12.72
  -1 -14   5    0.22    4.05
 -14   1  -7   23.02   11.52
 -14  -1   7    1.72   12.75
  -1 -14   7   13.65    4.73
 -14   1  -9   10.54   10.53
 -14  -1   9   11.82   13.51
 -14   1 -11    3.38    9.41
 -14  -1  11   16.51   14.77
 -14   1 -13   11.72    9.45
 -14  -1  13   -7.97   13.44
 -14   1 -15   -1.87    8.11
 -14  -1  15   -0.40   13.02
 -14  -1  17  -11.57   12.10
 -14  -1  19   22.80   13.17
 -14  -1  23    5.77    9.85
 -14   2  22    0.21    8.74
 -14   2  20    8.34   10.23
 -14   2  18    0.66   11.36
 -14   2  14   -7.99   13.28
 -14   2  12    1.27   12.53
 -14   2  10   10.98   13.62
 -14  -2 -10   10.75    9.35
 -14   2   8    0.45   13.14
 -14  -2  -8    8.89    9.66
  -2 -14  -6   -0.90    4.40
 -14   2   6   -6.41   13.95
 -14  -2  -6   -6.32   11.02
  -2 -14  -4   21.61    5.18
 -14   2   4    5.02   14.15
 -14  -2  -4   13.01   11.19
  -2 -14  -2   10.48    4.53
 -14   2   2    0.89   13.31
 -14  -2  -2   11.35   11.41
  -2 -14   0   48.11    7.73
 -14   2   0    5.13   14.06
 -14   2  -2   -5.32   12.58
  -2 -14   2   -0.74    4.40
 -14  -2   2    5.24   12.77
 -14   2  -4    1.56   11.72
  -2 -14   4   19.38    5.24
 -14  -2   4   11.69   12.95
 -14   2  -6   -3.28   10.64
  -2 -14   6    7.21    4.42
 -14  -2   6   -0.40   13.16
  -2 -14   8    2.41    4.17
 -14  -2   8   -6.17   13.80
 -14   2 -10    4.32    9.87
 -14  -2  10    8.71   13.85
  -2 -14  10    2.76    4.05
 -14   2 -12    0.27    9.55
 -14  -2  12   -4.13   13.37
 -14   2 -14    6.84    8.56
 -14  -2  14    8.34   13.69
 -14   2 -16   11.08    8.49
 -14  -2  16    9.03   12.01
 -14  -2  18   -4.88   12.75
 -14  -2  20    6.56   11.77
 -14  -2  22   -9.86   10.48
 -14  -2  24   -0.21    8.82
 -14   3  21    2.67    7.84
 -14   3  19    6.41   10.24
 -14   3  17   -9.96   10.97
 -14   3  13   25.03   13.24
  -3 -14 -11    4.81    4.55
 -14   3  11   27.73   12.64
  -3 -14  -9   12.64    4.83
 -14   3   9    9.48   13.89
 -14  -3  -9    4.40    9.29
  -3 -14  -7   10.33    4.79
 -14   3   7   11.49   12.91
 -14  -3  -7    4.40    9.66
  -3 -14  -5    8.40    4.51
 -14   3   5   19.73   13.28
 -14  -3  -5   -0.82   10.68
  -3 -14  -3   19.24    5.18
 -14   3   3    5.87   12.68
 -14  -3  -3   -3.21   10.52
  -3 -14  -1   14.25    4.96
 -14   3   1    0.44   12.05
 -14  -3  -1   11.04   11.13
  -3 -14   1   12.29    4.66
 -14   3  -1   -1.27   13.13
 -14   3  -3    1.22   11.64
  -3 -14   3   24.32    5.42
 -14  -3   3    1.05   12.58
 -14   3  -5    2.30   12.29
  -3 -14   5    2.56    4.62
 -14  -3   5   -3.31   11.95
 -14   3  -7   -2.15   11.34
  -3 -14   7   -2.42    4.21
 -14  -3   7    9.82   13.17
  -3 -14   9    7.80    4.64
 -14  -3   9   -3.84   13.43
 -14   3 -11   11.45   10.04
  -3 -14  11    6.76    4.20
 -14  -3  11   -3.86   13.79
 -14   3 -13    6.67    9.23
 -14  -3  13   13.40   13.43
 -14   3 -15   -6.02    8.86
 -14  -3  15  -10.30   12.32
 -14   3 -17   -2.98    7.84
 -14  -3  17    5.84   12.73
 -14  -3  19   15.03   12.61
 -14  -3  21   -1.93   11.46
 -14  -3  23   14.56    9.87
 -14   4  20   -1.14    7.19
 -14   4  18   11.54    9.76
 -14   4  16   13.06   11.30
  -4 -14 -14   10.90    4.40
  -4 -14 -12    6.26    4.13
 -14   4  12    1.87   12.27
  -4 -14 -10    4.79    4.38
 -14   4  10    9.52   12.72
  -4 -14  -8    4.39    4.54
 -14   4   8   10.34   12.14
  -4 -14  -6   14.51    5.17
 -14   4   6   19.54   12.68
 -14  -4  -6   -0.89    9.63
  -4 -14  -4    9.57    4.72
 -14   4   4    8.63   13.39
 -14  -4  -4   -1.50    9.48
  -4 -14  -2    1.04    4.47
 -14   4   2   10.41   12.86
 -14  -4  -2    2.17   10.72
  -4 -14   0   33.26    6.28
 -14   4   0    4.25   12.91
 -14  -4   0    5.83   11.49
  -4 -14   2    9.94    4.92
 -14  -4   2   -1.86   11.17
  -4 -14   4   16.42    5.18
  -4 -14   6   11.43    4.79
 -14  -4   6   -9.16   11.54
 -14  -4   8   27.46   13.69
 -14  -4  10    6.69   13.22
 -14  -4  12    4.55   12.64
 -14   4 -14   -4.24    8.57
 -14  -4  14   11.34   12.40
 -14   4 -16   -5.68    7.99
 -14  -4  16   -6.56   11.41
 -14   4 -18    2.39    6.87
 -14  -4  18    0.60   11.91
 -14  -4  20    2.68   11.60
  -5 -14 -17   -1.57    3.39
 -14   5  17  -18.71    8.73
  -5 -14 -15    3.30    3.82
 -14   5  15    6.56   10.20
  -5 -14 -13    6.74    4.21
 -14   5  13    1.59   10.83
  -5 -14 -11   -0.21    4.09
  -5 -14  -9   -2.19    4.10
 -14   5   9   -7.41   12.03
  -5 -14  -7    3.05    4.47
 -14   5   7   -2.32   11.69
  -5 -14  -5   -1.12    4.35
 -14   5   5    6.39   12.09
 -14  -5  -5    9.79    8.60
  -5 -14  -3   12.28    4.70
 -14   5   3    7.30   12.79
 -14  -5  -3    6.70    9.97
  -5 -14  -1    4.73    4.55
 -14   5   1   -5.70   12.57
 -14  -5  -1   11.82    9.48
 -14  -5   1    6.06   10.28
 -14  -5   3   10.13   10.56
  -5 -14   7   -6.63    4.57
 -14  -5   7    6.41   11.49
  -5 -14   9    4.43    4.34
 -14  -5   9   -0.93   11.67
  -5 -14  11   -8.73    4.44
 -14  -5  11    9.97   12.31
  -5 -14  13   14.48    4.90
 -14  -5  13    7.97   12.25
 -14  -5  15    5.63   10.95
 -14   5 -17    0.89    7.11
 -14  -5  17    3.06   11.28
 -14  -5  19    3.01    9.52
  -6 -14 -16    0.14    3.32
 -14   6  16    8.36    6.80
 -14  -6 -14    2.61    3.80
  -6 -14 -14    2.16    3.60
 -14   6  14    8.70    8.34
 -14  -6 -12   -2.79    3.97
  -6 -14 -12    1.29    3.71
 -14   6  12  -12.51    9.98
  -6 -14 -10   -3.68    4.06
  -6 -14  -8    1.00    3.76
 -14   6   8    2.35   10.80
 -14   6   6   10.22   11.21
 -14   6   4   -1.45   11.10
 -14   6   2    4.81   11.00
 -14  -6  -2    2.79    8.68
  -6 -14   0   17.33    5.09
 -14  -6   0    5.50    9.35
  -6 -14   2   -2.71    4.40
 -14  -6   2   -7.11    9.67
  -6 -14   4   17.76    5.06
 -14  -6   4    4.62   10.37
  -6 -14   6    0.27    4.25
 -14  -6   6   21.47   10.28
  -6 -14   8   -0.40    4.28
  -6 -14  10    6.69    4.25
 -14  -6  10    1.60   10.34
  -6 -14  12    9.31    4.43
 -14  -6  12   14.48   10.33
 -14  -6  14   -3.32   10.16
 -14  -6  16   -0.25   10.39
 -14   6 -18    3.79    6.07
  -7 -14 -15    2.95    3.08
  -7 -14 -13    0.85    3.10
 -14   7  13   -2.01    7.04
 -14  -7 -11   -2.76    3.69
 -14   7  11   -2.24    8.40
 -14  -7  -9    6.28    3.94
 -14   7   9    1.05    9.31
 -14  -7  -7   -6.89    4.06
  -7 -14  -5    3.16    4.06
 -14   7   5    1.85    9.94
  -7 -14  -3   14.76    4.73
 -14   7   3    6.36   11.28
  -7 -14  -1    0.12    4.23
 -14   7   1   -2.60   11.17
  -7 -14   1    7.84    4.28
  -7 -14   3   15.52    4.79
 -14  -7   3    4.24    8.92
  -7 -14   5   -1.37    4.06
 -14  -7   5   -0.19    8.59
  -7 -14   7    4.88    4.24
 -14  -7   7   -0.62    8.94
  -7 -14   9   16.58    4.91
  -7 -14  11   -0.11    3.73
  -7 -14  13   -2.07    3.75
 -14   7 -17  -19.28    6.89
  -8 -14 -10   -0.79    3.38
 -14   8  10    0.60    6.18
  -8 -14  -8   -0.18    3.46
 -14   8   8   -8.11    7.74
 -14  -8  -6    0.55    3.25
  -8 -14  -6    2.19    3.64
 -14   8   6   -2.97    8.37
  -8 -14  -4    8.71    4.06
  -8 -14  -2    0.31    3.84
 -14   8   2   -4.18    8.81
  -8 -14   0    0.64    3.97
 -14   8   0   -0.53    9.44
  -8 -14   2    3.57    3.76
  -8 -14   4    6.99    4.01
  -8 -14   6   -2.72    3.94
  -8 -14   8   -1.50    3.67
  -8 -14  10    0.10    3.49
  -9 -14 -11    7.41    4.43
  -9 -14  -9   -5.50    4.46
  -9 -14  -7    4.81    3.73
  -9 -14  -5   -2.31    3.38
 -14   9   5    1.81    6.02
  -9 -14  -3    3.24    3.43
  -9 -14  -1    2.09    3.51
 -14   9   1   -2.28    7.36
 -14   9  -1   -3.57    7.64
  -9 -14   1    3.67    3.54
 -14   9  -3    3.98    7.34
  -9 -14   3    6.85    3.47
  -9 -14   5   -0.74    3.36
  -9 -14   7   -2.80    3.42
  -9 -14   9   -0.36    4.21
 -14   9 -11    0.14    9.12
 -10 -14  -4  121.73   19.99
 -10 -14  -2   -1.57    4.35
 -10 -14   0    7.47    4.54
 -10 -14   2   -4.58    4.25
 -10 -14   4   -2.46    4.17
 -15   0  -1   -2.54   11.17
 -15   0   1   -0.67   12.05
 -15   0   3   12.16   12.43
 -15   0  -5    4.14   10.00
 -15   0   5   -3.20   11.69
 -15   0  -7    0.25    9.15
 -15   0   7   -7.92   11.98
 -15   0  -9   -1.55    9.37
 -15   0   9    5.02   11.94
 -15   0 -11    2.78    8.06
 -15   0  11   -0.34   12.27
 -15   0  13    9.11   11.64
 -15   0  15    7.51   12.05
 -15   0  17   -7.23   11.06
 -15   0  21   -7.92    7.41
 -15   1  20   -8.37    7.88
 -15   1  16    3.61   10.82
 -15   1  14    3.71   12.09
 -15   1  12   -2.99   11.79
 -15   1  10  -12.66   12.28
 -15  -1 -10  -11.17    7.99
 -15   1   8   -8.74   11.77
 -15  -1  -8    0.42    8.79
 -15   1   6   13.96   12.31
 -15  -1  -6    8.23    9.75
 -15   1   4   -1.08   11.93
 -15  -1  -4    2.94    9.85
 -15   1   2    9.87   11.79
 -15   1   0   -1.01   12.17
 -15  -1   0   -0.62   11.53
 -15   1  -2    8.38   11.58
 -15  -1   2  -12.94   11.34
 -15   1  -4   -0.90   10.46
 -15  -1   4  -11.05   12.79
 -15  -1   6   23.25   13.36
 -15   1  -8    8.52    9.53
 -15  -1   8    6.88   12.28
 -15   1 -10   13.69    9.23
 -15  -1  10    0.68   12.44
 -15   1 -12    6.26    8.25
 -15  -1  14    8.66   11.31
 -15  -1  16    3.41   10.78
 -15  -1  18  -12.91    9.78
 -15   2  19   -2.87    7.80
 -15   2  15   -4.17   11.05
 -15   2  13   -7.73   11.60
 -15   2  11   12.32   11.39
 -15   2   9   -0.36   12.49
 -15  -2  -9   -2.91    7.47
 -15   2   7  -22.80   12.44
 -15  -2  -7    0.21    9.20
 -15   2   5   -4.03   12.24
 -15  -2  -5    2.98    8.94
 -15   2   3   -5.06   12.50
 -15  -2  -3   25.96   10.61
 -15   2   1   13.01   12.55
 -15  -2  -1    8.49   10.67
 -15   2  -1   11.80   11.61
 -15   2  -3   -0.31   11.35
 -15  -2   3    3.97   11.87
  -2 -15   3   12.38    3.67
 -15   2  -5    5.37   11.05
 -15  -2   5    9.15   11.50
 -15  -2   7    3.86   11.26
 -15   2  -9    4.68    9.35
 -15  -2   9   -2.90   11.64
 -15   2 -11    7.48    8.57
 -15  -2  11   -8.57   11.41
 -15   2 -13   -8.42    7.52
 -15  -2  13    7.66   11.39
 -15  -2  15   -6.84   11.46
 -15  -2  17    4.87   11.24
 -15  -2  19   -3.28    9.27
 -15  -2  21   -6.43    7.90
 -15   3  18    9.38    7.55
 -15   3  16   14.25    9.41
 -15   3  12   -8.11   10.86
 -15   3  10   15.21   12.16
 -15   3   8   -6.80   11.06
 -15   3   6   10.87   12.34
 -15  -3  -6   -3.08    8.21
  -3 -15  -4   -0.07    3.24
 -15   3   4   -7.48   12.53
 -15  -3  -4    9.46    8.88
 -15   3   2    2.46   11.98
  -3 -15  -2    8.97    3.60
 -15  -3  -2    5.35    9.61
 -15   3   0    0.68   11.21
  -3 -15   0    5.06    3.57
 -15  -3   0    9.34   10.23
 -15   3  -2   -3.92   11.54
  -3 -15   2   11.16    3.68
 -15   3  -4   -4.02   10.28
  -3 -15   4    2.15    3.41
 -15  -3   4  -18.28   10.93
 -15   3  -6   -0.57   10.04
  -3 -15   6    5.42    3.60
 -15  -3   6    0.29   10.86
 -15  -3   8  -10.87   11.93
 -15   3 -10    0.23    9.26
 -15  -3  10   -4.69   11.75
 -15   3 -12   -4.96    7.77
 -15  -3  12    8.89   11.76
 -15   3 -14   -2.05    7.13
 -15  -3  14   -1.91   10.34
 -15  -3  16    6.78   11.09
 -15  -3  18   -6.59    9.52
 -15  -3  20   -6.26    8.30
 -15   4  15    0.41    8.33
 -15   4  11   -4.51    9.89
 -15   4   9    2.43   10.80
  -4 -15  -7    3.68    3.27
 -15   4   7    2.24   11.16
  -4 -15  -5   -1.07    3.34
 -15   4   5   13.57   11.67
 -15  -4  -5    3.64    7.33
  -4 -15  -3   16.32    4.02
 -15   4   3   14.46   12.49
 -15   4   1   -4.68   11.50
  -4 -15  -1    2.56    3.49
 -15  -4  -1    7.90    9.50
 -15   4  -1    7.77   10.57
  -4 -15   1   -1.55    3.41
 -15  -4   1    4.75    9.15
 -15   4  -3    8.04   11.23
  -4 -15   3    9.86    3.86
 -15  -4   3    3.38   10.05
 -15   4  -5   20.65   10.04
  -4 -15   5    0.19    3.65
 -15   4  -7    1.08    9.53
  -4 -15   7    0.83    3.30
 -15  -4   7    0.78   10.17
 -15  -4   9    0.78   11.20
 -15   4 -11    2.54    8.19
 -15  -4  11   -2.05   10.93
 -15   4 -13    0.88    7.32
 -15  -4  13    4.70   10.61
 -15   4 -15    3.09    6.17
 -15  -4  15   10.45    9.49
 -15  -4  17    7.28    9.31
 -15   5  14    5.62    7.54
 -15   5  12   -3.71    8.67
  -5 -15 -10   10.13    3.36
  -5 -15  -8    2.56    3.17
 -15   5   8    8.85   10.38
  -5 -15  -6    3.41    3.19
 -15   5   6   -6.14   10.15
  -5 -15  -4    2.11    3.38
 -15   5   4   -5.14   11.13
  -5 -15  -2    5.32    3.46
 -15   5   2    7.67   11.39
 -15  -5  -2    2.37    7.28
 -15   5   0    5.21   10.84
  -5 -15   0    0.18    3.25
 -15  -5   0   -5.05    8.23
 -15   5  -2   16.00   10.11
  -5 -15   2    6.32    3.67
 -15  -5   2    4.98    8.38
 -15   5  -4    4.23   10.34
  -5 -15   4   -0.56    3.56
 -15  -5   4   14.80    8.92
 -15   5  -6   -7.10   10.46
  -5 -15   6   -0.64    3.41
 -15   5  -8   -0.48    9.30
  -5 -15   8    1.44    3.28
 -15  -5   8    3.73    9.33
 -15   5 -10    1.91    8.19
 -15  -5  10   -0.44    9.42
 -15  -5  12   -5.11    8.98
 -15   5 -14    6.39    6.35
 -15  -5  14   -4.01    8.44
 -15  -5  16   -1.82    9.38
 -15   6  11    2.78    7.44
  -6 -15  -9    2.09    2.89
  -6 -15  -7   -0.19    2.99
 -15   6   7    8.03    8.73
  -6 -15  -5    0.81    2.80
 -15   6   5   -3.04    9.72
  -6 -15  -3   12.03    3.60
 -15   6   3   -8.44    9.67
  -6 -15  -1    5.39    3.43
 -15   6   1   -4.83    9.71
 -15   6  -1    1.34    9.96
 -15  -6   1    2.79    6.61
 -15   6  -3   -3.62    9.78
 -15  -6   3   -0.15    7.03
 -15   6  -5    1.71    9.44
 -15  -6   5  -13.14    7.71
 -15   6  -7   -6.07    9.03
 -15  -6   7  -10.45    8.66
 -15   6  -9    6.63    8.49
  -6 -15   9    4.64    3.27
 -15   6 -11   -1.89    7.07
 -15  -6  11   -0.83    7.82
 -15   6 -13  -14.07    7.26
  -7 -15  -8   -1.91    2.50
 -15   7   8   -2.48    6.44
  -7 -15  -6    3.47    2.83
 -15   7   4    1.01    7.95
 -15   7   2    3.21    8.15
 -15   7   0  -13.32    8.38
 -15   7  -2   -3.04    8.74
  -7 -15   2    0.75    3.01
 -15   7  -4    1.26    7.75
  -7 -15   4   -0.52    2.89
 -15   7  -6    4.68    7.97
  -7 -15   6    3.99    2.99
 -15   7  -8   -2.11    8.31
  -7 -15   8    0.82    3.06
 -15   7 -10    5.37    9.64
 -15   8   1  -10.24    7.69
  -8 -15  -1   15.66    4.51
 -15   8  -1   -1.09    8.97
  -8 -15   1   14.74    4.65
 -15   8  -3    5.42   10.56
  -8 -15   3   11.27    4.66
 -15   8  -5  -13.68    9.14
  -8 -15   5   -0.27    4.28
 -15   8  -7  -26.85   10.71
 -16   0   0   22.70   10.53
 -16   0   2    9.00   10.53
 -16   0  -4   -7.38    8.56
 -16   0   4    0.25    9.94
 -16   0  -6   12.62    7.88
 -16   0   6    7.56    9.93
 -16   0  -8    2.02    6.74
 -16   0   8   -2.99    9.90
 -16   0  10   -9.57    9.67
 -16   0  12   -0.22   10.12
 -16   0  14   -1.75    8.67
 -16   0  16   -6.04    8.41
 -16   1  15   -5.07    7.80
 -16   1  13    3.25    8.97
 -16   1  11    5.24    9.90
 -16   1   9  -10.56   10.05
 -16   1   7    8.19    9.68
 -16  -1  -7   -3.43    6.55
 -16   1   5   -0.26    9.91
 -16  -1  -5    6.44    7.82
 -16   1   3   10.20   10.11
 -16  -1  -3    2.04    8.41
 -16   1   1   -7.17   10.89
 -16   1  -1  -13.13    9.81
 -16  -1   1  -12.61   10.04
 -16  -1   3   -4.87    9.76
 -16   1  -5   -3.13    8.45
 -16  -1   5    1.90   10.16
 -16   1  -7   14.46    7.95
 -16  -1   7    9.78    9.57
 -16   1  -9   -5.65    6.92
 -16  -1   9   -5.39    9.42
 -16  -1  11   -6.06   10.15
 -16  -1  13   -3.08    8.53
 -16  -1  15  -23.89    9.56
 -16  -1  17    2.35    9.60
 -16   2  14   -4.21    7.33
 -16   2  12    7.66    8.93
 -16   2  10    0.23    8.82
 -16   2   8   -2.19   10.28
 -16   2   6   22.11   11.10
 -16   2   4    2.30   10.57
 -16  -2  -4    8.62    7.29
 -16   2   2    4.79   10.67
 -16  -2  -2    3.57    8.40
 -16   2   0   11.90    9.45
 -16  -2   0    3.60    8.53
 -16   2  -2    7.81    9.61
 -16   2  -4   -2.32    8.82
 -16  -2   4   10.90    9.42
 -16  -2   6   -1.53    9.15
 -16   2  -8   -0.96    7.17
 -16  -2   8   -6.11    9.78
 -16   2 -10    0.12    6.15
 -16  -2  10    7.64    9.31
 -16  -2  12   -6.80    8.31
 -16  -2  14    1.61    9.96
 -16  -2  16    0.74   10.07
 -16   3  11   -6.48    8.25
 -16   3   9    1.08    9.18
 -16   3   7   -1.39    9.16
 -16   3   5  -15.48    9.66
 -16   3   3    3.17    9.12
 -16  -3  -3   -2.53    6.55
 -16   3   1    1.91    9.48
 -16  -3  -1   -2.07    7.69
 -16   3  -1    3.91    9.33
 -16  -3   1   -6.65    7.93
 -16   3  -3    0.86    9.22
 -16   3  -5    0.19    8.49
 -16  -3   7   -0.19    8.36
 -16   3  -9    2.43    6.51
 -16  -3   9   -4.54    8.93
 -16  -3  11   10.69    8.89
 -16  -3  13   11.49   10.01
 -16  -3  15    9.45    9.50
 -16   4  10    0.16    7.37
 -16   4   8    7.36    8.26
 -16   4   6   -1.68    8.23
 -16   4   4   12.12    8.59
 -16   4   2   -2.46    8.49
 -16   4   0  -10.28    9.45
 -16  -4   0   -1.82    6.15
 -16   4  -2   10.02    8.44
 -16  -4   2   -0.67    6.81
 -16   4  -4    5.05    8.47
 -16  -4   4   10.11    7.28
 -16   4  -6    8.89    7.78
 -16  -4   8   -8.57    7.56
 -16   4 -10  -12.35    6.40
 -16  -4  10   14.09    8.81
 -16  -4  12    6.04    9.53
 -16   5   7   -3.06    7.51
 -16   5   5   -2.86    7.92
 -16   5   3    2.83    8.51
 -16   5   1    5.76    8.89
 -16   5  -1    1.50    8.03
 -16   5  -3    3.20    9.03
 -16   5  -5   -1.14    9.66
 -16   5  -7    3.36    9.26
 -16   6   4   19.04    9.44
 -16   6   2    4.06    9.74
 -16   6   0   -4.31    9.67
 -16   6  -2    9.27    9.56
 -16   6  -4   -0.27    8.60
 -17   0   3   -4.01    9.15
 -17   0   5   -3.56    9.16
 -17   0   7   -2.68    9.01
 -17   1   8   -2.43    8.04
 -17   1   6  -22.78   10.76
 -17   1   4   -4.06    9.52
 -17   1   2   10.05    9.12
 -17  -1   4   -4.09    8.52
 -17  -1   6   -7.08    8.51
 -17   2   5  227.24   37.47
 -17   2   3   -0.66    8.55
 -17   2   1   -2.27    9.08
 -17   2  -1    4.84    8.40

_computing_structure_solution     'SHELXT 2014/4 (Sheldrick, 2014)'
_computing_structure_solution     'SHELXT 2014/4 (Sheldrick, 2014)'
;
_shelx_hkl_checksum                79529
_olex2_submission_special_instructions  'No special instructions were received'
_oxdiff_exptl_absorpt_empirical_details
;
Empirical correction (ABSPACK) includes:
- Absorption correction using spherical harmonics
- Frame scaling
- Detector area scaling
;
_oxdiff_exptl_absorpt_empirical_full_max  2.690
_oxdiff_exptl_absorpt_empirical_full_min  0.284

# start Validation Reply Form
_vrf_PLAT602_maf-9-lt
;
PROBLEM: VERY LARGE Solvent Accessible VOID(S) in Structure  ! Info
RESPONSE: The as-synthesized sample contains no guest.
;
# end Validation Reply Form

# start Validation Reply Form
_vrf_PLAT342_maf-9-lt
;
PROBLEM: Low Bond Precision on  C-C Bonds ...............      0.03333 Ang.
RESPONSE: The single-crystallinity of this compound is not so high, which gave 
low diffraction intensity at high 2-theta angles.
;
# end Validation Reply Form
